# Supplementary material for: Transcriptome analysis identified aberrant gene expression in pollen developmental pathways leading to CGMS in cotton (Gossypium hirsutum L.)
Source: PLoS One. 2019 Jun 24;14(6):e0218381. doi: 10.1371/journal.pone.0218381 (PMC6590983; doi:10.1371/journal.pone.0218381)
Supplement: S1 Table — (XLS) [file pone.0218381.s001.xls]

## Sheet: Go Analysis
Supplementary Table 1 . GO classification of expressed genes in CGMS, maintainer and restorer lines of Gossypium hirsutum L.
GO category	Term	Number	Percent	GO ID	%
molecular_function	Molecular transducer activity	9	0.0140187	GO:0003824	0.000140187
molecular_function	Transporter activity	47	0.0732087	GO:0005488	0.000732087
molecular_function	Antioxidant activity	10	0.0155763	GO:0005215	0.000155763
molecular_function	Transcription regulator activity	60	0.0934579	GO:0001071	0.000934579
molecular_function	Structural molecule activity	14	0.0218069	GO:0005198	0.000218069
molecular_function	Catalytic activity	250	0.389408	GO:0098772	0.00389408
molecular_function	Binding	234	0.364486	GO:0030234	0.00364486
molecular_function	Enzyme regulator activity	8	0.0124611	GO:0060089	0.000124611
molecular_function	Electron carrier activity	10	0.0155763	GO:0009055	0.000155763
cellular_component	Macromolecular complex	47	0.0695266	GO:0005623	0.000695266
cellular_component	Cell & Cell part	359	0.531065	GO:0044464	0.00531065
cellular_component	Membrane-enclosed lumen	12	0.0177515	GO:0043226	0.000177515
cellular_component	Organelle	200	0.295858	GO:0016020	0.00295858
cellular_component	Organelle part	58	0.0857988	GO:0032991	0.000857988
biological_process	Developmental process	71	0.0713568	GO:0008152	0.000713568
biological_process	Multicellular organismal process	65	0.0653266	GO:0009987	0.000653266
biological_process	Regulation of biological process	74	0.0743719	GO:0044699	0.000743719
biological_process	Immune system process	9	0.00904523	GO:0065007	9.04523e-05
biological_process	Reproduction	33	0.0331658	GO:0050789	0.000331658
biological_process	Cellular component organization	30	0.0301508	GO:0050896	0.000301508
biological_process	Biological regulation	91	0.0914573	GO:0071840	0.000914573
biological_process	Positive regulation of biological process	10	0.0100503	GO:0051179	0.000100503
biological_process	Negative regulation of biological process	11	0.0110553	GO:0032502	0.000110553
biological_process	Death	8	0.0080402	GO:0032501	8.0402e-05
biological_process	Multi-organism process	24	0.0241206	GO:0023052	0.000241206
biological_process	Cellular process	24	0.0241206	GO:0022414	0.000241206
biological_process	Reproductive process	33	0.0331658	GO:0051704	0.000331658
biological_process	Metabolic process	229	0.230151	GO:0048519	0.00230151
biological_process	Establishment of localization	62	0.0623116	GO:0047830	0.000623116
biological_process	Localization	63	0.0633166	GO:0040007	0.000633166
biological_process	Growth	14	0.0140704	GO:0052897	0.000140704
biological_process	Response to stimulus	125	0.125628	GO:0000003	0.00125628
biological_process	Cellular component biogenesis	19	0.0190955	GO:0042307	0.000190955
		2313
