# Supplementary material for: Transcriptome analysis identified aberrant gene expression in pollen developmental pathways leading to CGMS in cotton (Gossypium hirsutum L.)
Source: PLoS One. 2019 Jun 24;14(6):e0218381. doi: 10.1371/journal.pone.0218381 (PMC6590983; doi:10.1371/journal.pone.0218381)
Supplement: S2 Table — (XLS) [file pone.0218381.s002.xls]

## Sheet: pathway_table
Supplementary Table 2. KEGG Pathway analysis of all expressed genes in CGMS, maintainer and restorer lines of Gossypium hirsutum L.
KEGG ID	Pathways	Number of Genes
ghi01100	Metabolic pathways	1251
ghi01110	Biosynthesis of secondary metabolites	770
ghi04075	Plant hormone signal transduction	359
ghi00940	Phenylpropanoid biosynthesis	254
ghi01200	Carbon metabolism	227
ghi04141	Protein processing in endoplasmic reticulum	209
ghi00040	Pentose and glucuronate interconversions	203
ghi00480	Glutathione metabolism - Gossypium hirsutum	147
ghi01230	Biosynthesis of amino acids	143
ghi03010	Ribosome	141
ghi04626	Plant-pathogen interaction	140
ghi04144	Endocytosis	137
ghi04120	Ubiquitin mediated proteolysis	124
ghi03018	RNA degradation	98
ghi00500	Starch and sucrose metabolism	91
ghi01212	Fatty acid metabolism	88
ghi04145	Phagosome	84
ghi00190	Oxidative phosphorylation	79
ghi00520	Amino sugar and nucleotide sugar metabolism	78
ghi00010	Gluconeogenesis	78
ghi00710	Carbon fixation in photosynthetic organisms	73
ghi00630	Glyoxylate and dicarboxylate metabolism	68
ghi04146	Peroxisome	67
ghi00071	Fatty acid degradation	67
ghi00030	Pentose phosphate pathway	65
ghi03015	mRNA surveillance pathway	63
ghi00061	Fatty acid biosynthesis	62
ghi04016	signaling pathway	61
ghi00270	Cysteine and methionine metabolism	57
ghi00564	Glycerophospholipid metabolism	55
ghi00941	Flavonoid biosynthesis	52
ghi00051	Fructose and mannose metabolism	51
ghi00460	Cyanoamino acid metabolism	51
ghi00620	Pyruvate metabolism	50
ghi00592	alpha-Linolenic acid metabolism	49
ghi04070	Phosphatidylinositol signaling system	49
ghi00052	Galactose metabolism	48
ghi03040	Spliceosome	46
ghi00360	Phenylalanine metabolism	45
ghi00330	Arginine and proline metabolism	44
ghi02010	ABC transporters	41
ghi04712	Circadian rhythm - plant	40
ghi00130	Ubiquinone and other terpenoid-quinone biosynthesis	39
ghi00280	Valine, leucine and isoleucine degradation	39
ghi00565	Ether lipid metabolism	39
ghi03013	RNA transport - Gossypium hirsutum	38
ghi00410	beta-Alanine metabolism	36
ghi00053	Ascorbate and aldarate metabolism	35
ghi00100	Steroid biosynthesis	34
ghi00020	Citrate cycle (TCA cycle)	34
ghi00260	Glycine, serine and threonine metabolism	32
ghi00250	Alanine, aspartate and glutamate metabolism)	32
ghi01210	2-Oxocarboxylic acid metabolism	32
ghi00230	Purine metabolism	30
ghi00780	Biotin metabolism	30
ghi00380	Tryptophan metabolism	29
ghi04130	SNARE interactions in vesicular transport	29
ghi00195	Photosynthesis	28
ghi00904	Diterpenoid biosynthesis	28
ghi03060	Protein export	27
ghi00510	N-Glycan biosynthesis	26
ghi00670	One carbon pool by folate	26
ghi01040	Biosynthesis of unsaturated fatty acids	25
ghi00600	Sphingolipid metabolism	25
ghi00945	Stilbenoid, diarylheptanoid and gingerol biosynthesis	25
ghi00240	Pyrimidine metabolism	24
ghi03050	Proteasome	23
ghi00562	Inositol phosphate metabolism	23
ghi03022	Basal transcription factors	23
ghi00909	Sesquiterpenoid and triterpenoid biosynthesis	22
ghi03410	Base excision repair	21
ghi00970	Aminoacyl-tRNA biosynthesis	18
ghi00073	Cutin, suberine and wax biosynthesis	18
ghi00310	Lysine degradation	18
ghi03008	Ribosome biogenesis in eukaryotes	17
ghi00770	Pantothenate and CoA biosynthesis	17
ghi00906	Carotenoid biosynthesis	15
ghi00340	Histidine metabolism	15
ghi00591	Linoleic acid metabolism	15
ghi00561	Glycerolipid metabolism	15
ghi00590	Arachidonic acid metabolism	14
ghi00960	Tropane, piperidine and pyridine alkaloid biosynthesis	13
ghi00290	Valine, leucine and isoleucine biosynthesis	13
ghi00910	Nitrogen metabolism	12
ghi00760	Nicotinate and nicotinamide metabolism	12
ghi03020	polymerase	11
ghi00640	Propanoate metabolism	11
ghi00220	Arginine biosynthesis	10
ghi03420	Nucleotide excision repair	9
ghi00920	Sulfur metabolism	9
ghi00650	Butanoate metabolism	8
ghi00430	Taurine and hypotaurine metabolism	8
ghi00750	Vitamin B6 metabolism	8
ghi00440	Phosphonate and phosphinate metabolism	7
ghi00400	Phenylalanine, tyrosine and tryptophan biosynthesis	6
ghi00350	Tyrosine metabolism	6
ghi03440	Homologous recombination	5
ghi00902	Monoterpenoid biosynthesis	5
ghi00966	Glucosinolate biosynthesis	5
ghi00563	Glycosylphosphatidylinositol (GPI)-anchor biosynthesis	5
ghi03030	DNA replication	4
ghi00905	Brassinosteroid biosynthesis	4
ghi00790	Folate biosynthesis	4
ghi00860	Porphyrin and chlorophyll metabolism	3
ghi04136	Autophagy - other	2
ghi04933	AGE-RAGE signaling pathway in diabetic complications	2
ghi00900	Terpenoid backbone biosynthesis	2
ghi00511	Other glycan degradation	2
ghi00944	Flavone and flavonol biosynthesis	2
ghi03430	Mismatch repair	1
		7110
