# Supplementary material for: Transcriptome analysis identified aberrant gene expression in pollen developmental pathways leading to CGMS in cotton (Gossypium hirsutum L.)
Source: PLoS One. 2019 Jun 24;14(6):e0218381. doi: 10.1371/journal.pone.0218381 (PMC6590983; doi:10.1371/journal.pone.0218381)
Supplement: S3 Table — (XLS) [file pone.0218381.s003.xls]

## Sheet: Non redundant DEGs JS178 vs JB1
Supplementary Table 3. A detailed information of expression profile of DEGs between JS178 and JB178
G. hirsutum gene ID	JS178_fpkm	JB178_fpkm	pvalue	FDR	log2FC(JS178/JB178)	up-down-regulation(JS178/JB178)	up-down-regulation(JB178/JS178)	significant(FDR<=0.05,|logFC|>=2)	status	Arabidopsis ID	ArabDesc	Swissprot_id	SwissProt_desc	Trembl_id	Trembl_desc	KEGG_id	KEGG_desc	Pfam_ids	InterProt_ids	GO_ids
Gh_D08G1612	0.000870792	36.8534	0.00245	0.0418302	-10.6531	down	up	yes	OK	AT1G75080	Brassinosteroid signalling positive regulator (BZR1) family protein	Q8S307	BZR1_ARATH Protein BRASSINAZOLE-RESISTANT 1 OS=Arabidopsis thaliana GN=BZR1 PE=1 SV=1	B9R7Q4	B9R7Q4_RICCO BRASSINAZOLE-RESISTANT 1 protein, putative OS=Ricinus communis GN=RCOM_1593760 PE=4 SV=1			PF05687.8|DUF822	IPR008540|BZR1, transcriptional repressor
Gh_D05G1997	0.00259996	256.385	5e-05	0.00199199	-11.4989	down	up	yes	OK	AT1G75780	tubulin beta-1 chain	P18025	TBB1_MAIZE Tubulin beta-1 chain OS=Zea mays GN=TUBB1 PE=1 SV=1	B1PBW3	B1PBW3_GOSHI Beta-tubulin 13 OS=Gossypium hirsutum PE=2 SV=1	vvi:100259087	GSVIVT00014415001; hypothetical protein LOC100259087 ; K07375 tubulin beta	PF00091.20|Tubulin; PB000081|Pfam-B_81; PF03953.12|Tubulin_C	IPR000217|Tubulin; IPR002453|Beta tubulin; IPR003008|Tubulin/FtsZ, GTPase domain; IPR013838|Beta tubulin, autoregulation binding site; IPR017975|Tubulin, conserved site; IPR018316|Tubulin/FtsZ, 2-layer sandwich domain	GO:0051258|protein polymerization ; GO:0005874|microtubule ; GO:0043234|protein complex ; GO:0006184|GTP catabolic process ; GO:0007017|microtubule-based process ; GO:0005525|GTP binding ; GO:0005200|structural constituent of cytoskeleton; GO:0003924|GTPase activity
Gh_D08G2590	0.000258404	12.8607	0.00015	0.00504383	-10.8152	down	up	yes	OK	AT4G23370				B9HDZ8	B9HDZ8_POPTR Predicted protein (Fragment) OS=Populus trichocarpa GN=POPTRDRAFT_865199 PE=4 SV=1			PF03080.10|DUF239; PF14365.1|DUF4409	IPR004314|Domain of unknown function DUF239; IPR025521|Domain of unknown function DUF4409
Gh_D08G0614	0.0003437	15.0678	5e-05	0.00199199	-10.6883	down	up	yes	OK	AT3G26740	CCR-like	Q03200	LIRP1_ORYSJ Light-regulated protein OS=Oryza sativa subsp. japonica GN=LIR1 PE=2 SV=1	M5XTK9	M5XTK9_PRUPE Uncharacterized protein OS=Prunus persica GN=PRUPE_ppa013059mg PE=4 SV=1			PF07207.6|Lir1	IPR009856|Light regulated Lir1
Gh_Sca004981	0.000782302	33.4898	5e-05	0.00199199	-10.6645	down	up	yes	OK	AT2G38600	HAD superfamily, subfamily IIIB acid phosphatase	P27061	PPA1_SOLLC Acid phosphatase 1 OS=Solanum lycopersicum GN=APS1 PE=2 SV=1	M5WL02	M5WL02_PRUPE Uncharacterized protein OS=Prunus persica GN=PRUPE_ppa016173mg PE=4 SV=1	osa:4332737	Os03g0332500; hypothetical protein ; K02866 large subunit ribosomal protein L10e	PF03767.9|Acid_phosphat_B	IPR005519|Acid phosphatase (Class B)	GO:0003993|acid phosphatase activity
Gh_A08G2286	0.000805771	31.8364	5e-05	0.00199199	-10.5843	down	up	yes	OK	AT5G36890	beta glucosidase 42	Q9FIW4	BGL42_ARATH Beta-glucosidase 42 OS=Arabidopsis thaliana GN=BGLU42 PE=2 SV=1	M5VYC9	M5VYC9_PRUPE Uncharacterized protein OS=Prunus persica GN=PRUPE_ppa006142mg PE=4 SV=1	osa:4332041	Os03g0212800; hypothetical protein ; K01188 beta-glucosidase [EC:3.2.1.21]	PF00232.13|Glyco_hydro_1	IPR001360|Glycoside hydrolase, family 1; IPR018120|Glycoside hydrolase, family 1, active site	GO:0004553|hydrolase activity, hydrolyzing O-glycosyl compounds ; GO:0005975|carbohydrate metabolic process
Gh_A12G0097	0.000269952	10.3203	0.00045	0.0119291	-10.5514	down	up	yes	OK
Gh_A03G0887	0.00118533	4.51914	5e-05	0.00199199	-8.24605	down	up	yes	OK	AT1G27600	Nucleotide-diphospho-sugar transferases superfamily protein	Q9SXC4	IRX9H_ARATH Probable beta-1,4-xylosyltransferase IRX9H OS=Arabidopsis thaliana GN=IRX9H PE=1 SV=2	Q50HW6	Q50HW6_GOSRA Beta-1,3-glucuronosyltransferase OS=Gossypium raimondii GN=pglcat1 PE=2 SV=1	dre:445060	b3gat2; beta-1,3-glucuronyltransferase 2 (glucuronosyltransferase S) (EC:2.4.1.135); K10157 galactosylgalactosylxylosylprotein 3-beta-glucuronosyltransferase 2 [EC:2.4.1.135]	PF03360.11|Glyco_transf_43	IPR005027|Glycosyl transferase, family 43	GO:0016020|membrane ; GO:0015018|galactosylgalactosylxylosylprotein 3-beta-glucuronosyltransferase activity
Gh_D02G1923	0.00357128	13.4504	0.00165	0.0314576	-8.23384	down	up	yes	OK									PF13456.1|RVT_3
Gh_A11G3146	0.00371741	13.4651	5e-05	0.00199199	-8.19483	down	up	yes	OK	AT1G18640	3-phosphoserine phosphatase	O82796	SERB_ARATH Phosphoserine phosphatase, chloroplastic OS=Arabidopsis thaliana GN=PSP PE=1 SV=2	F6GSZ3	F6GSZ3_VITVI Putative uncharacterized protein OS=Vitis vinifera GN=VIT_17s0000g07310 PE=4 SV=1	ath:AT1G18640	PSP; PSP (3-PHOSPHOSERINE PHOSPHATASE) ; K01079 phosphoserine phosphatase [EC:3.1.3.3]
Gh_D10G1989	0.00381275	13.5271	5e-05	0.00199199	-8.1741	down	up	yes	OK	AT2G38695				B9SHV8	B9SHV8_RICCO Putative uncharacterized protein OS=Ricinus communis GN=RCOM_0622250 PE=4 SV=1
Gh_D08G2444	0.00385862	13.5372	0.0029	0.0470004	-8.16289	down	up	yes	OK	AT2G16910	basic helix-loop-helix (bHLH) DNA-binding superfamily protein	Q9ZVX2	AMS_ARATH Transcription factor ABORTED MICROSPORES OS=Arabidopsis thaliana GN=AMS PE=1 SV=2	F6HHT7	F6HHT7_VITVI Putative uncharacterized protein OS=Vitis vinifera GN=VIT_01s0127g00860 PE=4 SV=1	ath:AT1G09530	PAP3/PIF3/POC1 (PHYTOCHROME INTERACTING FACTOR 3); DNA binding / protein binding / transcription factor/ transcription regulator ; K12126 phytochrome-interacting factor 3	PB010483|Pfam-B_10483; PF14215.1|bHLH-MYC_N; PF00010.21|HLH	IPR011598|Myc-type, basic helix-loop-helix (bHLH) domain; IPR025610|Transcription factor MYC/MYB N-terminal	GO:0046983|protein dimerization activity
Gh_Sca014110	0.00480139	14.1133	0.0028	0.0458657	-7.98597	down	up	yes	OK	AT4G17030	expansin-like B1	O23547	EXLB1_ARATH Expansin-like B1 OS=Arabidopsis thaliana GN=EXLB1 PE=2 SV=2	M5WN43	M5WN43_PRUPE Uncharacterized protein OS=Prunus persica GN=PRUPE_ppa010376mg PE=4 SV=1				IPR007112|Expansin/pollen allergen, DPBB domain
Gh_D02G0606	0.00489259	14.1133	0.0015	0.0294002	-7.96715	down	up	yes	OK	AT4G16270	Peroxidase superfamily protein	O23474	PER40_ARATH Peroxidase 40 OS=Arabidopsis thaliana GN=PER40 PE=2 SV=2	A8W7W1	A8W7W1_GOSHI Class III peroxidase OS=Gossypium hirsutum PE=3 SV=1	ath:AT4G16270	peroxidase 40 (PER40) (P40) ; K00430 peroxidase [EC:1.11.1.7]	PF00141.18|peroxidase	IPR000823|Plant peroxidase; IPR002016|Haem peroxidase, plant/fungal/bacterial; IPR019793|Peroxidases heam-ligand binding site; IPR019794|Peroxidase, active site	GO:0006979|response to oxidative stress ; GO:0020037|heme binding ; GO:0004601|peroxidase activity ; GO:0055114|oxidation-reduction process
Gh_A03G2167	0.00500098	14.2682	5e-05	0.00199199	-7.95615	down	up	yes	OK	AT5G50011	conserved peptide upstream open reading frame 37			F6H111	F6H111_VITVI Putative uncharacterized protein OS=Vitis vinifera GN=VIT_18s0001g07210 PE=4 SV=1
Gh_D08G1031	0.00495154	14.1151	5e-05	0.00199199	-7.9553	down	up	yes	OK	AT1G73890	Bifunctional inhibitor/lipid-transfer protein/seed storage 2S albumin superfamily protein	Q8VYI9	NLTL5_ARATH Non-specific lipid-transfer protein-like protein At5g64080 OS=Arabidopsis thaliana GN=At5g64080 PE=1 SV=1	M5WTE9	M5WTE9_PRUPE Uncharacterized protein (Fragment) OS=Prunus persica GN=PRUPE_ppa025857mg PE=4 SV=1			PF14368.1|LTP_2	IPR016140|Bifunctional inhibitor/plant lipid transfer protein/seed storage helical domain
Gh_D08G1777	0.0051296	13.9467	5e-05	0.00199199	-7.90797	down	up	yes	OK	AT1G33060	NAC 014	Q94F58	NAC89_ARATH NAC domain-containing protein 89 OS=Arabidopsis thaliana GN=NAC089 PE=1 SV=1	G7ZZI3	G7ZZI3_MEDTR NAC domain protein OS=Medicago truncatula GN=MTR_082s0016 PE=4 SV=1			PF02365.10|NAM	IPR003441|NAC domain	GO:0003677|DNA binding ; GO:0006355|regulation of transcription, DNA-dependent
Gh_A06G1867	0.00480139	12.8254	5e-05	0.00199199	-7.89028	down	up	yes	OK	AT4G19970		Q3E6Y3	Y1869_ARATH Uncharacterized protein At1g28695 OS=Arabidopsis thaliana GN=At1g28695 PE=2 SV=1	B9SKF0	B9SKF0_RICCO Pentatricopeptide repeat-containing protein, putative OS=Ricinus communis GN=RCOM_0658500 PE=4 SV=1			PF03407.11|Nucleotid_trans	IPR005069|Nucleotide-diphospho-sugar transferase
Gh_A12G0337	0.000133664	94.4031	5e-05	0.00199199	-13.4678	down	up	yes	OK	AT2G24820	translocon at the inner envelope membrane of chloroplasts 55-II	O49931	TIC55_PEA Protein TIC 55, chloroplastic OS=Pisum sativum GN=TIC55 PE=1 SV=1	B9RNS2	B9RNS2_RICCO Chlorophyll a oxygenase, putative OS=Ricinus communis GN=RCOM_0920350 PE=4 SV=1			PF08417.7|PaO; PF00355.21|Rieske	IPR013626|Pheophorbide a oxygenase; IPR017941|Rieske [2Fe-2S] iron-sulphur domain	GO:0051537|2 iron, 2 sulfur cluster binding ; GO:0010277|chlorophyllide a oxygenase [overall] activity ; GO:0055114|oxidation-reduction process ; GO:0016491|oxidoreductase activity
Gh_D03G1832	0.00179211	3.3865	5e-05	0.00199199	-7.54416	down	up	yes	OK	AT4G30020	PA-domain containing subtilase family protein	O65351	SUBL_ARATH Subtilisin-like protease OS=Arabidopsis thaliana GN=ARA12 PE=1 SV=1	B9MUV3	B9MUV3_POPTR Predicted protein OS=Populus trichocarpa GN=POPTRDRAFT_589921 PE=3 SV=1	osa:4334194	Os03g0761500; hypothetical protein ; K01342 subtilisin [EC:3.4.21.62]	PF05922.11|Inhibitor_I9; PF00082.17|Peptidase_S8	IPR000209|Peptidase S8/S53 domain; IPR010259|Proteinase inhibitor I9; IPR015500|Peptidase S8, subtilisin-related; IPR023827|Peptidase S8, subtilisin, Asp-active site; IPR023828|Peptidase S8, subtilisin, Ser-active site	GO:0004252|serine-type endopeptidase activity ; GO:0006508|proteolysis ; GO:0042802|identical protein binding ; GO:0043086|negative regulation of catalytic activity
Gh_A05G1635	0.00211348	3.7379	5e-05	0.00199199	-7.47794	down	up	yes	OK	AT1G44970	Peroxidase superfamily protein	Q96512	PER9_ARATH Peroxidase 9 OS=Arabidopsis thaliana GN=PER9 PE=1 SV=1	F6H1J9	F6H1J9_VITVI Putative uncharacterized protein OS=Vitis vinifera GN=VIT_18s0001g13110 PE=3 SV=1	ath:AT1G44970	peroxidase, putative ; K00430 peroxidase [EC:1.11.1.7]	PF00141.18|peroxidase	IPR000823|Plant peroxidase; IPR002016|Haem peroxidase, plant/fungal/bacterial; IPR019793|Peroxidases heam-ligand binding site; IPR019794|Peroxidase, active site	GO:0006979|response to oxidative stress ; GO:0020037|heme binding ; GO:0004601|peroxidase activity ; GO:0055114|oxidation-reduction process
Gh_D02G2428	0.00857382	15.1009	0.0023	0.0399977	-7.4738	down	up	yes	OK	AT4G14723		Q2V3I3	EPFL4_ARATH EPIDERMAL PATTERNING FACTOR-like protein 4 OS=Arabidopsis thaliana GN=EPFL4 PE=3 SV=1	B9SNE3	B9SNE3_RICCO Putative uncharacterized protein OS=Ricinus communis GN=RCOM_0175570 PE=4 SV=1
Gh_D09G1653	0.00590574	10.0333	0.0002	0.00632409	-7.43774	down	up	yes	OK	AT5G10790	ubiquitin-specific protease 22	Q9LEW0	UBP22_ARATH Ubiquitin carboxyl-terminal hydrolase 22 OS=Arabidopsis thaliana GN=UBP22 PE=2 SV=1	M5XFM4	M5XFM4_PRUPE Uncharacterized protein OS=Prunus persica GN=PRUPE_ppa003724mg PE=4 SV=1	vvi:100255882	hypothetical protein LOC100255882 ; K11366 ubiquitin carboxyl-terminal hydrolase 22/27/51 [EC:3.1.2.15]	PF00443.24|UCH; PF02148.14|zf-UBP	IPR001394|Ubiquitin carboxyl-terminal hydrolases family 2; IPR001607|Zinc finger, UBP-type; IPR018200|Peptidase C19, ubiquitin carboxyl-terminal hydrolase 2, conserved site	GO:0006511|ubiquitin-dependent protein catabolic process ; GO:0008270|zinc ion binding ; GO:0004221|ubiquitin thiolesterase activity
Gh_D13G0946	0.00158128	2.63137	5e-05	0.00199199	-7.41703	down	up	yes	OK	AT5G03810	GDSL-like Lipase/Acylhydrolase family protein	Q9FFN0	GDL72_ARATH GDSL esterase/lipase At5g03810 OS=Arabidopsis thaliana GN=At5g03810 PE=3 SV=1	B9HQK0	B9HQK0_POPTR Predicted protein OS=Populus trichocarpa GN=POPTRDRAFT_804040 PE=4 SV=1			PF00657.17|Lipase_GDSL	IPR001087|Lipase, GDSL	GO:0016788|hydrolase activity, acting on ester bonds ; GO:0006629|lipid metabolic process
Gh_D01G0595	0.00256001	4.20562	0.00035	0.00983058	-7.40417	down	up	yes	OK	AT1G24625	zinc finger protein 7	Q39266	ZFP7_ARATH Zinc finger protein 7 OS=Arabidopsis thaliana GN=ZFP7 PE=2 SV=1	B9GHU0	B9GHU0_POPTR Predicted protein OS=Populus trichocarpa GN=POPTRDRAFT_753019 PE=4 SV=1				IPR007087|Zinc finger, C2H2	GO:0046872|metal ion binding
Gh_A03G1091	0.00241074	3.79627	0.0001	0.00360715	-7.36184	down	up	yes	OK	AT5G66390	Peroxidase superfamily protein	Q9FJZ9	PER72_ARATH Peroxidase 72 OS=Arabidopsis thaliana GN=PER72 PE=1 SV=1	B9S693	B9S693_RICCO Peroxidase 72, putative OS=Ricinus communis GN=RCOM_0533480 PE=3 SV=1	ath:AT5G66390	peroxidase 72 (PER72) (P72) (PRXR8) ; K00430 peroxidase [EC:1.11.1.7]	PF00141.18|peroxidase	IPR000823|Plant peroxidase; IPR002016|Haem peroxidase, plant/fungal/bacterial; IPR019793|Peroxidases heam-ligand binding site; IPR019794|Peroxidase, active site	GO:0006979|response to oxidative stress ; GO:0020037|heme binding ; GO:0004601|peroxidase activity ; GO:0055114|oxidation-reduction process
Gh_A03G1706	0.00241074	3.77387	0.0009	0.0201769	-7.35592	down	up	yes	OK	AT1G60950	2Fe-2S ferredoxin-like superfamily protein	Q43517	FER1_SOLLC Ferredoxin-1, chloroplastic OS=Solanum lycopersicum GN=SEND33 PE=2 SV=1	G7L8U4	G7L8U4_MEDTR Ferredoxin I OS=Medicago truncatula GN=MTR_8g088720 PE=4 SV=1	vvi:100249080	hypothetical protein LOC100249080 ; K02639 ferredoxin	PF00111.22|Fer2	IPR001041|2Fe-2S ferredoxin-type domain; IPR006058|2Fe-2S ferredoxin, iron-sulphur binding site	GO:0009055|electron carrier activity ; GO:0051537|2 iron, 2 sulfur cluster binding ; GO:0051536|iron-sulfur cluster binding
Gh_A10G1447	0.00179211	22.7729	0.00145	0.0286327	-9.44993	down	up	yes	OK	AT2G14520	CBS domain-containing protein with a domain of unknown function (DUF21)	Q9ZQR4	Y2452_ARATH DUF21 domain-containing protein At2g14520 OS=Arabidopsis thaliana GN=CBSDUF3 PE=2 SV=2	B9GIP7	B9GIP7_POPTR Predicted protein OS=Populus trichocarpa GN=POPTRDRAFT_707478 PE=4 SV=1			PF00571.23|CBS; PF01595.15|DUF21	IPR000644|CBS domain; IPR002550|Domain of unknown function DUF21	GO:0005515|protein binding ; GO:0030554|adenyl nucleotide binding
Gh_D13G0894	0.00232946	2.95967	0.0024	0.041209	-7.1472	down	up	yes	OK	AT3G22880	DNA repair (Rad51) family protein	Q96449	DMC1_SOYBN Meiotic recombination protein DMC1 homolog OS=Glycine max PE=2 SV=1	B9HUQ7	B9HUQ7_POPTR Predicted protein OS=Populus trichocarpa GN=POPTRDRAFT_769259 PE=3 SV=1	pop:POPTR_769259	hypothetical protein ; K10872 meiotic recombination protein DMC1	PF08423.6|Rad51; PB006919|Pfam-B_6919	IPR003593|AAA+ ATPase domain; IPR013632|DNA recombination and repair protein Rad51, C-terminal; IPR020587|DNA recombination/repair protein RecA, monomer-monomer interface; IPR020588|DNA recombination/repair protein RecA/RadB, ATP-binding domain	GO:0003677|DNA binding ; GO:0005524|ATP binding ; GO:0000166|nucleotide binding ; GO:0017111|nucleoside-triphosphatase activity; GO:0008094|DNA-dependent ATPase activity; GO:0006259|DNA metabolic process
Gh_A05G1797	0.00269952	2.79501	5e-05	0.00199199	-6.94252	down	up	yes	OK	AT1G69490	NAC-like, activated by AP3/PI	O49255	NAC29_ARATH NAC transcription factor 29 OS=Arabidopsis thaliana GN=NAC029 PE=2 SV=1	B9S8Z7	B9S8Z7_RICCO NAC domain-containing protein, putative OS=Ricinus communis GN=RCOM_0837530 PE=4 SV=1			PB018625|Pfam-B_18625; PF02365.10|NAM	IPR003441|NAC domain	GO:0003677|DNA binding ; GO:0006355|regulation of transcription, DNA-dependent
Gh_D05G0619	0.00212912	2.18147	5e-05	0.00199199	-6.93205	down	up	yes	OK	AT4G10850	Nodulin MtN3 family protein	Q8W0K2	SWT6B_ORYSJ Bidirectional sugar transporter SWEET6b OS=Oryza sativa subsp. japonica GN=SWEET6B PE=2 SV=1	B9GI71	B9GI71_POPTR Predicted protein OS=Populus trichocarpa GN=POPTRDRAFT_706794 PE=4 SV=1			PF03083.11|MtN3_slv	IPR004316|SWEET sugar transporter	GO:0016021|integral to membrane
Gh_D01G1775	0.00258404	2.42308	5e-05	0.00199199	-6.84344	down	up	yes	OK	AT1G22130	AGAMOUS-like 104	Q40885	AG_PETHY Floral homeotic protein AGAMOUS OS=Petunia hybrida GN=AG1 PE=1 SV=1	E0CPM9	E0CPM9_VITVI Putative uncharacterized protein OS=Vitis vinifera GN=VIT_18s0001g09540 PE=3 SV=1	ath:AT4G18960	AG; AG (AGAMOUS); transcription factor ; K09264 MADS-box transcription factor, plant	PF00319.13|SRF-TF	IPR002100|Transcription factor, MADS-box	GO:0003677|DNA binding ; GO:0046983|protein dimerization activity
Gh_A05G3127	0.00229843	2.04574	5e-05	0.00199199	-6.79129	down	up	yes	OK	AT3G20720				M5X9M7	M5X9M7_PRUPE Uncharacterized protein OS=Prunus persica GN=PRUPE_ppa000393mg PE=4 SV=1
Gh_D11G2992	0.00435688	3.85498	5e-05	0.00199199	-6.78537	down	up	yes	OK	AT4G03080	BRI1 suppressor 1 (BSU1)-like 1	Q8L7U5	BSL1_ARATH Serine/threonine-protein phosphatase BSL1 OS=Arabidopsis thaliana GN=BSL1 PE=1 SV=2	K7K8H4	K7K8H4_SOYBN Uncharacterized protein OS=Glycine max PE=4 SV=1	ath:AT4G03080	kelch repeat-containing serine/threonine phosphoesterase family protein ; K01090 protein phosphatase [EC:3.1.3.16]	PF13415.1|Kelch_3
Gh_D06G0722	0.0182879	15.1849	5e-05	0.00199199	-6.72182	down	up	yes	OK	AT2G36830	gamma tonoplast intrinsic protein	P25818	TIP11_ARATH Aquaporin TIP1-1 OS=Arabidopsis thaliana GN=TIP1-1 PE=1 SV=1	D8FSK6	D8FSK6_GOSHI Aquaporin TIP1;4 OS=Gossypium hirsutum GN=GhTIP1;4 PE=2 SV=1	ath:AT2G36830	GAMMA-TIP (Tonoplast intrinsic protein (TIP) gamma); water channel ; K09873 aquaporin TIP	PF00230.15|MIP	IPR000425|Major intrinsic protein; IPR022357|Major intrinsic protein, conserved site	GO:0016020|membrane ; GO:0006810|transport ; GO:0005215|transporter activity
Gh_A11G2946	0.00381275	2.84417	5e-05	0.00199199	-6.61468	down	up	yes	OK	AT5G19855	Chaperonin-like RbcX protein			B9GF05	B9GF05_POPTR Predicted protein (Fragment) OS=Populus trichocarpa GN=POPTRDRAFT_172929 PE=4 SV=1			PF02341.10|RcbX	IPR003435|Chaperonin-like RbcX
Gh_D06G0294	0.00495154	3.52804	5e-05	0.00199199	-6.5688	down	up	yes	OK	AT3G21610	Acid phosphatase/vanadium-dependent haloperoxidase-related protein	O32107	YUID_BACSU Uncharacterized membrane protein YuiD OS=Bacillus subtilis (strain 168) GN=yuiD PE=4 SV=1	B9I154	B9I154_POPTR Predicted protein OS=Populus trichocarpa GN=POPTRDRAFT_568517 PE=4 SV=1	vvi:100246493	GSVIVT00025920001; hypothetical protein LOC100246493 ; K09775 hypothetical protein	PF02681.9|DUF212	IPR003832|Acid phosphatase/vanadium-dependent haloperoxidase-related
Gh_D06G1118	0.00385862	2.41592	0.00025	0.00757223	-6.43953	down	up	yes	OK	AT1G69340	appr-1-p processing enzyme family protein	A7T167	GDAP2_NEMVE Protein GDAP2 homolog OS=Nematostella vectensis GN=gdap2 PE=3 SV=1	B9HXM0	B9HXM0_POPTR Predicted protein OS=Populus trichocarpa GN=POPTRDRAFT_769957 PE=4 SV=1	ssc:100155100	similar to prune homolog ; K01514 exopolyphosphatase [EC:3.6.1.11]	PF01661.16|Macro; PF13716.1|CRAL_TRIO_2	IPR001251|CRAL-TRIO domain; IPR002589|Macro domain
Gh_D13G2224	0.00838059	5.1378	5e-05	0.00199199	-6.41846	down	up	yes	OK	AT2G14900	Gibberellin-regulated family protein	Q8LFM2	GASAA_ARATH Gibberellin-regulated protein 10 OS=Arabidopsis thaliana GN=GASA10 PE=2 SV=1	C6T0H2	C6T0H2_SOYBN Putative uncharacterized protein OS=Glycine max PE=4 SV=1			PF02704.9|GASA	IPR003854|Gibberellin regulated protein
Gh_A03G2025	0.00512333	2.96576	5e-05	0.00199199	-6.36108	down	up	yes	OK	AT1G02130	RAS 5	Q05737	YPTM2_MAIZE GTP-binding protein YPTM2 OS=Zea mays GN=YPTM2 PE=2 SV=1	A9PEC2	A9PEC2_POPTR Predicted protein OS=Populus trichocarpa GN=POPTRDRAFT_830731 PE=2 SV=1	osa:4325347	Os01g0179700; hypothetical protein ; K07976 Rab family, other	PF00071.17|Ras	IPR001806|Small GTPase superfamily; IPR002041|Ran GTPase; IPR003578|Small GTPase superfamily, Rho type; IPR003579|Small GTPase superfamily, Rab type; IPR020849|Small GTPase superfamily, Ras type; IPR024156|Small GTPase superfamily, ARF type	GO:0016020|membrane ; GO:0007165|signal transduction ; GO:0006184|GTP catabolic process ; GO:0005622|intracellular ; GO:0003924|GTPase activity ; GO:0006886|intracellular protein transport ; GO:0006913|nucleocytoplasmic transport; GO:0007264|small GTPase mediated signal transduction ; GO:0005525|GTP binding ; GO:0015031|protein transport
Gh_A03G0044	0.0042316	2.31722	0.00015	0.00504383	-6.30554	down	up	yes	OK	AT5G15740	O-fucosyltransferase family protein	Q8W486	Y1491_ARATH Uncharacterized protein At1g04910 OS=Arabidopsis thaliana GN=At1g04910 PE=1 SV=1	M5XGZ5	M5XGZ5_PRUPE Uncharacterized protein OS=Prunus persica GN=PRUPE_ppa015128mg PE=4 SV=1			PF10250.4|O-FucT	IPR019378|GDP-fucose protein O-fucosyltransferase
Gh_D04G1363	0.0230893	12.4298	0.0006	0.014811	-6.28848	down	up	yes	OK	AT2G02160	CCCH-type zinc finger family protein	Q6AT25	C3H34_ORYSJ Zinc finger CCCH domain-containing protein 34 OS=Oryza sativa subsp. japonica GN=Os05g0176400 PE=2 SV=1	B9SEP4	B9SEP4_RICCO Nucleic acid binding protein, putative OS=Ricinus communis GN=RCOM_0221100 PE=4 SV=1				IPR000571|Zinc finger, CCCH-type; IPR026290|Putative E3 ubiquitin-protein ligase, makorin-related	GO:0046872|metal ion binding
Gh_A13G2003	0.0273806	14.2588	5e-05	0.00199199	-6.2553	down	up	yes	OK	AT1G80530	Major facilitator superfamily protein	P37662	YHJX_ECOLI Uncharacterized MFS-type transporter YhjX OS=Escherichia coli (strain K12) GN=yhjX PE=1 SV=1	B9N6Z0	B9N6Z0_POPTR Predicted protein OS=Populus trichocarpa GN=POPTRDRAFT_583643 PE=4 SV=1			PB007778|Pfam-B_7778; PF06813.8|Nodulin-like; PB002139|Pfam-B_2139	IPR010658|Nodulin-like
Gh_D06G0872	0.00770634	3.98273	5e-05	0.00199199	-6.24768	down	up	yes	OK	AT3G05010	Protein of unknown function, transmembrane-40			M5VZC6	M5VZC6_PRUPE Uncharacterized protein OS=Prunus persica GN=PRUPE_ppa009124mg PE=4 SV=1			PF10160.4|Tmemb_40	IPR018781|Uncharacterised protein family, transmembrane-40
Gh_A10G1462	0.00770634	3.98273	5e-05	0.00199199	-6.24768	down	up	yes	OK					B9GS85	B9GS85_POPTR Predicted protein OS=Populus trichocarpa GN=POPTRDRAFT_754257 PE=4 SV=1
Gh_A01G0002	0.00809554	4.03113	5e-05	0.00199199	-6.21049	down	up	yes	OK	AT5G56290	peroxin 5	Q9FMA3	PEX5_ARATH Peroxisome biogenesis protein 5 OS=Arabidopsis thaliana GN=PEX5 PE=1 SV=1	Q7G0Y7	Q7G0Y7_TOBAC Peroxisomal targeting sequence 1 receptor (Fragment) OS=Nicotiana tabacum GN=PEX5 PE=2 SV=1			PB003742|Pfam-B_3742	IPR024111|Peroxisomal targeting signal 1 receptor family; IPR024113|Peroxisomal targeting signal 1 receptor
Gh_D01G0020	0.00878178	4.07654	5e-05	0.00199199	-6.14032	down	up	yes	OK	AT1G20140	SKP1-like 4	Q9LNT9	ASK4_ARATH SKP1-like protein 4 OS=Arabidopsis thaliana GN=ASK4 PE=1 SV=1	A5C7K8	A5C7K8_VITVI Putative uncharacterized protein OS=Vitis vinifera GN=VIT_03s0038g02500 PE=4 SV=1	vvi:100267502	GSVIVT00036131001; hypothetical protein LOC100267502 ; K03094 S-phase kinase-associated protein 1	PF01466.14|Skp1; PF03931.10|Skp1_POZ	IPR001232|SKP1 component; IPR016072|SKP1 component, dimerisation; IPR016073|SKP1 component, POZ domain	GO:0006511|ubiquitin-dependent protein catabolic process
Gh_D11G2469	0.00911266	4.07654	5e-05	0.00199199	-6.10334	down	up	yes	OK	AT3G04070	NAC domain containing protein 47	A0SPJ9	NAM2_HORVD NAC transcription factor NAM-2 OS=Hordeum vulgare var. distichum GN=NAM-2 PE=4 SV=1	C0J1R6	C0J1R6_GOSHI NAC domain protein NAC5 OS=Gossypium hirsutum GN=NAC5 PE=2 SV=1			PB018625|Pfam-B_18625; PF02365.10|NAM	IPR003441|NAC domain	GO:0003677|DNA binding ; GO:0006355|regulation of transcription, DNA-dependent
Gh_D08G2688	0.0401128	17.8835	5e-05	0.00199199	-6.09994	down	up	yes	OK	AT2G39700	expansin A4	O48818	EXPA4_ARATH Expansin-A4 OS=Arabidopsis thaliana GN=EXPA4 PE=1 SV=1	Q8LKK0	Q8LKK0_GOSHI Alpha-expansin (Precursor) OS=Gossypium hirsutum GN=Exp4 PE=3 SV=1			PF03330.13|DPBB_1; PF01357.16|Pollen_allerg_1	IPR002963|Expansin; IPR007112|Expansin/pollen allergen, DPBB domain; IPR007117|Expansin, cellulose-binding-like domain; IPR007118|Expansin/Lol pI; IPR009009|RlpA-like double-psi beta-barrel domain	GO:0009664|plant-type cell wall organization ; GO:0005576|extracellular region
Gh_A10G0658	0.00923809	4.11099	5e-05	0.00199199	-6.09808	down	up	yes	OK					I1KVE8	I1KVE8_SOYBN Uncharacterized protein OS=Glycine max PE=4 SV=1
Gh_A11G2381	0.00965933	4.18503	5e-05	0.00199199	-6.07135	down	up	yes	OK	AT1G22760	poly(A) binding protein 3	Q9ZQA8	PABP7_ARATH Polyadenylate-binding protein 7 OS=Arabidopsis thaliana GN=PAB7 PE=2 SV=1	D7TIX4	D7TIX4_VITVI Putative uncharacterized protein OS=Vitis vinifera GN=VIT_08s0007g04380 PE=4 SV=1	tgu:100232634	nucleolin ; K11294 nucleolin	PB002199|Pfam-B_2199; PF00076.17|RRM_1; PF00658.13|PABP	IPR000504|RNA recognition motif domain; IPR002004|Polyadenylate-binding protein/Hyperplastic disc protein; IPR003954|RNA recognition motif domain, eukaryote	GO:0003723|RNA binding ; GO:0003676|nucleic acid binding
Gh_D05G1874	0.00962461	3.81148	5e-05	0.00199199	-5.98145	down	up	yes	OK					B9GTI6	B9GTI6_POPTR Predicted protein OS=Populus trichocarpa GN=POPTRDRAFT_816217 PE=2 SV=1			PB011826|Pfam-B_11826
Gh_A10G0935	0.00512657	2.01556	0.0007	0.0167282	-5.97422	down	up	yes	OK	AT4G17030	expansin-like B1	O23547	EXLB1_ARATH Expansin-like B1 OS=Arabidopsis thaliana GN=EXLB1 PE=2 SV=2	B9SZ01	B9SZ01_RICCO Major pollen allergen Ory s 1, putative OS=Ricinus communis GN=RCOM_0120910 PE=3 SV=1			PF03330.13|DPBB_1; PF01357.16|Pollen_allerg_1	IPR005795|Major pollen allergen Lol pI; IPR007112|Expansin/pollen allergen, DPBB domain; IPR007117|Expansin, cellulose-binding-like domain; IPR007118|Expansin/Lol pI; IPR009009|RlpA-like double-psi beta-barrel domain	GO:0019953|sexual reproduction; GO:0005576|extracellular region
Gh_D02G0034	0.0171508	6.7209	0.001	0.0217966	-5.97093	down	up	yes	OK	AT5G27390	Mog1/PsbP/DUF1795-like photosystem II reaction center PsbP family protein			B9RF17	B9RF17_RICCO Putative uncharacterized protein OS=Ricinus communis GN=RCOM_1430460 PE=4 SV=1
Gh_A05G1549	0.00587945	2.25503	5e-05	0.00199199	-5.94946	down	up	yes	OK	AT4G35190	Putative lysine decarboxylase family protein	Q8LBB7	LOG5_ARATH Cytokinin riboside 5'-monophosphate phosphoribohydrolase LOG5 OS=Arabidopsis thaliana GN=LOG5 PE=1 SV=1	B9H5F2	B9H5F2_POPTR Predicted protein OS=Populus trichocarpa GN=POPTRDRAFT_818852 PE=4 SV=1	vvi:100255687	hypothetical protein LOC100255687 ; K06966	PF03641.9|Lysine_decarbox	IPR005269|Cytokinin riboside 5'-monophosphate phosphoribohydrolase LOG
Gh_D05G0701	0.017017	6.5106	0.0031	0.0493014	-5.94698	down	up	yes	OK	AT2G28380	dsRNA-binding protein 2	Q9SKN2	DRB2_ARATH Double-stranded RNA-binding protein 2 OS=Arabidopsis thaliana GN=DRB2 PE=1 SV=1	B9SVC8	B9SVC8_RICCO Double-stranded RNA binding protein, putative OS=Ricinus communis GN=RCOM_0035170 PE=4 SV=1			PF13041.1|PPR_2; PF00035.20|dsrm	IPR002885|Pentatricopeptide repeat; IPR014720|Double-stranded RNA-binding domain	GO:0003725|double-stranded RNA binding
0Gh_D13G0398	0.00972606	3.69195	0.00035	0.00983058	-5.9391	down	up	yes	OK	AT1G49710	fucosyltransferase 12	Q9FX97	FUT12_ARATH Putative fucosyltransferase-like protein OS=Arabidopsis thaliana GN=FUT12 PE=2 SV=1	Q599J4	Q599J4_POPCN Alpha 1,3 fucosyltransferase OS=Populus canescens GN=poFUT2 PE=2 SV=1	ath:AT3G19280	FUT11; FUT11 (Fucosyltransferase 11); 4-galactosyl-N-acetylglucosaminide 3-alpha-L-fucosyltransferase/ fucosyltransferase/ transferase, transferring glycosyl groups ; K00753 glycoprotein 3-alpha-L-fucosyltransferase [EC:2.4.1.214]	PB002894|Pfam-B_2894
Gh_D02G1145	0.00857382	3.20185	5e-05	0.00199199	-5.92277	down	up	yes	OK	AT4G16120	COBRA-like protein-7 precursor	Q8GZ17	COBL7_ARATH COBRA-like protein 7 OS=Arabidopsis thaliana GN=COBL7 PE=1 SV=2	A9PEE4	A9PEE4_POPTR Predicted protein OS=Populus trichocarpa GN=POPTRDRAFT_821674 PE=2 SV=1			PB000893|Pfam-B_893; PB009192|Pfam-B_9192; PF04833.10|COBRA	IPR006918|COBRA, plant	GO:0010215|cellulose microfibril organization; GO:0031225|anchored to membrane; GO:0016049|cell growth
Gh_D06G1702	0.0131962	4.32954	5e-05	0.00199199	-5.79328	down	up	yes	OK	AT2G41100	Calcium-binding EF hand family protein	O23320	CML8_ARATH Calmodulin-like protein 8 OS=Arabidopsis thaliana GN=CML8 PE=2 SV=1	B9RTI5	B9RTI5_RICCO Calmodulin, putative OS=Ricinus communis GN=RCOM_0910780 PE=4 SV=1	pop:POPTR_726467	hypothetical protein ; K02183 calmodulin	PF13499.1|EF-hand_7; PB003592|Pfam-B_3592; PF13833.1|EF-hand_8	IPR002048|EF-hand domain; IPR011992|EF-hand domain pair; IPR018247|EF-Hand 1, calcium-binding site	GO:0005509|calcium ion binding
Gh_A01G1231	0.0333113	10.2324	5e-05	0.00199199	-5.72742	down	up	yes	OK	AT5G14040	phosphate transporter 3;1	Q9FMU6	MPCP3_ARATH Mitochondrial phosphate carrier protein 3, mitochondrial OS=Arabidopsis thaliana GN=MPT3 PE=1 SV=1	B9RA83	B9RA83_RICCO Mitochondrial phosphate carrier protein, putative OS=Ricinus communis GN=RCOM_1504210 PE=3 SV=1	ath:AT1G07030	mitochondrial substrate carrier family protein ; K03454 mitochondrial carrier protein, MC family	PF00153.22|Mito_carr	IPR018108|Mitochondrial substrate/solute carrier
Gh_A05G2038	0.00111688	64.3959	5e-05	0.00199199	-10.9623	down	up	yes	OK	AT1G21400	Thiamin diphosphate-binding fold (THDP-binding) superfamily protein	Q9LPL5	ODBA1_ARATH 2-oxoisovalerate dehydrogenase subunit alpha 1, mitochondrial OS=Arabidopsis thaliana GN=At1g21400 PE=2 SV=1	M4DN25	M4DN25_BRARP Uncharacterized protein OS=Brassica rapa subsp. pekinensis GN=Bra017912 PE=4 SV=1	ath:AT1G21400	2-oxoisovalerate dehydrogenase, putative / 3-methyl-2-oxobutanoate dehydrogenase, putative / branched-chain alpha-keto acid dehydrogenase E1 alpha subunit, putative ; K00166 2-oxoisovalerate dehydrogenase E1 component, alpha subunit [EC:1.2.4.4]	PF00676.15|E1_dh	IPR001017|Dehydrogenase, E1 component	GO:0008152|metabolic process ; GO:0016624|oxidoreductase activity, acting on the aldehyde or oxo group of donors, disulfide as acceptor
Gh_D01G2357	0.0131962	3.70659	5e-05	0.00199199	-5.63794	down	up	yes	OK	AT5G54585				F6H2H6	F6H2H6_VITVI Putative uncharacterized protein OS=Vitis vinifera GN=VIT_19s0014g04780 PE=4 SV=1
Gh_D11G2081	0.0131962	3.70343	0.0007	0.0167282	-5.63708	down	up	yes	OK	AT5G65660	hydroxyproline-rich glycoprotein family protein	Q9LSK9	Y5566_ARATH Uncharacterized protein At5g65660 OS=Arabidopsis thaliana GN=At5g65660 PE=1 SV=1	D7SSI8	D7SSI8_VITVI Putative uncharacterized protein OS=Vitis vinifera GN=VIT_07s0205g00010 PE=4 SV=1
Gh_A11G2919	0.0113585	3.15695	0.00125	0.0256779	-5.62739	down	up	yes	OK	AT3G01980	NAD(P)-binding Rossmann-fold superfamily protein	P37769	KDUD_ECOLI 2-dehydro-3-deoxy-D-gluconate 5-dehydrogenase OS=Escherichia coli (strain K12) GN=kduD PE=3 SV=2	M1A6H0	M1A6H0_SOLTU Uncharacterized protein OS=Solanum tuberosum GN=PGSC0003DMG402006147 PE=4 SV=1	ath:AT1G63380	short-chain dehydrogenase/reductase (SDR) family protein ; K00059 3-oxoacyl-[acyl-carrier protein] reductase [EC:1.1.1.100]	PF13561.1|adh_short_C2
Gh_D10G1483	0.00838059	2.31722	5e-05	0.00199199	-5.62221	down	up	yes	OK	AT4G33130				M4D4L2	M4D4L2_BRARP Uncharacterized protein OS=Brassica rapa subsp. pekinensis GN=Bra011416 PE=4 SV=1			PF14389.1|Lzipper-MIP1	IPR025757|Ternary complex factor MIP1, leucine-zipper
Gh_A04G1022	0.00621982	1.70419	5e-05	0.00199199	-5.6131	down	up	yes	OK	AT5G18840	Major facilitator superfamily protein	Q8LBI9	EDL16_ARATH Sugar transporter ERD6-like 16 OS=Arabidopsis thaliana GN=At5g18840 PE=2 SV=2	M5XVX5	M5XVX5_PRUPE Uncharacterized protein OS=Prunus persica GN=PRUPE_ppa004636mg PE=4 SV=1	dre:373140	slc2a8l; solute carrier family 2 (facilitated glucose transporter), member 8-like ; K08145 MFS transporter, SP family, solute carrier family 2 (facilitated glucose transporter), member 8	PF00083.19|Sugar_tr	IPR003663|Sugar/inositol transporter; IPR005828|General substrate transporter; IPR020846|Major facilitator superfamily domain	GO:0016020|membrane ; GO:0055085|transmembrane transport ; GO:0016021|integral to membrane ; GO:0022891|substrate-specific transmembrane transporter activity; GO:0022857|transmembrane transporter activity
Gh_A08G0298	0.0240127	6.55259	0.0023	0.0399977	-5.60903	down	up	yes	OK	AT2G41000	Chaperone DnaJ-domain superfamily protein	Q0WTI8	DNJ72_ARATH Chaperone protein dnaJ 72 OS=Arabidopsis thaliana GN=ATJ72 PE=2 SV=1	D7TQ75	D7TQ75_VITVI Putative uncharacterized protein OS=Vitis vinifera GN=VIT_08s0040g00120 PE=4 SV=1	dya:Dyak_GE12746	GE12746 gene product from transcript GE12746-RA ; K09527 DnaJ homolog, subfamily C, member 7	PF00226.26|DnaJ	IPR001623|DnaJ domain; IPR018253|DnaJ domain, conserved site
Gh_A09G2313	0.0343056	9.31466	0.003	0.0481485	-5.60404	down	up	yes	OK	AT1G76670	Nucleotide-sugar transporter family protein	Q9SRE4	UGAL2_ARATH UDP-galactose transporter 2 OS=Arabidopsis thaliana GN=UDP-GALT2 PE=2 SV=1	M5VKA1	M5VKA1_PRUPE Uncharacterized protein OS=Prunus persica GN=PRUPE_ppa008188mg PE=4 SV=1			PF03151.11|TPT	IPR004853|Triose-phosphate transporter domain
Gh_D04G1027	0.00765563	2.05747	5e-05	0.00199199	-5.59379	down	up	yes	OK	AT5G41890	GDSL-like Lipase/Acylhydrolase superfamily protein	Q9FJ25	GDL81_ARATH GDSL esterase/lipase At5g41890 OS=Arabidopsis thaliana GN=At5g41890 PE=2 SV=1	B9RYU7	B9RYU7_RICCO Zinc finger protein, putative OS=Ricinus communis GN=RCOM_1313600 PE=4 SV=1			PF00657.17|Lipase_GDSL	IPR001087|Lipase, GDSL	GO:0016788|hydrolase activity, acting on ester bonds ; GO:0006629|lipid metabolic process
Gh_A13G0631	0.00938377	2.49559	5e-05	0.00199199	-5.5833	down	up	yes	OK	AT3G52050	5\'-3\' exonuclease family protein	Q2L8Z9	RPOB_GOSHI DNA-directed RNA polymerase subunit beta OS=Gossypium hirsutum GN=rpoB PE=3 SV=1	D7T2D6	D7T2D6_VITVI Putative uncharacterized protein OS=Vitis vinifera GN=VIT_05s0094g00430 PE=4 SV=1	ath:ArthCp014	rpoB; RNA polymerase beta chain ; K03043 DNA-directed RNA polymerase subunit beta [EC:2.7.7.6]	PF01367.15|5_3_exonuc; PF02739.11|5_3_exonuc_N; PF00562.23|RNA_pol_Rpb2_6	IPR002421|5'-3' exonuclease, N-terminal; IPR007120|DNA-directed RNA polymerase, subunit 2, domain 6; IPR008918|Helix-hairpin-helix motif, class 2; IPR020045|5'-3' exonuclease, C-terminal domain; IPR020046|5'-3' exonuclease, alpha-helical arch, N-terminal	GO:0003899|DNA-directed RNA polymerase activity ; GO:0008409|5'-3' exonuclease activity ; GO:0003677|DNA binding ; GO:0006351|transcription, DNA-dependent ; GO:0003824|catalytic activity
Gh_A08G2021	0.00960879	2.54192	5e-05	0.00199199	-5.578	down	up	yes	OK	AT5G12350	Regulator of chromosome condensation (RCC1) family with FYVE zinc finger domain	Q9VR91	HERC2_DROME Probable E3 ubiquitin-protein ligase HERC2 OS=Drosophila melanogaster GN=HERC2 PE=1 SV=3	I1M739	I1M739_SOYBN Uncharacterized protein OS=Glycine max PE=4 SV=2	ame:411536	similar to hect (homologous to the E6-AP (UBE3A) carboxyl terminus) domain and RCC1 (CHC1)-like domain (RLD) 2 ; K10595 E3 ubiquitin-protein ligase HERC2 [EC:6.3.2.19]	PF00415.13|RCC1; PF12814.2|Mcp5_PH; PB016578|Pfam-B_16578; PB019835|Pfam-B_19835	IPR000408|Regulator of chromosome condensation, RCC1; IPR024774|Pleckstrin homology domain, Mcp5-type	GO:0032065|cortical protein anchoring ; GO:0005938|cell cortex ; GO:0005515|protein binding ; GO:0005543|phospholipid binding
Gh_D10G0852	0.0121832	3.07573	5e-05	0.00199199	-5.53124	down	up	yes	OK	AT3G17611	RHOMBOID-like protein 14	Q8RXW0	Y3761_ARATH Uncharacterized protein At3g17611 OS=Arabidopsis thaliana GN=At3g17611 PE=2 SV=1	B9HXC8	B9HXC8_POPTR Predicted protein OS=Populus trichocarpa GN=POPTRDRAFT_657794 PE=4 SV=1	xtr:549203	hypothetical protein LOC549203 ; K09651 rhomboid domain-containing protein 1 [EC:3.4.21.-]	PF00641.13|zf-RanBP; PF01694.17|Rhomboid	IPR001876|Zinc finger, RanBP2-type; IPR022764|Peptidase S54, rhomboid domain	GO:0004252|serine-type endopeptidase activity ; GO:0005622|intracellular ; GO:0016021|integral to membrane ; GO:0008270|zinc ion binding
Gh_A11G1646	0.0320294	8.07748	5e-05	0.00199199	-5.53018	down	up	yes	OK	AT1G69490	NAC-like, activated by AP3/PI	O49255	NAC29_ARATH NAC transcription factor 29 OS=Arabidopsis thaliana GN=NAC029 PE=2 SV=1	B9S8Z7	B9S8Z7_RICCO NAC domain-containing protein, putative OS=Ricinus communis GN=RCOM_0837530 PE=4 SV=1			PB018625|Pfam-B_18625; PF02365.10|NAM	IPR003441|NAC domain	GO:0003677|DNA binding ; GO:0006355|regulation of transcription, DNA-dependent
Gh_A04G0973	0.0169273	4.20624	5e-05	0.00199199	-5.5154	down	up	yes	OK	AT1G78440	Arabidopsis thaliana gibberellin 2-oxidase 1	Q9SQ80	G2OX1_PEA Gibberellin 2-beta-dioxygenase 1 OS=Pisum sativum GN=GA2OX1 PE=1 SV=1	G0Z6F7	G0Z6F7_GOSHI GA2ox2 OS=Gossypium hirsutum PE=3 SV=1	ath:AT1G78440	ATGA2OX1 (GIBBERELLIN 2-OXIDASE 1); gibberellin 2-beta-dioxygenase ; K04125 gibberellin 2-oxidase [EC:1.14.11.13]	PF03171.15|2OG-FeII_Oxy; PF14226.1|DIOX_N	IPR002283|Isopenicillin N synthase; IPR005123|Oxoglutarate/iron-dependent dioxygenase; IPR026992|Non-haem dioxygenase N-terminal domain	GO:0016706|oxidoreductase activity, acting on paired donors, with incorporation or reduction of molecular oxygen, 2-oxoglutarate as one donor, and incorporation of one atom each of oxygen into both donors ; GO:0005506|iron ion binding ; GO:0055114|oxidation-reduction process ; GO:0016491|oxidoreductase activity
Gh_A08G2036	0.022755	5.48195	0.00115	0.0241565	-5.48443	down	up	yes	OK	AT5G59900	Pentatricopeptide repeat (PPR) superfamily protein	Q9LQ14	PPR96_ARATH Pentatricopeptide repeat-containing protein At1g62930, chloroplastic OS=Arabidopsis thaliana GN=At1g62930 PE=2 SV=2	B9MZK1	B9MZK1_POPTR Predicted protein OS=Populus trichocarpa GN=POPTRDRAFT_595494 PE=4 SV=1	pop:POPTR_874780	hypothetical protein ; K03797 carboxyl-terminal processing protease [EC:3.4.21.102]	PF13041.1|PPR_2; PF03572.13|Peptidase_S41; PF12854.2|PPR_1	IPR002885|Pentatricopeptide repeat; IPR005151|Interphotoreceptor retinol-binding	GO:0006508|proteolysis ; GO:0008236|serine-type peptidase activity
Gh_D07G0188	0.00925931	2.20105	5e-05	0.00199199	-5.47106	down	up	yes	OK	AT2G39770	Glucose-1-phosphate adenylyltransferase family protein	O22287	GMPP1_ARATH Mannose-1-phosphate guanylyltransferase 1 OS=Arabidopsis thaliana GN=CYT1 PE=1 SV=1	B9HC41	B9HC41_POPTR Predicted protein OS=Populus trichocarpa GN=POPTRDRAFT_819183 PE=4 SV=1	ath:AT2G39770	CYT1; CYT1 (CYTOKINESIS DEFECTIVE 1); nucleotidyltransferase ; K00971 mannose-1-phosphate guanylyltransferase [EC:2.7.7.22]	PF00132.19|Hexapep; PF00483.18|NTP_transferase	IPR001451|Bacterial transferase hexapeptide repeat; IPR005835|Nucleotidyl transferase	GO:0009058|biosynthetic process ; GO:0016779|nucleotidyltransferase activity
Gh_A11G2882	0.0956332	22.6465	5e-05	0.00199199	-5.46724	down	up	yes	OK	AT3G28470	Duplicated homeodomain-like superfamily protein	Q9SPG2	MYB28_ARATH Transcription factor MYB28 OS=Arabidopsis thaliana GN=MYB28 PE=1 SV=1	B9IEI5	B9IEI5_POPTR Predicted protein OS=Populus trichocarpa GN=MYB070 PE=4 SV=1	ath:AT3G28470	AtMYB35 (myb domain protein 35); DNA binding / transcription factor ; K09422 myb proto-oncogene protein, plant	PB005885|Pfam-B_5885; PF00249.26|Myb_DNA-binding; PB018780|Pfam-B_18780	IPR001005|SANT/Myb domain; IPR017930|Myb domain	GO:0003682|chromatin binding
Gh_D01G0795	0.0199077	4.62469	5e-05	0.00199199	-5.44806	down	up	yes	OK	AT1G62422				F6HRW1	F6HRW1_VITVI Putative uncharacterized protein OS=Vitis vinifera GN=VIT_00s0515g00030 PE=4 SV=1			PB000368|Pfam-B_368
Gh_A02G0591	0.0100795	2.33244	5e-05	0.00199199	-5.44416	down	up	yes	OK	AT5G16460	Putative adipose-regulatory protein (Seipin)	Q9V3X4	BSCL2_DROME Seipin OS=Drosophila melanogaster GN=Seipin PE=2 SV=1	B9RM81	B9RM81_RICCO Putative uncharacterized protein OS=Ricinus communis GN=RCOM_1078510 PE=4 SV=1			PF06775.9|Seipin	IPR009617|Adipose-regulatory protein, Seipin
Gh_Sca004981G04	0.012151	2.68057	0.0001	0.00360715	-5.39638	down	up	yes	OK	AT2G40610	expansin A8	O22874	EXPA8_ARATH Expansin-A8 OS=Arabidopsis thaliana GN=EXPA8 PE=2 SV=1	Q2Q500	Q2Q500_GOSHI Alpha-expansin 2 OS=Gossypium hirsutum PE=2 SV=1			PF03330.13|DPBB_1; PF01357.16|Pollen_allerg_1	IPR002963|Expansin; IPR007112|Expansin/pollen allergen, DPBB domain; IPR007117|Expansin, cellulose-binding-like domain; IPR007118|Expansin/Lol pI; IPR009009|RlpA-like double-psi beta-barrel domain	GO:0009664|plant-type cell wall organization ; GO:0005576|extracellular region
Gh_D08G2690	0.0710199	15.1798	0.0003	0.00871602	-5.36476	down	up	yes	OK	AT3G59530	Calcium-dependent phosphotriesterase superfamily protein	P94111	STS1_ARATH Strictosidine synthase 1 OS=Arabidopsis thaliana GN=SS1 PE=2 SV=2	B9HGZ9	B9HGZ9_POPTR Predicted protein OS=Populus trichocarpa GN=POPTRDRAFT_763807 PE=4 SV=1	ath:AT1G74020	SS2; SS2 (STRICTOSIDINE SYNTHASE 2); strictosidine synthase ; K01757 strictosidine synthase [EC:4.3.3.2]	PF03088.11|Str_synth; PB000579|Pfam-B_579; PB011213|Pfam-B_11213	IPR018119|Strictosidine synthase, conserved region	GO:0016844|strictosidine synthase activity ; GO:0009058|biosynthetic process
Gh_D05G1817	0.0744918	15.6759	0.001	0.0217966	-5.34919	down	up	yes	OK	AT5G36000		Q9M365	FB331_ARATH Probable F-box protein At3g61730 OS=Arabidopsis thaliana GN=RMF PE=1 SV=2	D7UCQ1	D7UCQ1_VITVI Putative uncharacterized protein OS=Vitis vinifera GN=VIT_15s0046g00900 PE=4 SV=1
Gh_D03G1002	0.0361793	7.4406	0.0003	0.00871602	-5.32622	down	up	yes	OK	AT2G36660	poly(A) binding protein 7	Q9ZQA8	PABP7_ARATH Polyadenylate-binding protein 7 OS=Arabidopsis thaliana GN=PAB7 PE=2 SV=1	D7TIX4	D7TIX4_VITVI Putative uncharacterized protein OS=Vitis vinifera GN=VIT_08s0007g04380 PE=4 SV=1	tgu:100232634	nucleolin ; K11294 nucleolin	PB002199|Pfam-B_2199; PF00076.17|RRM_1; PF00658.13|PABP	IPR000504|RNA recognition motif domain; IPR002004|Polyadenylate-binding protein/Hyperplastic disc protein; IPR003954|RNA recognition motif domain, eukaryote	GO:0003723|RNA binding ; GO:0003676|nucleic acid binding
Gh_A01G1388	0.0121832	2.39328	5e-05	0.00199199	-5.28036	down	up	yes	OK	AT4G35000	ascorbate peroxidase 3	Q42564	APX3_ARATH L-ascorbate peroxidase 3, peroxisomal OS=Arabidopsis thaliana GN=APX3 PE=2 SV=1	Q39780	Q39780_GOSHI Ascorbate peroxidase OS=Gossypium hirsutum GN=gAPX PE=2 SV=1	pop:POPTR_557084	hypothetical protein ; K00428 cytochrome c peroxidase [EC:1.11.1.5]	PF00141.18|peroxidase	IPR002016|Haem peroxidase, plant/fungal/bacterial; IPR002207|Plant ascorbate peroxidase; IPR019793|Peroxidases heam-ligand binding site; IPR019794|Peroxidase, active site	GO:0006979|response to oxidative stress ; GO:0020037|heme binding ; GO:0004601|peroxidase activity ; GO:0055114|oxidation-reduction process
Gh_D06G1681	0.0101583	1.95115	5e-05	0.00199199	-5.25788	down	up	yes	OK	AT3G53090	ubiquitin-protein ligase 7	Q9SCQ2	UPL7_ARATH E3 ubiquitin-protein ligase UPL7 OS=Arabidopsis thaliana GN=UPL7 PE=2 SV=1	C6T3I1	C6T3I1_SOYBN Putative uncharacterized protein OS=Glycine max PE=4 SV=1	olu:OSTLU_43113	predicted protein; K10589 ubiquitin-protein ligase E3 C [EC:6.3.2.19]	PF00632.20|HECT	IPR000569|HECT	GO:0006464|cellular protein modification process ; GO:0005622|intracellular ; GO:0004842|ubiquitin-protein ligase activity
Gh_D07G0327	0.00911767	1.70804	0.0001	0.00360715	-5.23289	down	up	yes	OK	AT2G07050	cycloartenol synthase 1	Q6BE25	CAS1_CUCPE Cycloartenol synthase OS=Cucurbita pepo GN=CPX PE=1 SV=1	K7NBR1	K7NBR1_SIRGR Cycloartenol synthase OS=Siraitia grosvenorii PE=2 SV=1	vvi:100243389	GSVIVT00016985001; hypothetical protein LOC100243389 ; K01853 cycloartenol synthase [EC:5.4.99.8]	PB003550|Pfam-B_3550; PF00432.16|Prenyltrans; PB004135|Pfam-B_4135; PB003997|Pfam-B_3997; PB001685|Pfam-B_1685	IPR001330|Prenyltransferase/squalene oxidase	GO:0003824|catalytic activity
Gh_A03G0846	0.0262573	4.84993	0.0018	0.0335729	-5.21877	down	up	yes	OK	AT4G26570	calcineurin B-like 3	Q8LAS7	CNBL2_ARATH Calcineurin B-like protein 2 OS=Arabidopsis thaliana GN=CBL2 PE=1 SV=2	D7MF82	D7MF82_ARALL Putative uncharacterized protein OS=Arabidopsis lyrata subsp. lyrata GN=ARALYDRAFT_492151 PE=4 SV=1	pop:POPTR_707736	hypothetical protein ; K06268 protein phosphatase 3, regulatory subunit	PF13833.1|EF-hand_8
Gh_A13G0706	0.0334528	6.09304	5e-05	0.00199199	-5.20477	down	up	yes	OK	AT5G06839	bZIP transcription factor family protein	Q41558	HBP1C_WHEAT Transcription factor HBP-1b(c1) (Fragment) OS=Triticum aestivum PE=1 SV=2	M5VWI1	M5VWI1_PRUPE Uncharacterized protein OS=Prunus persica GN=PRUPE_ppa003825mg PE=4 SV=1	ath:AT5G06950	AHBP-1B (bZIP transcription factor HBP-1b homolog); DNA binding / transcription factor/ transcription repressor ; K09060 plant G-box-binding factor	PF14144.1|DOG1; PF00170.16|bZIP_1; PB008521|Pfam-B_8521	IPR004827|Basic-leucine zipper domain; IPR025422|Transcription factor TGA like domain	GO:0006355|regulation of transcription, DNA-dependent ; GO:0043565|sequence-specific DNA binding ; GO:0006351|transcription, DNA-dependent ; GO:0003700|sequence-specific DNA binding transcription factor activity
Gh_D08G0125	0.0268503	4.85874	5e-05	0.00199199	-5.19826	down	up	yes	OK	AT5G60460	Preprotein translocase Sec, Sec61-beta subunit protein	P38389	SC61B_ARATH Protein transport protein Sec61 subunit beta OS=Arabidopsis thaliana GN=At2g45070 PE=2 SV=1	I1LKD9	I1LKD9_SOYBN Uncharacterized protein OS=Glycine max PE=4 SV=1	vvi:100260422	GSVIVT00024508001; hypothetical protein LOC100260422 ; K09481 protein transport protein SEC61 subunit beta	PF03911.11|Sec61_beta	IPR005609|Preprotein translocase Sec, Sec61-beta subunit; IPR016482|Preprotein translocase Sec, Sec61-beta subunit, eukarya
Gh_A13G1308	0.0260839	4.71767	5e-05	0.00199199	-5.19775	down	up	yes	OK	AT5G02100	Oxysterol-binding family protein	Q9LZM1	ORP3A_ARATH Oxysterol-binding protein-related protein 3A OS=Arabidopsis thaliana GN=ORP3A PE=1 SV=1	M5W5N5	M5W5N5_PRUPE Uncharacterized protein OS=Prunus persica GN=PRUPE_ppa005524mg PE=4 SV=1	vvi:100266437	hypothetical protein LOC100266437 ; K04354 protein phosphatase 2 (formerly 2A), regulatory subunit B	PF01237.13|Oxysterol_BP	IPR000009|Protein phosphatase 2A, regulatory subunit PR55; IPR000648|Oxysterol-binding protein	GO:0008601|protein phosphatase type 2A regulator activity ; GO:0007165|signal transduction ; GO:0000159|protein phosphatase type 2A complex
Gh_D09G2117	0.0138175	2.41985	5e-05	0.00199199	-5.16552	down	up	yes	OK	AT4G14723		Q2V3I3	EPFL4_ARATH EPIDERMAL PATTERNING FACTOR-like protein 4 OS=Arabidopsis thaliana GN=EPFL4 PE=3 SV=1	B9RTK3	B9RTK3_RICCO Putative uncharacterized protein OS=Ricinus communis GN=RCOM_0911080 PE=4 SV=1			PB007931|Pfam-B_7931
Gh_A03G2011	0.0220393	3.69146	5e-05	0.00199199	-5.12095	down	up	yes	OK	AT3G52130	Bifunctional inhibitor/lipid-transfer protein/seed storage 2S albumin superfamily protein			K7ME63	K7ME63_SOYBN Uncharacterized protein OS=Glycine max PE=4 SV=1			PF14368.1|LTP_2; PB003884|Pfam-B_3884	IPR016140|Bifunctional inhibitor/plant lipid transfer protein/seed storage helical domain
Gh_D11G1040	0.0156599	2.61522	5e-05	0.00199199	-5.118	down	up	yes	OK	AT1G62940	acyl-CoA synthetase 5	Q9LQ12	4CLL1_ARATH 4-coumarate--CoA ligase-like 1 OS=Arabidopsis thaliana GN=4CLL1 PE=2 SV=1	B9GMK1	B9GMK1_POPTR Acyl:coa ligase OS=Populus trichocarpa GN=ACLL14 PE=4 SV=1	ath:AT1G62940	4-coumarate--CoA ligase family protein / 4-coumaroyl-CoA synthase family protein ; K01904 4-coumarate--CoA ligase [EC:6.2.1.12]	PF13193.1|AMP-binding_C; PF00501.23|AMP-binding	IPR000873|AMP-dependent synthetase/ligase; IPR020845|AMP-binding, conserved site; IPR025110|AMP-binding enzyme C-terminal domain	GO:0008152|metabolic process ; GO:0003824|catalytic activity
Gh_D11G0686	0.000320294	25.0473	0.0019	0.0348344	-11.267	down	up	yes	OK	AT5G20090	Uncharacterised protein family (UPF0041)	Q9Y5U8	MPC1_HUMAN Mitochondrial pyruvate carrier 1 OS=Homo sapiens GN=MPC1 PE=1 SV=1	I3T3P0	I3T3P0_LOTJA Uncharacterized protein OS=Lotus japonicus PE=4 SV=1	ani:AN4476.2	hypothetical protein ; K11086 small nuclear ribonucleoprotein B and B'	PF03650.8|MPC	IPR005336|Mitochondrial pyruvate carrier	GO:0006850|mitochondrial pyruvate transport; GO:0005743|mitochondrial inner membrane
Gh_A01G0737	0.0159019	2.47652	5e-05	0.00199199	-5.04817	down	up	yes	OK	AT5G62740	SPFH/Band 7/PHB domain-containing membrane-associated protein family	Q9FM19	HIR1_ARATH Hypersensitive-induced response protein 1 OS=Arabidopsis thaliana GN=HIR1 PE=1 SV=1	A6YGE4	A6YGE4_CARPA Hypersensitive-induced response protein OS=Carica papaya PE=1 SV=1	dpo:Dpse_GA14145	GA14145 gene product from transcript GA14145-RA ; K03364 cell division cycle 20-like protein 1, cofactor of APC complex	PF01145.20|Band_7	IPR001107|Band 7 protein; IPR001972|Stomatin	GO:0016020|membrane
Gh_D04G0258	0.0326054	5.05703	5e-05	0.00199199	-5.04406	down	up	yes	OK	AT4G15930	Dynein light chain type 1 family protein	Q22799	DYL1_CAEEL Dynein light chain 1, cytoplasmic OS=Caenorhabditis elegans GN=dlc-1 PE=1 SV=1	M5XSX8	M5XSX8_PRUPE Uncharacterized protein OS=Prunus persica GN=PRUPE_ppa013502mg PE=4 SV=1	pop:POPTR_1113018	hypothetical protein ; K10418 dynein light chain LC8-type	PF01221.13|Dynein_light	IPR001372|Dynein light chain, type 1/2; IPR019763|Dynein light chain, type 1/2, conserved site	GO:0005875|microtubule associated complex ; GO:0007017|microtubule-based process
Gh_D06G0401	0.0303007	4.69811	5e-05	0.00199199	-5.04375	down	up	yes	OK	AT1G14380	IQ-domain 28	Q8L4D8	IQD31_ARATH Protein IQ-DOMAIN 31 OS=Arabidopsis thaliana GN=IQD31 PE=1 SV=1	D7TND0	D7TND0_VITVI Putative uncharacterized protein OS=Vitis vinifera GN=VIT_01s0026g01790 PE=2 SV=1	ecb:100069275	MYO7B; myosin VIIB ; K10359 myosin VII	PF13178.1|DUF4005; PF00612.22|IQ	IPR000048|IQ motif, EF-hand binding site; IPR025064|Domain of unknown function DUF4005	GO:0005515|protein binding
Gh_D11G0066	0.0113975	1.69419	5e-05	0.00199199	-5.00157	down	up	yes	OK	AT5G16520				B9N163	B9N163_POPTR Predicted protein OS=Populus trichocarpa GN=POPTRDRAFT_923571 PE=2 SV=1
Gh_D02G0543	0.0359406	5.1378	5e-05	0.00199199	-4.96251	down	up	yes	OK	AT1G67950	RNA-binding (RRM/RBD/RNP motifs) family protein	P87216	VIPI_SCHPO Protein vip1 OS=Schizosaccharomyces pombe (strain 972 / ATCC 24843) GN=vip1 PE=1 SV=1	G7LBH9	G7LBH9_MEDTR Protein vip1 OS=Medicago truncatula GN=MTR_8g105910 PE=4 SV=1			PB013479|Pfam-B_13479; PF14259.1|RRM_6	IPR000504|RNA recognition motif domain	GO:0003676|nucleic acid binding
Gh_D04G1144	0.0363894	5.18706	5e-05	0.00199199	-4.95965	down	up	yes	OK	AT5G02580	Plant protein 1589 of unknown function			M5W4Z8	M5W4Z8_PRUPE Uncharacterized protein OS=Prunus persica GN=PRUPE_ppa018485mg PE=4 SV=1			PF09713.5|A_thal_3526	IPR006476|Conserved hypothetical protein CHP01589, plant
Gh_D13G1621	0.0171508	2.44063	5e-05	0.00199199	-4.95797	down	up	yes	OK	AT5G55970	RING/U-box superfamily protein	Q93Z92	RING4_ARATH E3 ubiquitin-protein ligase At4g11680 OS=Arabidopsis thaliana GN=At4g11680 PE=2 SV=1	D7UAM0	D7UAM0_VITVI Putative uncharacterized protein OS=Vitis vinifera GN=VIT_19s0015g01000 PE=2 SV=1	mmu:67845	Rnf115; ring finger protein 115 ; K11982 E3 ubiquitin-protein ligase RNF115/126 [EC:6.3.2.19]	PB000276|Pfam-B_276; PB007479|Pfam-B_7479; PF13639.1|zf-RING_2	IPR001841|Zinc finger, RING-type	GO:0005515|protein binding ; GO:0008270|zinc ion binding
Gh_D10G2402	0.0181143	2.46266	5e-05	0.00199199	-4.9123	down	up	yes	OK	AT2G40230	HXXXD-type acyl-transferase family protein	Q8S9G6	T5AT_TAXWC Taxadien-5-alpha-ol O-acetyltransferase OS=Taxus wallichiana var. chinensis PE=2 SV=1	B9HHT4	B9HHT4_POPTR Predicted protein OS=Populus trichocarpa GN=POPTRDRAFT_803327 PE=2 SV=1			PF02458.10|Transferase	IPR003480|Transferase	GO:0016747|transferase activity, transferring acyl groups other than amino-acyl groups
Gh_D08G1721	0.017017	2.30662	0.0015	0.0294002	-4.90933	down	up	yes	OK	AT1G32170	xyloglucan endotransglucosylase/hydrolase 30	Q38908	XTH30_ARATH Probable xyloglucan endotransglucosylase/hydrolase protein 30 OS=Arabidopsis thaliana GN=XTH30 PE=2 SV=2	N0DX49	N0DX49_CUCSA Putative xyloglucan endotransglucosylase/hydrolase OS=Cucumis sativus GN=xth27 PE=4 SV=1	ath:AT1G32170	XTR4; XTR4 (XYLOGLUCAN ENDOTRANSGLYCOSYLASE 4); hydrolase, acting on glycosyl bonds ; K08235 xyloglucan:xyloglucosyl transferase [EC:2.4.1.207]	PF06955.7|XET_C; PF00722.16|Glyco_hydro_16	IPR000757|Glycoside hydrolase, family 16; IPR010713|Xyloglucan endo-transglycosylase, C-terminal	GO:0048046|apoplast ; GO:0016762|xyloglucan:xyloglucosyl transferase activity ; GO:0004553|hydrolase activity, hydrolyzing O-glycosyl compounds ; GO:0005618|cell wall ; GO:0006073|cellular glucan metabolic process ; GO:0005975|carbohydrate metabolic process
Gh_A11G1851	0.0387371	5.24946	5e-05	0.00199199	-4.90908	down	up	yes	OK	AT5G10310		Q9LFT5	EPFL1_ARATH EPIDERMAL PATTERNING FACTOR-like protein 1 OS=Arabidopsis thaliana GN=EPFL1 PE=2 SV=1	B9T3Q4	B9T3Q4_RICCO Putative uncharacterized protein OS=Ricinus communis GN=RCOM_0038230 PE=4 SV=1
Gh_D11G3302	0.0872638	11.7547	5e-05	0.00199199	-4.90307	down	up	yes	OK	AT3G20250	pumilio 5	Q9LVC3	PUM12_ARATH Pumilio homolog 12 OS=Arabidopsis thaliana GN=APUM12 PE=2 SV=2	B9RY60	B9RY60_RICCO Pumilio domain-containing protein C6G9.14, putative OS=Ricinus communis GN=RCOM_0810340 PE=4 SV=1			PF00806.14|PUF	IPR001313|Pumilio RNA-binding repeat	GO:0003723|RNA binding
Gh_D08G2372	0.0183391	2.41632	5e-05	0.00199199	-4.88097	down	up	yes	OK	AT5G21940				B9RQX8	B9RQX8_RICCO Putative uncharacterized protein OS=Ricinus communis GN=RCOM_0707610 PE=4 SV=1
Gh_A01G1565	0.0406643	5.30902	5e-05	0.00199199	-4.87181	down	up	yes	OK	AT3G25220	FK506-binding protein 15 kD-1	Q38935	FK151_ARATH Peptidyl-prolyl cis-trans isomerase FKBP15-1 OS=Arabidopsis thaliana GN=FKBP15-1 PE=2 SV=2	A9PJK0	A9PJK0_9ROSI Peptidyl-prolyl cis-trans isomerase OS=Populus trichocarpa x Populus deltoides PE=2 SV=1	ath:AT3G25220	FKBP15-1 (FK506-binding protein 15 kD-1); FK506 binding / peptidyl-prolyl cis-trans isomerase ; K01802 peptidylprolyl isomerase [EC:5.2.1.8]	PF00254.23|FKBP_C	IPR001179|Peptidyl-prolyl cis-trans isomerase, FKBP-type, domain; IPR023566|Peptidyl-prolyl cis-trans isomerase, FKBP-type	GO:0006457|protein folding
Gh_D05G1123	0.0157677	2.0467	5e-05	0.00199199	-4.86602	down	up	yes	OK	AT4G38710	glycine-rich protein			B9SQJ2	B9SQJ2_RICCO Translation initiation factor, putative OS=Ricinus communis GN=RCOM_0738700 PE=4 SV=1			PF06273.6|eIF-4B	IPR010433|Plant specific eukaryotic initiation factor 4B
Gh_D11G1272	0.0411977	5.30902	5e-05	0.00199199	-4.85878	down	up	yes	OK	AT3G53090	ubiquitin-protein ligase 7	Q9SCQ2	UPL7_ARATH E3 ubiquitin-protein ligase UPL7 OS=Arabidopsis thaliana GN=UPL7 PE=2 SV=1	D7TIY3	D7TIY3_VITVI Putative uncharacterized protein OS=Vitis vinifera GN=VIT_08s0007g04290 PE=4 SV=1	olu:OSTLU_43113	predicted protein; K10589 ubiquitin-protein ligase E3 C [EC:6.3.2.19]	PF00632.20|HECT	IPR000569|HECT	GO:0006464|cellular protein modification process ; GO:0005622|intracellular ; GO:0004842|ubiquitin-protein ligase activity
Gh_D05G3080	0.00411977	35.309	0.0022	0.03868	-9.0561	down	up	yes	OK	AT3G22200	Pyridoxal phosphate (PLP)-dependent transferases superfamily protein	Q6ZCF0	GATP3_ORYSJ Probable gamma-aminobutyrate transaminase 3, mitochondrial OS=Oryza sativa subsp. japonica GN=Os08g0205900 PE=2 SV=1	M0SUG3	M0SUG3_MUSAM Uncharacterized protein OS=Musa acuminata subsp. malaccensis PE=3 SV=1	osa:4328053	Os02g0112900; hypothetical protein ; K00837	PF00202.16|Aminotran_3	IPR005814|Aminotransferase class-III	GO:0008483|transaminase activity ; GO:0030170|pyridoxal phosphate binding
Gh_D12G1546	0.0194805	2.47304	5e-05	0.00199199	-4.84379	down	up	yes	OK
Gh_D02G1767	0.0446605	5.56526	0.0011	0.0234005	-4.82521	down	up	yes	OK	AT5G13170	senescence-associated gene 29	Q9FY94	SWT15_ARATH Bidirectional sugar transporter SWEET15 OS=Arabidopsis thaliana GN=SWEET15 PE=2 SV=1	D7M575	D7M575_ARALL Nodulin MtN3 family protein OS=Arabidopsis lyrata subsp. lyrata GN=ARALYDRAFT_488133 PE=4 SV=1			PF03083.11|MtN3_slv	IPR004316|SWEET sugar transporter	GO:0016021|integral to membrane
Gh_A08G1043	0.0454113	5.59593	5e-05	0.00199199	-4.81403	down	up	yes	OK					G7J1A4	G7J1A4_MEDTR Putative uncharacterized protein OS=Medicago truncatula GN=MTR_3g049490 PE=4 SV=1
Gh_A08G0845	0.0979976	11.8532	5e-05	0.00199199	-4.79541	down	up	yes	OK	AT1G73890	Bifunctional inhibitor/lipid-transfer protein/seed storage 2S albumin superfamily protein	Q8VYI9	NLTL5_ARATH Non-specific lipid-transfer protein-like protein At5g64080 OS=Arabidopsis thaliana GN=At5g64080 PE=1 SV=1	B9N091	B9N091_POPTR Predicted protein OS=Populus trichocarpa GN=POPTRDRAFT_590359 PE=4 SV=1			PF14368.1|LTP_2	IPR016140|Bifunctional inhibitor/plant lipid transfer protein/seed storage helical domain
Gh_D01G1528	0.0979976	11.8532	0.0003	0.00871602	-4.79541	down	up	yes	OK	AT4G35420	dihydroflavonol 4-reductase-like1	Q500U8	TKPR1_ARATH Tetraketide alpha-pyrone reductase 1 OS=Arabidopsis thaliana GN=TKPR1 PE=2 SV=1	B9SC77	B9SC77_RICCO Cinnamoyl-CoA reductase, putative OS=Ricinus communis GN=RCOM_1408620 PE=4 SV=1	osa:4345689	Os08g0441500; hypothetical protein ; K09753 cinnamoyl-CoA reductase [EC:1.2.1.44]	PF01370.16|Epimerase	IPR001509|NAD-dependent epimerase/dehydratase	GO:0044237|cellular metabolic process ; GO:0003824|catalytic activity ; GO:0050662|coenzyme binding
Gh_D13G0629	0.0967276	11.6793	0.00105	0.0226083	-4.79367	down	up	yes	OK					M5X1V5	M5X1V5_PRUPE Uncharacterized protein OS=Prunus persica GN=PRUPE_ppa004663mg PE=4 SV=1
Gh_D12G0110	0.0962585	11.4093	5e-05	0.00199199	-4.77515	down	up	yes	OK	AT2G20190	CLIP-associated protein	Q8RWY6	CLASP_ARATH CLIP-associated protein OS=Arabidopsis thaliana GN=CLASP PE=1 SV=1	F6HZV0	F6HZV0_VITVI Putative uncharacterized protein OS=Vitis vinifera GN=VIT_07s0005g05010 PE=4 SV=1				IPR021133|HEAT, type 2
Gh_D09G2400	0.0136716	1.60404	0.0012	0.0249221	-4.76496	down	up	yes	OK	AT5G61910	DCD (Development and Cell Death) domain protein	P37707	B2_DAUCA B2 protein OS=Daucus carota PE=2 SV=1	M5XE56	M5XE56_PRUPE Uncharacterized protein OS=Prunus persica GN=PRUPE_ppa006802mg PE=4 SV=1			PF10539.4|Dev_Cell_Death	IPR013989|Development/cell death domain
Gh_D05G2374	0.0935556	10.9063	0.0008	0.018462	-4.75854	down	up	yes	OK	AT4G35420	dihydroflavonol 4-reductase-like1	Q500U8	TKPR1_ARATH Tetraketide alpha-pyrone reductase 1 OS=Arabidopsis thaliana GN=TKPR1 PE=2 SV=1	D7U4N8	D7U4N8_VITVI Putative uncharacterized protein OS=Vitis vinifera GN=VIT_03s0038g04220 PE=4 SV=1	osa:4345689	Os08g0441500; hypothetical protein ; K09753 cinnamoyl-CoA reductase [EC:1.2.1.44]	PF01370.16|Epimerase	IPR001509|NAD-dependent epimerase/dehydratase	GO:0044237|cellular metabolic process ; GO:0003824|catalytic activity ; GO:0050662|coenzyme binding
Gh_A01G1101	0.0944079	10.9063	0.0001	0.00360715	-4.74947	down	up	yes	OK	AT1G02100	Leucine carboxyl methyltransferase	Q8BYR1	LCMT2_MOUSE Leucine carboxyl methyltransferase 2 OS=Mus musculus GN=Lcmt2 PE=2 SV=4	B9RCZ7	B9RCZ7_RICCO Leucine carboxyl methyltransferase, putative OS=Ricinus communis GN=RCOM_1608280 PE=4 SV=1	mmu:329504	Lcmt2; leucine carboxyl methyltransferase 2 ; K00933 creatine kinase [EC:2.7.3.2]	PF04072.9|LCM	IPR007213|Leucine carboxyl methyltransferase; IPR021121|Leucine carboxyl methyltransferase, eukaryotic	GO:0008168|methyltransferase activity ; GO:0032259|methylation
Gh_A08G0763	0.000216236	42.4956	5e-05	0.00199199	-12.1885	down	up	yes	OK	AT5G57490	voltage dependent anion channel 4	Q9FKM2	VDAC4_ARATH Mitochondrial outer membrane protein porin 4 OS=Arabidopsis thaliana GN=VDAC4 PE=2 SV=1	M5XCQ0	M5XCQ0_PRUPE Uncharacterized protein OS=Prunus persica GN=PRUPE_ppa009817mg PE=4 SV=1	ppp:PHYPADRAFT_195935	hypothetical protein ; K05862 voltage-dependent anion channel	PF01459.17|Porin_3	IPR027246|Eukaryotic porin/Tom40	GO:0055085|transmembrane transport ; GO:0005741|mitochondrial outer membrane
Gh_D11G3009	0.0959952	11.0467	5e-05	0.00199199	-4.74559	down	up	yes	OK	AT1G56220	Dormancy/auxin associated family protein			K7KGM3	K7KGM3_SOYBN Uncharacterized protein OS=Glycine max PE=4 SV=1			PF05564.7|Auxin_repressed	IPR008406|Dormancyauxin associated
Gh_A11G0354	0.000277303	43.1576	0.00055	0.0138713	-11.9553	down	up	yes	OK	AT1G09850	xylem bark cysteine peptidase 3	P25776	ORYA_ORYSJ Oryzain alpha chain OS=Oryza sativa subsp. japonica GN=Os04g0650000 PE=1 SV=2	Q84Y03	Q84Y03_GOSHI Cysteine protease OS=Gossypium hirsutum PE=2 SV=1	osa:4337223	Os04g0650000; hypothetical protein ; K01376	PF08246.7|Inhibitor_I29; PF00396.13|Granulin; PF00112.18|Peptidase_C1; PB006184|Pfam-B_6184	IPR000118|Granulin; IPR000169|Cysteine peptidase, cysteine active site; IPR000668|Peptidase C1A, papain C-terminal; IPR013128|Peptidase C1A, papain; IPR013201|Proteinase inhibitor I29, cathepsin propeptide; IPR025660|Cysteine peptidase, histidine active site; IPR025661|Cysteine peptidase, asparagine active site	GO:0008234|cysteine-type peptidase activity ; GO:0006508|proteolysis
Gh_D06G0974	0.0926964	10.5348	0.0005	0.0129405	-4.73311	down	up	yes	OK	AT5G11600				I1MWC2	I1MWC2_SOYBN Uncharacterized protein OS=Glycine max PE=4 SV=1			PB002550|Pfam-B_2550
Gh_Sca057268G01	0.0926894	10.5176	5e-05	0.00199199	-4.73155	down	up	yes	OK	AT1G45063	copper ion binding;electron carriers	Q41001	BCP_PEA Blue copper protein OS=Pisum sativum PE=2 SV=1	A3F8V0	A3F8V0_GOSHI Blue copper-like protein OS=Gossypium hirsutum GN=BCP1 PE=2 SV=1			PF02298.12|Cu_bind_like	IPR003245|Plastocyanin-like	GO:0009055|electron carrier activity ; GO:0005507|copper ion binding
Gh_A06G0262	0.090439	10.2064	0.00225	0.0393638	-4.72609	down	up	yes	OK	AT1G77410	beta-galactosidase 16	Q9FFN4	BGAL6_ARATH Beta-galactosidase 6 OS=Arabidopsis thaliana GN=BGAL6 PE=2 SV=1	E0CR37	E0CR37_VITVI Beta-galactosidase OS=Vitis vinifera GN=VIT_18s0001g02230 PE=3 SV=1	ath:AT3G52840	BGAL2; BGAL2 (beta-galactosidase 2); beta-galactosidase ; K01190 beta-galactosidase [EC:3.2.1.23]	PB010066|Pfam-B_10066; PF01301.14|Glyco_hydro_35; PF13364.1|BetaGal_dom4_5; PB011686|Pfam-B_11686; PB000541|Pfam-B_541	IPR001944|Glycoside hydrolase, family 35; IPR019801|Glycoside hydrolase, family 35, conserved site; IPR025300|Beta-galactosidase jelly roll domain	GO:0004553|hydrolase activity, hydrolyzing O-glycosyl compounds ; GO:0005975|carbohydrate metabolic process
Gh_A12G2635	0.0890798	10.0259	5e-05	0.00199199	-4.72339	down	up	yes	OK	AT1G18880	Major facilitator superfamily protein	Q9M9V7	PTR8_ARATH Probable peptide/nitrate transporter At1g18880 OS=Arabidopsis thaliana GN=At1g18880 PE=2 SV=1	K7KML5	K7KML5_SOYBN Uncharacterized protein OS=Glycine max PE=4 SV=1				IPR000109|Proton-dependent oligopeptide transporter family	GO:0016020|membrane ; GO:0006810|transport ; GO:0005215|transporter activity
Gh_D05G3292	0.0570374	6.2426	0.0002	0.00632409	-4.69544	down	up	yes	OK
Gh_D10G0902	0.0572984	6.26343	0.00295	0.0475508	-4.69421	down	up	yes	OK	AT5G66780				B9S6I0	B9S6I0_RICCO Putative uncharacterized protein OS=Ricinus communis GN=RCOM_0536860 PE=1 SV=1
Gh_A05G1627	0.0572984	6.26343	5e-05	0.00199199	-4.69421	down	up	yes	OK	AT3G51030	thioredoxin H-type 1	Q43636	TRXH_RICCO Thioredoxin H-type OS=Ricinus communis PE=3 SV=1	B9T7B2	B9T7B2_RICCO Thioredoxin OS=Ricinus communis GN=RCOM_0387230 PE=3 SV=1	pop:POPTR_219472	PtrTrxh4; thioredoxin h ; K03671 thioredoxin 1	PF00085.15|Thioredoxin	IPR005746|Thioredoxin; IPR013766|Thioredoxin domain	GO:0015035|protein disulfide oxidoreductase activity ; GO:0009055|electron carrier activity ; GO:0006662|glycerol ether metabolic process; GO:0045454|cell redox homeostasis
Gh_Sca016465G01	0.0879089	9.59526	5e-05	0.00199199	-4.69272	down	up	yes	OK	AT2G39640	glycosyl hydrolase family 17 protein	P52409	E13B_WHEAT Glucan endo-1,3-beta-glucosidase OS=Triticum aestivum GN=GLC1 PE=2 SV=1	B9SR72	B9SR72_RICCO Hydrolase, hydrolyzing O-glycosyl compounds, putative OS=Ricinus communis GN=RCOM_1182890 PE=4 SV=1			PF07983.8|X8	IPR012946|X8
Gh_D12G0490	0.0574464	6.26343	0.00025	0.00757223	-4.69163	down	up	yes	OK	AT3G62120	Class II aaRS and biotin synthetases superfamily protein	O60155	YHY6_SCHPO Putative proline--tRNA ligase C19C7.06 OS=Schizosaccharomyces pombe (strain 972 / ATCC 24843) GN=SPBC19C7.06 PE=3 SV=1	K4BLN5	K4BLN5_SOLLC Uncharacterized protein OS=Solanum lycopersicum GN=Solyc03g117330.2 PE=3 SV=1	pop:POPTR_552617	hypothetical protein ; K01881 prolyl-tRNA synthetase [EC:6.1.1.15]		IPR004499|Proline-tRNA ligase, class IIa, archaeal-type	GO:0006433|prolyl-tRNA aminoacylation ; GO:0005524|ATP binding ; GO:0005737|cytoplasm ; GO:0004827|proline-tRNA ligase activity
Gh_A05G3682	0.0856587	9.31466	0.0011	0.0234005	-4.68897	down	up	yes	OK	AT4G11800	Calcineurin-like metallo-phosphoesterase superfamily protein			A5C9Q8	A5C9Q8_VITVI Putative uncharacterized protein OS=Vitis vinifera GN=VITISV_008808 PE=2 SV=1
Gh_D11G3537	0.0867008	9.37508	0.00075	0.0176045	-4.68335	down	up	yes	OK	AT1G31940				M5WCB0	M5WCB0_PRUPE Uncharacterized protein OS=Prunus persica GN=PRUPE_ppa012893mg PE=4 SV=1
Gh_A10G1342	0.082815	8.93077	5e-05	0.00199199	-4.68065	down	up	yes	OK	AT4G02570	cullin 1
Gh_A12G1353,Gh_A12G1354	0.082815	8.93077	5e-05	0.00199199	-4.68065	down	up	yes	OK	AT4G11800	Calcineurin-like metallo-phosphoesterase superfamily protein			M1AE08	M1AE08_SOLTU Uncharacterized protein OS=Solanum tuberosum GN=PGSC0003DMG400008030 PE=4 SV=1
Gh_D10G1939	0.058738	6.33353	0.00285	0.0464595	-4.68053	down	up	yes	OK	AT5G03650	starch branching enzyme 2.2	Q08047	GLGB_MAIZE 1,4-alpha-glucan-branching enzyme 2, chloroplastic/amyloplastic OS=Zea mays GN=SBE1 PE=1 SV=1	M0SZ56	M0SZ56_MUSAM Uncharacterized protein OS=Musa acuminata subsp. malaccensis PE=4 SV=1	sbi:SORBI_06g015360	SORBIDRAFT_06g015360; hypothetical protein ; K00700 1,4-alpha-glucan branching enzyme [EC:2.4.1.18]
Gh_D08G0810	0.0866495	9.31466	0.0021	0.037429	-4.67747	down	up	yes	OK	AT4G02380	senescence-associated gene 21	P32292	ARG2_VIGRR Indole-3-acetic acid-induced protein ARG2 OS=Vigna radiata var. radiata GN=ARG2 PE=2 SV=1	C6T331	C6T331_SOYBN Uncharacterized protein OS=Glycine max PE=4 SV=1			PF03242.8|LEA_3	IPR004926|Late embryogenesis abundant protein, LEA-5	GO:0006950|response to stress
Gh_A03G0318	0.060248	6.44462	5e-05	0.00199199	-4.67253	down	up	yes	OK	AT2G37390	Chloroplast-targeted copper chaperone protein	Q94BT9	ATOX1_ARATH Copper transport protein ATX1 OS=Arabidopsis thaliana GN=ATX1 PE=1 SV=1	D7SKM3	D7SKM3_VITVI Putative uncharacterized protein OS=Vitis vinifera GN=VIT_06s0004g04030 PE=4 SV=1			PF00403.21|HMA	IPR006121|Heavy metal-associated domain, HMA	GO:0046872|metal ion binding ; GO:0030001|metal ion transport
Gh_Sca098860G01	0.060248	6.44462	0.0028	0.0458657	-4.67253	down	up	yes	OK	AT3G49650	P-loop containing nucleoside triphosphate hydrolases superfamily protein			F6GYY6	F6GYY6_VITVI Putative uncharacterized protein OS=Vitis vinifera GN=VIT_07s0205g00140 PE=3 SV=1
Gh_D05G0717	0.0195267	2.06853	5e-05	0.00199199	-4.66281	down	up	yes	OK	AT3G22270	Topoisomerase II-associated protein PAT1	Q4V7K4	PATL2_XENLA Protein PAT1 homolog 2 OS=Xenopus laevis GN=patl2 PE=1 SV=1	M5WX63	M5WX63_PRUPE Uncharacterized protein OS=Prunus persica GN=PRUPE_ppa001180mg PE=4 SV=1	vvi:100255521	hypothetical protein LOC100255521 ; K12617 DNA topoisomerase 2-associated protein PAT1	PB008561|Pfam-B_8561
Gh_A02G1782	0.0799096	8.27206	5e-05	0.00199199	-4.63974	down	up	yes	OK	AT5G13790	AGAMOUS-like 15	Q39295	AGL15_BRANA Agamous-like MADS-box protein AGL15 OS=Brassica napus GN=AGL15 PE=3 SV=1	B9H9K4	B9H9K4_POPTR Predicted protein OS=Populus trichocarpa GN=POPTRDRAFT_762094 PE=3 SV=1	ath:AT2G14210	ANR1; ANR1; DNA binding / transcription factor ; K09264 MADS-box transcription factor, plant	PF01486.12|K-box; PF00319.13|SRF-TF	IPR002100|Transcription factor, MADS-box; IPR002487|Transcription factor, K-box	GO:0005634|nucleus ; GO:0003677|DNA binding ; GO:0006355|regulation of transcription, DNA-dependent ; GO:0003700|sequence-specific DNA binding transcription factor activity ; GO:0046983|protein dimerization activity
Gh_Sca004797G01	0.000801116	18.2848	5e-05	0.00199199	-10.0356	down	up	yes	OK	AT4G21192	Cytochrome c oxidase biogenesis protein Cmc1-like	O74347	COXM1_SCHPO COX assembly mitochondrial protein 1 OS=Schizosaccharomyces pombe (strain 972 / ATCC 24843) GN=cmc1 PE=3 SV=1	B9N0G7	B9N0G7_POPTR Predicted protein OS=Populus trichocarpa GN=POPTRDRAFT_681047 PE=4 SV=1			PF08583.5|Cmc1	IPR013892|Cytochrome c oxidase biogenesis protein Cmc1-like
Gh_D05G3941	0.0797779	8.21284	5e-05	0.00199199	-4.63421	down	up	yes	OK	AT4G30240	Syntaxin/t-SNARE family protein	Q946Y7	SYP61_ARATH Syntaxin-61 OS=Arabidopsis thaliana GN=SYP61 PE=1 SV=1	B9N2Z5	B9N2Z5_POPTR Predicted protein OS=Populus trichocarpa GN=POPTRDRAFT_670618 PE=4 SV=1	sbi:SORBI_03g046820	SORBIDRAFT_03g046820; hypothetical protein ; K08498 syntaxin 6	PF09177.6|Syntaxin-6_N	IPR015260|Syntaxin 6, N-terminal	GO:0016020|membrane ; GO:0048193|Golgi vesicle transport
Gh_D08G1196	0.0797779	8.21284	5e-05	0.00199199	-4.63421	down	up	yes	OK	AT5G46290	3-ketoacyl-acyl carrier protein synthase I	P52410	KASC1_ARATH 3-oxoacyl-[acyl-carrier-protein] synthase I, chloroplastic OS=Arabidopsis thaliana GN=KAS1 PE=1 SV=2	B9GL32	B9GL32_POPTR Predicted protein OS=Populus trichocarpa GN=POPTRDRAFT_1066621 PE=3 SV=1	ppp:PHYPADRAFT_220915	hypothetical protein ; K09458 3-oxoacyl-[acyl-carrier-protein] synthase II [EC:2.3.1.179]	PF00109.21|ketoacyl-synt; PB004305|Pfam-B_4305; PF02801.17|Ketoacyl-synt_C	IPR014030|Beta-ketoacyl synthase, N-terminal; IPR014031|Beta-ketoacyl synthase, C-terminal; IPR018201|Beta-ketoacyl synthase, active site; IPR020841|Polyketide synthase, beta-ketoacyl synthase domain
Gh_A05G2203	0.0797779	8.21284	5e-05	0.00199199	-4.63421	down	up	yes	OK	AT1G19530				B9R7W4	B9R7W4_RICCO Putative uncharacterized protein OS=Ricinus communis GN=RCOM_1594870 PE=4 SV=1
Gh_A03G1605	0.0796391	8.08357	5e-05	0.00199199	-4.62008	down	up	yes	OK	AT4G14723		Q2V3I3	EPFL4_ARATH EPIDERMAL PATTERNING FACTOR-like protein 4 OS=Arabidopsis thaliana GN=EPFL4 PE=3 SV=1	B9SNE3	B9SNE3_RICCO Putative uncharacterized protein OS=Ricinus communis GN=RCOM_0175570 PE=4 SV=1
Gh_D02G1326	0.0732219	7.40553	5e-05	0.00199199	-4.61649	down	up	yes	OK
Gh_D04G0530	0.0734476	7.40629	5e-05	0.00199199	-4.61351	down	up	yes	OK	AT1G75500	Walls Are Thin 1	Q94AP3	WAT1_ARATH Protein WALLS ARE THIN 1 OS=Arabidopsis thaliana GN=WAT1 PE=1 SV=1	A5C488	A5C488_VITVI Putative uncharacterized protein OS=Vitis vinifera GN=VITISV_000453 PE=4 SV=1
Gh_D11G3209	0.0740853	7.43637	0.0026	0.0436627	-4.60892	down	up	yes	OK	AT2G36010	E2F transcription factor 3	Q9FNY0	E2FA_ARATH Transcription factor E2FA OS=Arabidopsis thaliana GN=E2FA PE=1 SV=1	B9IIN5	B9IIN5_POPTR Transcription factor E2F OS=Populus trichocarpa GN=E2Fa2-1 PE=3 SV=1
Gh_D03G0343	0.0669188	6.69242	0.0001	0.00360715	-4.60525	down	up	yes	OK	AT5G65140	Haloacid dehalogenase-like hydrolase (HAD) superfamily protein	Q5HZ05	TPPJ_ARATH Probable trehalose-phosphate phosphatase J OS=Arabidopsis thaliana GN=TPPJ PE=1 SV=1	B9T4H6	B9T4H6_RICCO Trehalose-6-phosphate synthase, putative OS=Ricinus communis GN=RCOM_0198410 PE=4 SV=1	pop:POPTR_410207	hypothetical protein ; K01087 trehalose-phosphatase [EC:3.1.3.12]	PF02358.11|Trehalose_PPase	IPR003337|Trehalose-phosphatase	GO:0005992|trehalose biosynthetic process ; GO:0003824|catalytic activity
Gh_D02G1554	0.06683	6.67101	5e-05	0.00199199	-4.60338	down	up	yes	OK	AT3G48140	B12D protein			I1MYJ0	I1MYJ0_SOYBN Uncharacterized protein OS=Glycine max PE=4 SV=1			PF06522.6|B12D	IPR010530|NADH-ubiquinone reductase complex 1 MLRQ subunit
Gh_D12G2563	0.0756268	7.54803	5e-05	0.00199199	-4.60323	down	up	yes	OK	AT4G07950	DNA-directed RNA polymerase, subunit M, archaeal	O13896	RPC10_SCHPO DNA-directed RNA polymerase III subunit RPC10 OS=Schizosaccharomyces pombe (strain 972 / ATCC 24843) GN=rpc11 PE=3 SV=1	F6I6G3	F6I6G3_VITVI DNA-directed RNA polymerase subunit OS=Vitis vinifera GN=VIT_15s0046g00090 PE=3 SV=1	vvi:100243245	similar to Os02g0672700 ; K03019 DNA-directed RNA polymerase III subunit C11 [EC:2.7.7.6]	PF14803.1|Nudix_N_2; PF01096.13|TFIIS_C	IPR001222|Zinc finger, TFIIS-type; IPR001529|DNA-directed RNA polymerase, M/15kDa subunit; IPR019761|DNA-directed RNA polymerase M, 15kDa subunit, conserved site	GO:0003899|DNA-directed RNA polymerase activity ; GO:0003677|DNA binding ; GO:0008270|zinc ion binding ; GO:0006351|transcription, DNA-dependent ; GO:0003676|nucleic acid binding
Gh_D02G0124	0.0245784	2.44741	5e-05	0.00199199	-4.60092	down	up	yes	OK	AT1G12740	cytochrome P450, family 87, subfamily A, polypeptide 2	Q7XU38	C87A3_ORYSJ Cytochrome P450 87A3 OS=Oryza sativa subsp. japonica GN=CYP87A3 PE=2 SV=3	I1JA41	I1JA41_SOYBN Uncharacterized protein OS=Glycine max PE=3 SV=2	ath:AT3G50660	DWF4; DWF4 (DWARF 4) ; K09587 cytochrome P450, family 90, subfamily B, polypeptide 1 (steroid 22-alpha-hydroxylase) [EC:1.14.13.-]	PF00067.17|p450	IPR001128|Cytochrome P450; IPR002401|Cytochrome P450, E-class, group I; IPR017972|Cytochrome P450, conserved site	GO:0009055|electron carrier activity ; GO:0020037|heme binding ; GO:0016705|oxidoreductase activity, acting on paired donors, with incorporation or reduction of molecular oxygen ; GO:0005506|iron ion binding ; GO:0055114|oxidation-reduction process
Gh_A13G2069	0.0788011	7.8191	5e-05	0.00199199	-4.5974	down	up	yes	OK	AT1G12780	UDP-D-glucose/UDP-D-galactose 4-epimerase 1	O65780	GALE1_CYATE UDP-glucose 4-epimerase GEPI42 OS=Cyamopsis tetragonoloba PE=2 SV=1	K7MS59	K7MS59_SOYBN Uncharacterized protein OS=Glycine max PE=4 SV=1	ath:AT1G12780	UGE1; UGE1 (UDP-D-GLUCOSE/UDP-D-GALACTOSE 4-EPIMERASE 1); UDP-glucose 4-epimerase/ protein dimerization ; K01784 UDP-glucose 4-epimerase [EC:5.1.3.2]
Gh_A10G0726	0.0762414	7.54803	5e-05	0.00199199	-4.59514	down	up	yes	OK	AT1G79820	Major facilitator superfamily protein	Q2V4B9	PLST3_ARATH Probable plastidic glucose transporter 3 OS=Arabidopsis thaliana GN=At1g79820 PE=2 SV=2	B9GG48	B9GG48_POPTR Predicted protein OS=Populus trichocarpa GN=POPTRDRAFT_705740 PE=3 SV=1	gga:419206	SLC2A10; solute carrier family 2 (facilitated glucose transporter), member 10 ; K08147 MFS transporter, SP family, solute carrier family 2 (facilitated glucose transporter), member 10	PF00083.19|Sugar_tr	IPR005828|General substrate transporter; IPR020846|Major facilitator superfamily domain	GO:0055085|transmembrane transport ; GO:0016021|integral to membrane ; GO:0022857|transmembrane transporter activity
Gh_D07G0470	0.0701439	6.22889	0.0001	0.00360715	-4.4864	down	up	yes	OK	AT1G23220	Dynein light chain type 1 family protein	Q86A88	DYL_DICDI Dynein light chain, cytoplasmic OS=Dictyostelium discoideum GN=dlcB PE=3 SV=1	B9HW35	B9HW35_POPTR Predicted protein OS=Populus trichocarpa GN=POPTRDRAFT_822062 PE=4 SV=1	cme:CMT356C	dynein light chain ; K10418 dynein light chain LC8-type	PF01221.13|Dynein_light	IPR001372|Dynein light chain, type 1/2	GO:0005875|microtubule associated complex ; GO:0007017|microtubule-based process
Gh_A11G0483	0.0574464	5.07516	0.0011	0.0234005	-4.48126	down	up	yes	OK	AT4G11800	Calcineurin-like metallo-phosphoesterase superfamily protein			M1AE08	M1AE08_SOLTU Uncharacterized protein OS=Solanum tuberosum GN=PGSC0003DMG400008030 PE=4 SV=1
Gh_D02G2368	0.0372876	3.25563	5e-05	0.00199199	-4.46948	down	up	yes	OK	AT1G44970	Peroxidase superfamily protein	Q96512	PER9_ARATH Peroxidase 9 OS=Arabidopsis thaliana GN=PER9 PE=1 SV=1	F6H1J9	F6H1J9_VITVI Putative uncharacterized protein OS=Vitis vinifera GN=VIT_18s0001g13110 PE=3 SV=1	ath:AT1G44970	peroxidase, putative ; K00430 peroxidase [EC:1.11.1.7]	PF00141.18|peroxidase	IPR000823|Plant peroxidase; IPR002016|Haem peroxidase, plant/fungal/bacterial; IPR019793|Peroxidases heam-ligand binding site; IPR019794|Peroxidase, active site	GO:0006979|response to oxidative stress ; GO:0020037|heme binding ; GO:0004601|peroxidase activity ; GO:0055114|oxidation-reduction process
Gh_A08G0100	0.0261107	2.23796	0.0025	0.04239	-4.45097	down	up	yes	OK	AT3G11340	UDP-Glycosyltransferase superfamily protein	Q9FI98	U76C4_ARATH UDP-glycosyltransferase 76C4 OS=Arabidopsis thaliana GN=UGT76C4 PE=2 SV=1	F6HNQ9	F6HNQ9_VITVI Putative uncharacterized protein OS=Vitis vinifera GN=VIT_13s0019g02810 PE=4 SV=1	ath:AT1G24100	UGT74B1 (UDP-glucosyl transferase 74B1); UDP-glycosyltransferase/ thiohydroximate beta-D-glucosyltransferase/ transferase, transferring glycosyl groups ; K11820 N-hydroxythioamide S-beta-glucosyltransferase [EC:2.4.1.195]	PF00201.13|UDPGT; PB019993|Pfam-B_19993; PB001111|Pfam-B_1111; PB019876|Pfam-B_19876	IPR002213|UDP-glucuronosyl/UDP-glucosyltransferase	GO:0008152|metabolic process ; GO:0016758|transferase activity, transferring hexosyl groups
Gh_A12G1353	0.06683	5.61664	5e-05	0.00199199	-4.43134	down	up	yes	OK	AT1G07890	ascorbate peroxidase 1	Q05431	APX1_ARATH L-ascorbate peroxidase 1, cytosolic OS=Arabidopsis thaliana GN=APX1 PE=1 SV=2	C6ZDA9	C6ZDA9_GOSHI Ascorbate peroxidase OS=Gossypium hirsutum GN=cAPX2 PE=2 SV=1	vvi:100233013	ascorbate peroxidase ; K00428 cytochrome c peroxidase [EC:1.11.1.5]	PF00141.18|peroxidase	IPR002016|Haem peroxidase, plant/fungal/bacterial; IPR002207|Plant ascorbate peroxidase; IPR019793|Peroxidases heam-ligand binding site; IPR019794|Peroxidase, active site	GO:0006979|response to oxidative stress ; GO:0020037|heme binding ; GO:0004601|peroxidase activity ; GO:0055114|oxidation-reduction process
Gh_D13G1446	0.0923001	7.37616	5e-05	0.00199199	-4.38096	down	up	yes	OK	AT1G43910	P-loop containing nucleoside triphosphate hydrolases superfamily protein	Q9P6Q3	BCS1_SCHPO Probable mitochondrial chaperone bcs1 OS=Schizosaccharomyces pombe (strain 972 / ATCC 24843) GN=SPAC644.07 PE=2 SV=1	B9S6A0	B9S6A0_RICCO ATP binding protein, putative OS=Ricinus communis GN=RCOM_0534150 PE=4 SV=1	pop:POPTR_219372	hypothetical protein ; K08900 mitochondrial chaperone BCS1	PF14363.1|AAA_assoc; PB000471|Pfam-B_471; PF00004.24|AAA	IPR003593|AAA+ ATPase domain; IPR003959|ATPase, AAA-type, core; IPR003960|ATPase, AAA-type, conserved site; IPR025753|AAA-type ATPase, N-terminal domain	GO:0005524|ATP binding ; GO:0000166|nucleotide binding ; GO:0017111|nucleoside-triphosphatase activity
Gh_D07G0535	0.0572616	4.4802	5e-05	0.00199199	-4.35979	down	up	yes	OK	AT4G08320	Tetratricopeptide repeat (TPR)-like superfamily protein	Q8VD33	SGTB_MOUSE Small glutamine-rich tetratricopeptide repeat-containing protein beta OS=Mus musculus GN=Sgtb PE=2 SV=1	B9RJ86	B9RJ86_RICCO Heat shock protein 70 (HSP70)-interacting protein, putative OS=Ricinus communis GN=RCOM_1032270 PE=4 SV=1	ath:AT2G42810	PAPP5/PP5 (PROTEIN PHOSPHATASE 5); phosphoprotein phosphatase/ protein binding / protein serine/threonine phosphatase ; K04460 protein phosphatase 5 [EC:3.1.3.16]	PF07719.12|TPR_2; PF13414.1|TPR_11	IPR013026|Tetratricopeptide repeat-containing domain; IPR013105|Tetratricopeptide TPR2; IPR019734|Tetratricopeptide repeat	GO:0005515|protein binding
Gh_A01G0835	0.0791532	5.81972	5e-05	0.00199199	-4.29762	down	up	yes	OK	AT3G51100				B9MXJ2	B9MXJ2_POPTR Predicted protein OS=Populus trichocarpa GN=POPTRDRAFT_679180 PE=4 SV=1
Gh_A11G2384	0.000104328	42.1885	5e-05	0.00199199	-12.9101	down	up	yes	OK	AT3G14170	Plant protein of unknown function (DUF936)			F6HXQ5	F6HXQ5_VITVI Putative uncharacterized protein OS=Vitis vinifera GN=VIT_09s0002g00760 PE=4 SV=1			PF06075.7|DUF936	IPR010341|Protein of unknown function DUF936, plant
Gh_D12G2353	0.0781466	5.34842	5e-05	0.00199199	-4.22597	down	up	yes	OK	AT1G33430	Galactosyltransferase family protein	Q9C809	B3GT8_ARATH Probable beta-1,3-galactosyltransferase 8 OS=Arabidopsis thaliana GN=B3GALT8 PE=2 SV=1	B9RIE2	B9RIE2_RICCO Transferase, transferring glycosyl groups, putative OS=Ricinus communis GN=RCOM_1578380 PE=4 SV=1	nve:NEMVE_v1g175792	hypothetical protein ; K00734 galactosylxylosylprotein 3-beta-galactosyltransferase [EC:2.4.1.134]	PF13334.1|DUF4094; PF01762.16|Galactosyl_T	IPR002659|Glycosyl transferase, family 31; IPR025298|Domain of unknown function DUF4094	GO:0016020|membrane ; GO:0006486|protein glycosylation ; GO:0008378|galactosyltransferase activity
Gh_A05G0058	0.0262573	1.78852	5e-05	0.00199199	-4.2212	down	up	yes	OK	AT3G63480	ATP binding microtubule motor family protein	F9W301	PSS1_ORYSJ Kinesin-1-like protein PSS1 OS=Oryza sativa subsp. japonica GN=PSS1 PE=1 SV=1	D7U1X2	D7U1X2_VITVI Putative uncharacterized protein OS=Vitis vinifera GN=VIT_14s0128g00090 PE=3 SV=1	tad:TRIADDRAFT_54045	hypothetical protein ; K10396 kinesin family member 5	PF00225.18|Kinesin	IPR001752|Kinesin, motor domain; IPR019821|Kinesin, motor region, conserved site; IPR027640|Kinesin-like protein	GO:0007018|microtubule-based movement ; GO:0005875|microtubule associated complex ; GO:0005524|ATP binding ; GO:0003777|microtubule motor activity ; GO:0008017|microtubule binding ; GO:0005871|kinesin complex
Gh_A05G3493	0.0570374	3.62128	5e-05	0.00199199	-4.15087	down	up	yes	OK	AT2G24580	FAD-dependent oxidoreductase family protein	Q9SJA7	SOX_ARATH Probable sarcosine oxidase OS=Arabidopsis thaliana GN=At2g24580 PE=2 SV=1	B9ILE2	B9ILE2_POPTR Sarcosine oxidase OS=Populus trichocarpa GN=SOX1 PE=4 SV=1	ath:AT2G24580	sarcosine oxidase family protein ; K00301 sarcosine oxidase [EC:1.5.3.1]	PF01266.19|DAO	IPR006076|FAD dependent oxidoreductase	GO:0055114|oxidation-reduction process ; GO:0016491|oxidoreductase activity
Gh_D13G0433	0.0943376	5.74119	5e-05	0.00199199	-4.10854	down	up	yes	OK	AT2G19810	CCCH-type zinc finger family protein	Q9M0G2	C3H49_ARATH Zinc finger CCCH domain-containing protein 49 OS=Arabidopsis thaliana GN=At4g29190 PE=2 SV=1	F6H381	F6H381_VITVI Putative uncharacterized protein OS=Vitis vinifera GN=VIT_04s0008g00610 PE=2 SV=1			PB016780|Pfam-B_16780; PF00642.19|zf-CCCH	IPR000571|Zinc finger, CCCH-type	GO:0046872|metal ion binding ; GO:0008270|zinc ion binding ; GO:0003676|nucleic acid binding
Gh_D06G0855	0.0454113	2.74178	0.0001	0.00360715	-4.1006	down	up	yes	OK	AT2G26250	3-ketoacyl-CoA synthase 10	Q570B4	KCS10_ARATH 3-ketoacyl-CoA synthase 10 OS=Arabidopsis thaliana GN=FDH PE=1 SV=2	Q8VWP9	Q8VWP9_GOSHI 3-ketoacyl-CoA synthase OS=Gossypium hirsutum GN=FDH PE=2 SV=1			PF08392.7|FAE1_CUT1_RppA	IPR013601|FAE1/Type III polyketide synthase-like protein	GO:0016020|membrane ; GO:0016747|transferase activity, transferring acyl groups other than amino-acyl groups ; GO:0006633|fatty acid biosynthetic process
Gh_A11G1614	0.049272	2.94841	0.00075	0.0176045	-4.09166	down	up	yes	OK	AT5G66320	GATA transcription factor 5	Q9FH57	GATA5_ARATH GATA transcription factor 5 OS=Arabidopsis thaliana GN=GATA5 PE=2 SV=1	M5WGI3	M5WGI3_PRUPE Uncharacterized protein OS=Prunus persica GN=PRUPE_ppa008278mg PE=4 SV=1			PF00320.22|GATA; PB017741|Pfam-B_17741	IPR000679|Zinc finger, GATA-type	GO:0006355|regulation of transcription, DNA-dependent ; GO:0043565|sequence-specific DNA binding ; GO:0008270|zinc ion binding ; GO:0003700|sequence-specific DNA binding transcription factor activity
Gh_D10G0030	0.0631467	3.72023	5e-05	0.00199199	-4.07608	down	up	yes	OK	AT1G51590	alpha-mannosidase 1	Q9C512	MNS1_ARATH Mannosyl-oligosaccharide 1,2-alpha-mannosidase MNS1 OS=Arabidopsis thaliana GN=MNS1 PE=1 SV=1	B9HK55	B9HK55_POPTR Predicted protein (Fragment) OS=Populus trichocarpa GN=POPTRDRAFT_655661 PE=4 SV=1	osa:4336917	Os04g0606400; hypothetical protein ; K01230 mannosyl-oligosaccharide alpha-1,2-mannosidase [EC:3.2.1.113]	PF01532.15|Glyco_hydro_47; PB019674|Pfam-B_19674	IPR001382|Glycoside hydrolase, family 47	GO:0016020|membrane ; GO:0005509|calcium ion binding ; GO:0004571|mannosyl-oligosaccharide 1,2-alpha-mannosidase activity
Gh_A11G0400	0.0799096	4.62469	5e-05	0.00199199	-4.05827	down	up	yes	OK	AT1G69500	cytochrome P450, family 704, subfamily B, polypeptide 1	Q50EK3	C04C1_PINTA Cytochrome P450 704C1 OS=Pinus taeda GN=CYP704C1 PE=2 SV=1	M5XLF4	M5XLF4_PRUPE Uncharacterized protein OS=Prunus persica GN=PRUPE_ppa004298mg PE=4 SV=1	ath:AT1G01600	CYP86A4 (cytochrome P450, family 86, subfamily A, polypeptide 4); oxygen binding ; K00517	PF00067.17|p450	IPR001128|Cytochrome P450; IPR002401|Cytochrome P450, E-class, group I	GO:0009055|electron carrier activity ; GO:0020037|heme binding ; GO:0016705|oxidoreductase activity, acting on paired donors, with incorporation or reduction of molecular oxygen ; GO:0005506|iron ion binding ; GO:0055114|oxidation-reduction process
Gh_D12G2768	0.000278749	48.3359	0.0001	0.00360715	-12.0634	down	up	yes	OK	AT1G01280	cytochrome P450, family 703, subfamily A, polypeptide 2	P24465	C71A1_PERAE Cytochrome P450 71A1 OS=Persea americana GN=CYP71A1 PE=1 SV=2	F6I6E9	F6I6E9_VITVI Putative uncharacterized protein OS=Vitis vinifera GN=VIT_15s0046g00330 PE=3 SV=1	ath:AT5G07990	TT7; TT7 (TRANSPARENT TESTA 7); flavonoid 3'-monooxygenase/ oxygen binding ; K05280 flavonoid 3'-monooxygenase [EC:1.14.13.21]	PF00067.17|p450	IPR001128|Cytochrome P450; IPR002401|Cytochrome P450, E-class, group I; IPR017972|Cytochrome P450, conserved site	GO:0009055|electron carrier activity ; GO:0020037|heme binding ; GO:0016705|oxidoreductase activity, acting on paired donors, with incorporation or reduction of molecular oxygen ; GO:0005506|iron ion binding ; GO:0055114|oxidation-reduction process
Gh_A05G3595	0.0491484	2.78887	5e-05	0.00199199	-4.03855	down	up	yes	OK	AT5G53460	NADH-dependent glutamate synthase 1	Q9LV03	GLUT1_ARATH Glutamate synthase 1 [NADH], chloroplastic OS=Arabidopsis thaliana GN=GLT1 PE=1 SV=2	E0CVI4	E0CVI4_VITVI Putative uncharacterized protein OS=Vitis vinifera GN=VIT_16s0098g00290 PE=4 SV=1	vvi:100246868	similar to GLT1 (NADH-dependent glutamate synthase 1 gene) ; K00264 glutamate synthase (NADPH/NADH) [EC:1.4.1.13 1.4.1.14]	PF00310.16|GATase_2	IPR000583|Class II glutamine amidotransferase domain; IPR017932|Glutamine amidotransferase type 2 domain	GO:0008152|metabolic process
Gh_A09G0359	0.0801116	4.50118	5e-05	0.00199199	-4.02867	down	up	yes	OK	AT5G48970	Mitochondrial substrate carrier family protein	Q5IS35	TPC_MACFA Mitochondrial thiamine pyrophosphate carrier OS=Macaca fascicularis GN=SLC25A19 PE=2 SV=1	M5XQG5	M5XQG5_PRUPE Uncharacterized protein OS=Prunus persica GN=PRUPE_ppa008444mg PE=4 SV=1	pti:PHATRDRAFT_22873	hypothetical protein ; K05863 solute carrier family 25 (mitochondrial carrier; adenine nucleotide translocator)	PF00153.22|Mito_carr	IPR002067|Mitochondrial carrier protein; IPR018108|Mitochondrial substrate/solute carrier	GO:0055085|transmembrane transport
Gh_A01G0607	0.0406643	2.25092	5e-05	0.00199199	-4.01374	down	up	yes	OK	AT2G20680	Glycosyl hydrolase superfamily protein	Q7Y223	MAN2_ARATH Mannan endo-1,4-beta-mannosidase 2 OS=Arabidopsis thaliana GN=MAN2 PE=2 SV=1	A9PHW3	A9PHW3_POPTR Putative uncharacterized protein OS=Populus trichocarpa PE=2 SV=1	olu:OSTLU_3863	predicted protein; K01567	PF00150.13|Cellulase	IPR001547|Glycoside hydrolase, family 5	GO:0004553|hydrolase activity, hydrolyzing O-glycosyl compounds ; GO:0005975|carbohydrate metabolic process
Gh_D05G3474	0.0935105	5.11442	0.00285	0.0464595	-4.00175	down	up	yes	OK	AT3G13610	2-oxoglutarate (2OG) and Fe(II)-dependent oxygenase superfamily protein	Q9LHN8	F6H1_ARATH Feruloyl CoA ortho-hydroxylase 1 OS=Arabidopsis thaliana GN=F6'H1 PE=1 SV=1	B9GLG4	B9GLG4_POPTR Predicted protein OS=Populus trichocarpa GN=POPTRDRAFT_639660 PE=3 SV=1	ath:AT5G08640	FLS; FLS (FLAVONOL SYNTHASE) ; K05278 flavonol synthase [EC:1.14.11.23]	PF03171.15|2OG-FeII_Oxy; PF14226.1|DIOX_N	IPR005123|Oxoglutarate/iron-dependent dioxygenase; IPR026992|Non-haem dioxygenase N-terminal domain	GO:0016706|oxidoreductase activity, acting on paired donors, with incorporation or reduction of molecular oxygen, 2-oxoglutarate as one donor, and incorporation of one atom each of oxygen into both donors ; GO:0055114|oxidation-reduction process ; GO:0016491|oxidoreductase activity
Gh_A12G0571	0.000439213	42.3888	0.0013	0.0264396	-11.4774	down	up	yes	OK	AT4G12130	Glycine cleavage T-protein family			M5WSW3	M5WSW3_PRUPE Uncharacterized protein OS=Prunus persica GN=PRUPE_ppa006632mg PE=4 SV=1	pop:POPTR_581202	hypothetical protein ; K06980
Gh_D12G1132	0.0574464	3.04032	5e-05	0.00199199	-3.96887	down	up	yes	OK	AT4G10720	Ankyrin repeat family protein	Q6AWW5	Y5262_ARATH Ankyrin repeat-containing protein At5g02620 OS=Arabidopsis thaliana GN=At5g02620 PE=1 SV=1	G7L7W8	G7L7W8_MEDTR Ankyrin repeat protein OS=Medicago truncatula GN=MTR_8g072510 PE=4 SV=1	der:Dere_GG16463	GG16463 gene product from transcript GG16463-RA ; K10380 ankyrin	PF12796.2|Ank_2; PF13962.1|PGG	IPR002110|Ankyrin repeat; IPR020683|Ankyrin repeat-containing domain; IPR026961|PGG domain	GO:0005515|protein binding
Gh_A13G1769	0.0451527	2.37309	5e-05	0.00199199	-3.9619	down	up	yes	OK	AT5G10260	RAB GTPase homolog H1E	Q9LFT9	RAH1E_ARATH Ras-related protein RABH1e OS=Arabidopsis thaliana GN=RABH1E PE=2 SV=1	B9SZ42	B9SZ42_RICCO Putative uncharacterized protein OS=Ricinus communis GN=RCOM_0212790 PE=3 SV=1	ath:AT2G22290	AtRABH1d (Arabidopsis Rab GTPase homolog H1d); GTP binding ; K07976 Rab family, other	PF00071.17|Ras	IPR001806|Small GTPase superfamily; IPR002041|Ran GTPase; IPR003578|Small GTPase superfamily, Rho type; IPR003579|Small GTPase superfamily, Rab type; IPR020849|Small GTPase superfamily, Ras type	GO:0016020|membrane ; GO:0007165|signal transduction ; GO:0006184|GTP catabolic process ; GO:0005622|intracellular ; GO:0003924|GTPase activity ; GO:0006886|intracellular protein transport ; GO:0006913|nucleocytoplasmic transport; GO:0007264|small GTPase mediated signal transduction ; GO:0005525|GTP binding ; GO:0015031|protein transport
Gh_D09G0529	0.0574464	2.88663	5e-05	0.00199199	-3.91699	down	up	yes	OK	AT3G06035	Glycoprotein membrane precursor GPI-anchored	Q84MC0	UGPI4_ARATH Uncharacterized GPI-anchored protein At3g06035 OS=Arabidopsis thaliana GN=At3g06035 PE=2 SV=1	A9PEA9	A9PEA9_POPTR Putative uncharacterized protein OS=Populus trichocarpa PE=2 SV=1
Gh_A04G1045	0.0411977	2.04283	5e-05	0.00199199	-3.90371	down	up	yes	OK	AT1G60420	DC1 domain-containing protein	Q8VZQ0	NRX3_ARATH Probable nucleoredoxin 3 OS=Arabidopsis thaliana GN=At4g31240 PE=2 SV=1	B9N6D6	B9N6D6_POPTR Predicted protein OS=Populus trichocarpa GN=POPTRDRAFT_929694 PE=4 SV=1	mbr:MONBRDRAFT_34499	hypothetical protein ; K08766 carnitine O-palmitoyltransferase 2 [EC:2.3.1.21]	PF07649.7|C1_3; PF13905.1|Thioredoxin_8	IPR011424|C1-like; IPR012336|Thioredoxin-like fold	GO:0047134|protein-disulfide reductase activity ; GO:0055114|oxidation-reduction process
Gh_D11G1807	0.0446605	2.20105	0.0002	0.00632409	-3.8976	down	up	yes	OK	AT5G11960	Protein of unknown function (DUF803)			M5XA95	M5XA95_PRUPE Uncharacterized protein OS=Prunus persica GN=PRUPE_ppa008131mg PE=4 SV=1			PF05653.9|Mg_trans_NIPA	IPR008521|Magnesium transporter NIPA	GO:0016020|membrane ; GO:0015693|magnesium ion transport ; GO:0015095|magnesium ion transmembrane transporter activity
Gh_A10G2232	0.0440907	2.16114	5e-05	0.00199199	-3.89214	down	up	yes	OK	AT1G77250	RING/FYVE/PHD-type zinc finger family protein	Q9SGH2	MBD9_ARATH Methyl-CpG-binding domain-containing protein 9 OS=Arabidopsis thaliana GN=MBD9 PE=2 SV=1	F6H0H1	F6H0H1_VITVI Putative uncharacterized protein OS=Vitis vinifera GN=VIT_18s0001g01580 PE=4 SV=1	ecb:100058932	similar to myeloid/lymphoid or mixed-lineage leukemia 2 ; K09187 myeloid/lymphoid or mixed-lineage leukemia protein 2	PF00628.24|PHD; PB006766|Pfam-B_6766	IPR001965|Zinc finger, PHD-type; IPR019786|Zinc finger, PHD-type, conserved site; IPR019787|Zinc finger, PHD-finger	GO:0005515|protein binding ; GO:0008270|zinc ion binding
Gh_D11G0211	0.0824293	3.96313	5e-05	0.00199199	-3.87285	down	up	yes	OK	AT1G13740	ABI five binding protein 2	Q9LQ98	AFP1_ARATH Ninja-family protein AFP1 OS=Arabidopsis thaliana GN=AFP1 PE=1 SV=1	M4EDN1	M4EDN1_BRARP Uncharacterized protein OS=Brassica rapa subsp. pekinensis GN=Bra026891 PE=4 SV=1			PF07897.6|DUF1675	IPR012463|Ninja
Gh_D08G2604	0.0628214	2.94503	0.00095	0.0210029	-3.84758	down	up	yes	OK	AT4G30020	PA-domain containing subtilase family protein	O65351	SUBL_ARATH Subtilisin-like protease OS=Arabidopsis thaliana GN=ARA12 PE=1 SV=1	B9MUV3	B9MUV3_POPTR Predicted protein OS=Populus trichocarpa GN=POPTRDRAFT_589921 PE=3 SV=1	osa:4334194	Os03g0761500; hypothetical protein ; K01342 subtilisin [EC:3.4.21.62]	PF05922.11|Inhibitor_I9; PF00082.17|Peptidase_S8	IPR000209|Peptidase S8/S53 domain; IPR010259|Proteinase inhibitor I9; IPR015500|Peptidase S8, subtilisin-related; IPR023827|Peptidase S8, subtilisin, Asp-active site; IPR023828|Peptidase S8, subtilisin, Ser-active site	GO:0004252|serine-type endopeptidase activity ; GO:0006508|proteolysis ; GO:0042802|identical protein binding ; GO:0043086|negative regulation of catalytic activity
Gh_A10G1503	0.0454838	2.07307	0.00065	0.0157825	-3.81943	down	up	yes	OK	AT5G06839	bZIP transcription factor family protein	Q41558	HBP1C_WHEAT Transcription factor HBP-1b(c1) (Fragment) OS=Triticum aestivum PE=1 SV=2	M5VWI1	M5VWI1_PRUPE Uncharacterized protein OS=Prunus persica GN=PRUPE_ppa003825mg PE=4 SV=1	ath:AT5G06950	AHBP-1B (bZIP transcription factor HBP-1b homolog); DNA binding / transcription factor/ transcription repressor ; K09060 plant G-box-binding factor	PF14144.1|DOG1; PF00170.16|bZIP_1; PB008521|Pfam-B_8521	IPR004827|Basic-leucine zipper domain; IPR025422|Transcription factor TGA like domain	GO:0006355|regulation of transcription, DNA-dependent ; GO:0043565|sequence-specific DNA binding ; GO:0006351|transcription, DNA-dependent ; GO:0003700|sequence-specific DNA binding transcription factor activity
Gh_D03G0901	0.0650919	2.95961	5e-05	0.00199199	-3.81701	down	up	yes	OK	AT5G61170	Ribosomal protein S19e family protein	Q9FNP8	RS193_ARATH 40S ribosomal protein S19-3 OS=Arabidopsis thaliana GN=RPS19C PE=2 SV=1	M4D920	M4D920_BRARP Uncharacterized protein OS=Brassica rapa subsp. pekinensis GN=Bra012980 PE=4 SV=1	pop:POPTR_556400	hypothetical protein ; K02966 small subunit ribosomal protein S19e	PF01090.14|Ribosomal_S19e	IPR001266|Ribosomal protein S19e	GO:0005840|ribosome ; GO:0006412|translation ; GO:0005622|intracellular ; GO:0003735|structural constituent of ribosome
Gh_D11G0403	0.000132542	82.4117	0.00025	0.00757223	-13.3403	down	up	yes	OK	AT4G24972	tapetum determinant 1			M5WG36	M5WG36_PRUPE Uncharacterized protein OS=Prunus persica GN=PRUPE_ppa019095mg PE=4 SV=1			PB001744|Pfam-B_1744
Gh_D06G0750	0.0593842	2.66605	5e-05	0.00199199	-3.80433	down	up	yes	OK	AT4G05150	Octicosapeptide/Phox/Bem1p family protein			B9SFD6	B9SFD6_RICCO ATP binding protein, putative OS=Ricinus communis GN=RCOM_1096480 PE=4 SV=1			PF00564.19|PB1	IPR000270|Phox/Bem1p	GO:0005515|protein binding
Gh_A02G0332	0.0934892	4.15655	5e-05	0.00199199	-3.79459	down	up	yes	OK	AT5G19400	Telomerase activating protein Est1	A9QM73	SMG7_ARATH Protein SMG7 OS=Arabidopsis thaliana GN=SMG7 PE=2 SV=1	B9SJ73	B9SJ73_RICCO Smg-7, putative OS=Ricinus communis GN=RCOM_1478200 PE=4 SV=1	dre:568014	similar to Smg-6 homolog, nonsense mediated mRNA decay factor ; K11124 EST1-like protein A [EC:3.1.-.-]	PF10373.4|EST1_DNA_bind; PF10374.4|EST1; PB003668|Pfam-B_3668	IPR018834|DNA/RNA-binding domain, Est1-type; IPR019458|Telomerase activating protein Est1
Gh_D13G0860	0.0734476	3.24111	0.0002	0.00632409	-3.7871	down	up	yes	OK	AT5G02230	Haloacid dehalogenase-like hydrolase (HAD) superfamily protein	Q09893	YAI5_SCHPO Uncharacterized protein C24B11.05 OS=Schizosaccharomyces pombe (strain 972 / ATCC 24843) GN=SPAC24B11.05 PE=3 SV=1	A9PFF5	A9PFF5_POPTR Predicted protein OS=Populus trichocarpa GN=POPTRDRAFT_819173 PE=2 SV=1	pop:POPTR_819173	hypothetical protein ; K07025 putative hydrolase of the HAD superfamily	PF13419.1|HAD_2	IPR023214|HAD-like domain
Gh_D10G1042	0.0797779	3.47814	5e-05	0.00199199	-3.77501	down	up	yes	OK	AT1G68570	Major facilitator superfamily protein	Q9SX20	PTR18_ARATH Probable nitrite transporter At1g68570 OS=Arabidopsis thaliana GN=At1g68570 PE=2 SV=1	F6HEX6	F6HEX6_VITVI Putative uncharacterized protein OS=Vitis vinifera GN=VIT_01s0011g03400 PE=4 SV=1	vvi:100255930	hypothetical protein LOC100255930 ; K03305 proton-dependent oligopeptide transporter, POT family	PF00854.16|PTR2	IPR000109|Proton-dependent oligopeptide transporter family	GO:0016020|membrane ; GO:0006810|transport ; GO:0005215|transporter activity
Gh_A13G0761	0.0701439	3.02291	0.00135	0.0272165	-3.76343	down	up	yes	OK	AT1G11300	protein serine/threonine kinases;protein kinases;ATP binding;sugar binding;kinases;carbohydrate binding	Q9LU60	PUS7_ARATH RNA pseudouridine synthase 7 OS=Arabidopsis thaliana GN=At5g51140 PE=2 SV=1	M0SMH9	M0SMH9_MUSAM Uncharacterized protein OS=Musa acuminata subsp. malaccensis PE=4 SV=1	ath:AT3G55450	protein kinase, putative ; K00924	PF01591.13|6PF2K; PF07714.12|Pkinase_Tyr	IPR001245|Serine-threonine/tyrosine-protein kinase catalytic domain; IPR013079|6-phosphofructo-2-kinase	GO:0005524|ATP binding ; GO:0006000|fructose metabolic process ; GO:0004672|protein kinase activity ; GO:0006468|protein phosphorylation ; GO:0003873|6-phosphofructo-2-kinase activity
Gh_D03G0652	0.0996931	4.20957	5e-05	0.00199199	-3.74302	down	up	yes	OK	AT3G13310	Chaperone DnaJ-domain superfamily protein	Q9FYB5	DNJ11_ARATH Chaperone protein dnaJ 11, chloroplastic OS=Arabidopsis thaliana GN=ATJ11 PE=1 SV=2	M4CBB7	M4CBB7_BRARP Uncharacterized protein OS=Brassica rapa subsp. pekinensis GN=Bra001497 PE=4 SV=1	ptm:GSPATT00005072001	hypothetical protein ; K03686 molecular chaperone DnaJ	PF00226.26|DnaJ	IPR001623|DnaJ domain; IPR018253|DnaJ domain, conserved site
Gh_D08G1618	0.0903395	3.80406	5e-05	0.00199199	-3.74025	down	up	yes	OK	AT3G59250	F-box/RNI-like superfamily protein	Q9LX46	FBL68_ARATH F-box/LRR-repeat protein At3g59250 OS=Arabidopsis thaliana GN=At3g59250 PE=2 SV=1	R0HJG1	R0HJG1_9BRAS Uncharacterized protein OS=Capsella rubella GN=CARUB_v10017193mg PE=4 SV=1			PF08387.5|FBD	IPR006566|FBD domain
Gh_Sca059072G01	0.0734476	3.07622	5e-05	0.00199199	-3.73488	down	up	yes	OK	AT5G01720	RNI-like superfamily protein	Q8RWU5	FBL3_ARATH F-box/LRR-repeat protein 3 OS=Arabidopsis thaliana GN=FBL3 PE=2 SV=1	B9IGK7	B9IGK7_POPTR Predicted protein OS=Populus trichocarpa GN=POPTRDRAFT_825391 PE=4 SV=1	hsa:25827	FBXL2; F-box and leucine-rich repeat protein 2 ; K10268 F-box and leucine-rich repeat protein 2	PB018192|Pfam-B_18192; PF13516.1|LRR_6	IPR006553|Leucine-rich repeat, cysteine-containing subtype
Gh_A07G1073	0.0424482	1.76754	5e-05	0.00199199	-3.72906	down	up	yes	OK	AT5G61865				E6NU14	E6NU14_9ROSI JHL07K02.14 protein OS=Jatropha curcas GN=JHL07K02.14 PE=4 SV=1
Gh_A12G1505	0.0959952	3.89449	5e-05	0.00199199	-3.70302	down	up	yes	OK	AT1G50300	TBP-associated factor 15	Q27294	CAZ_DROME RNA-binding protein cabeza OS=Drosophila melanogaster GN=caz PE=2 SV=2	Q9SX47	Q9SX47_ARATH F14I3.10 protein OS=Arabidopsis thaliana GN=F14I3.10 PE=2 SV=1
Gh_A08G2280	0.0768816	3.11857	0.00025	0.00757223	-3.70286	down	up	yes	OK					B9H061	B9H061_POPTR Predicted protein OS=Populus trichocarpa GN=POPTRDRAFT_817260 PE=4 SV=1
Gh_D02G1512	0.0481231	1.92936	5e-05	0.00199199	-3.69118	down	up	yes	OK	AT4G17980	NAC domain containing protein 71	Q84K00	NAC78_ARATH NAC domain-containing protein 78 OS=Arabidopsis thaliana GN=NAC078 PE=2 SV=2	B9S1H6	B9S1H6_RICCO Transcription factor, putative OS=Ricinus communis GN=RCOM_0865060 PE=4 SV=1			PF02365.10|NAM	IPR003441|NAC domain	GO:0003677|DNA binding ; GO:0006355|regulation of transcription, DNA-dependent
Gh_A06G2060	0.0804028	3.20185	5e-05	0.00199199	-3.68443	down	up	yes	OK	AT1G53035				M5X2W0	M5X2W0_PRUPE Uncharacterized protein OS=Prunus persica GN=PRUPE_ppa012965mg PE=4 SV=1			PB015666|Pfam-B_15666
Gh_A08G0866	0.0821532	3.24449	5e-05	0.00199199	-3.67613	down	up	yes	OK	AT5G53110	RING/U-box superfamily protein	P0CH01	AT21A_ARATH Putative RING-H2 finger protein ATL21A OS=Arabidopsis thaliana GN=ATL21A PE=3 SV=1	B9GXI1	B9GXI1_POPTR Predicted protein OS=Populus trichocarpa GN=POPTRDRAFT_757629 PE=4 SV=1	tad:TRIADDRAFT_54253	hypothetical protein ; K11982 E3 ubiquitin-protein ligase RNF115/126 [EC:6.3.2.19]	PF13947.1|GUB_WAK_bind; PF13639.1|zf-RING_2	IPR001841|Zinc finger, RING-type; IPR025287|Wall-associated receptor kinase galacturonan-binding domain	GO:0005515|protein binding ; GO:0030247|polysaccharide binding ; GO:0008270|zinc ion binding
Gh_D04G1195	0.0547186	2.1262	0.0016	0.0308075	-3.65989	down	up	yes	OK	AT5G23870	Pectinacetylesterase family protein	Q8R116	NOTUM_MOUSE Protein notum homolog OS=Mus musculus GN=Notum PE=2 SV=2	E0CV10	E0CV10_VITVI Putative uncharacterized protein OS=Vitis vinifera GN=VIT_16s0050g00570 PE=4 SV=1	mbr:MONBRDRAFT_30786	hypothetical protein ; K11866 STAM-binding protein [EC:3.1.2.15]	PF03283.8|PAE; PB012650|Pfam-B_12650	IPR004963|Pectinacetylesterase
Gh_A11G1449	0.0465289	1.78804	5e-05	0.00199199	-3.6488	down	up	yes	OK	AT3G22380	time for coffee	Q94KE2	TIC_ARATH Protein TIME FOR COFFEE OS=Arabidopsis thaliana GN=TIC PE=1 SV=2	B9RSQ0	B9RSQ0_RICCO ATP binding protein, putative OS=Ricinus communis GN=RCOM_0677530 PE=4 SV=1
Gh_D08G0390	0.0731963	2.78485	0.00245	0.0418302	-3.63881	down	up	yes	OK	AT5G22810	GDSL-like Lipase/Acylhydrolase superfamily protein	Q9FFC6	GDL78_ARATH GDSL esterase/lipase At5g22810 OS=Arabidopsis thaliana GN=At5g22810 PE=2 SV=3	M5W4J1	M5W4J1_PRUPE Uncharacterized protein OS=Prunus persica GN=PRUPE_ppa007967mg PE=4 SV=1			PF00657.17|Lipase_GDSL	IPR001087|Lipase, GDSL	GO:0016788|hydrolase activity, acting on ester bonds ; GO:0006629|lipid metabolic process
Gh_D06G0146	0.000877191	43.3359	0.0029	0.0470004	-10.8078	down	up	yes	OK	AT4G17650	Polyketide cyclase / dehydrase and lipid transport protein	Q6PBN4	CQ10X_DANRE Coenzyme Q-binding protein COQ10 homolog, mitochondrial OS=Danio rerio GN=zgc:73324 PE=2 SV=2	E0CPV4	E0CPV4_VITVI Putative uncharacterized protein OS=Vitis vinifera GN=VIT_18s0001g10490 PE=4 SV=1			PF03364.15|Polyketide_cyc	IPR005031|Streptomyces cyclase/dehydrase
Gh_A05G3410	0.0935556	3.54809	5e-05	0.00199199	-3.63561	down	up	yes	OK
Gh_D05G2608	0.0894004	3.3865	0.00025	0.00757223	-3.63443	down	up	yes	OK	AT1G13560	aminoalcoholphosphotransferase 1	Q7ZW02	CHPT1_DANRE Cholinephosphotransferase 1 OS=Danio rerio GN=chpt1 PE=2 SV=1	R0GTF0	R0GTF0_9BRAS Uncharacterized protein OS=Capsella rubella GN=CARUB_v10011704mg PE=4 SV=1	ath:AT1G13560	AAPT1; AAPT1 (AMINOALCOHOLPHOSPHOTRANSFERASE 1); phosphatidyltransferase ; K00993 ethanolaminephosphotransferase [EC:2.7.8.1]	PF01066.16|CDP-OH_P_transf	IPR000462|CDP-alcohol phosphatidyltransferase	GO:0016020|membrane ; GO:0008654|phospholipid biosynthetic process ; GO:0016780|phosphotransferase activity, for other substituted phosphate groups
Gh_A03G1220	0.0944079	3.5749	5e-05	0.00199199	-3.63407	down	up	yes	OK					M5XH60	M5XH60_PRUPE Uncharacterized protein OS=Prunus persica GN=PRUPE_ppa015515mg PE=4 SV=1			PF13456.1|RVT_3
Gh_A06G1342	0.0894004	3.37916	5e-05	0.00199199	-3.63226	down	up	yes	OK	AT4G03960	Phosphotyrosine protein phosphatases superfamily protein	Q9ZVN4	Y1500_ARATH Probable tyrosine-protein phosphatase At1g05000 OS=Arabidopsis thaliana GN=At1g05000 PE=1 SV=1	F6I7J5	F6I7J5_VITVI Putative uncharacterized protein OS=Vitis vinifera GN=VIT_10s0523g00020 PE=4 SV=1			PF03162.8|Y_phosphatase2	IPR004861|Protein-tyrosine phosphatase, SIW14-like; IPR016130|Protein-tyrosine phosphatase, active site; IPR020428|Protein-tyrosine phosphatase, dual specificity phosphatase, eukaryotic	GO:0016311|dephosphorylation ; GO:0004725|protein tyrosine phosphatase activity ; GO:0016791|phosphatase activity
Gh_A10G1524	0.000906825	53.4262	5e-05	0.00199199	-10.9839	down	up	yes	OK	AT4G16160	Mitochondrial import inner membrane translocase subunit Tim17/Tim22/Tim23 family protein	Q0WMZ5	OP162_ARATH Outer envelope pore protein 16-2, chloroplastic OS=Arabidopsis thaliana GN=OEP162 PE=1 SV=1	D7SY44	D7SY44_VITVI Putative uncharacterized protein OS=Vitis vinifera GN=VIT_05s0077g01190 PE=4 SV=1			PF02466.14|Tim17	IPR003397|Mitochondrial inner membrane translocase subunit Tim17/Tim22/Tim23/peroxisomal protein PMP24
Gh_D04G1076	0.0959952	3.59792	5e-05	0.00199199	-3.62381	down	up	yes	OK	AT2G37030	SAUR-like auxin-responsive protein family	P32295	ARG7_VIGRR Indole-3-acetic acid-induced protein ARG7 OS=Vigna radiata var. radiata GN=ARG7 PE=2 SV=1	D7TQN2	D7TQN2_VITVI Putative uncharacterized protein OS=Vitis vinifera GN=VIT_08s0040g01670 PE=4 SV=1			PF02519.9|Auxin_inducible	IPR003676|Auxin-induced protein, ARG7
Gh_A05G3820	0.0959952	3.59792	5e-05	0.00199199	-3.62381	down	up	yes	OK	AT1G17710	Pyridoxal phosphate phosphatase-related protein	Q9FZ62	PPSP2_ARATH Inorganic pyrophosphatase 2 OS=Arabidopsis thaliana GN=At1g17710 PE=2 SV=1	M5WUU9	M5WUU9_PRUPE Uncharacterized protein OS=Prunus persica GN=PRUPE_ppa009904mg PE=4 SV=1	dre:100002812	phospho1; phosphatase, orphan 1 (EC:3.1.3.-); K01112	PF06888.7|Put_Phosphatase	IPR016965|Phosphatase PHOSPHO-type	GO:0016791|phosphatase activity
Gh_D04G1413	0.0563632	2.05896	0.00075	0.0176045	-3.59814	down	up	yes	OK	AT3G51000	alpha/beta-Hydrolases superfamily protein	P80299	HYES_RAT Bifunctional epoxide hydrolase 2 OS=Rattus norvegicus GN=Ephx2 PE=1 SV=1	D7TE46	D7TE46_VITVI Putative uncharacterized protein OS=Vitis vinifera GN=VIT_12s0059g00210 PE=4 SV=1	xla:447032	ephx2; epoxide hydrolase 2, cytoplasmic (EC:3.3.2.3); K08726 soluble epoxide hydrolase [EC:3.3.2.10]	PF12697.2|Abhydrolase_6	IPR000073|Alpha/beta hydrolase fold-1; IPR000639|Epoxide hydrolase-like	GO:0003824|catalytic activity
Gh_D01G1903	0.0886759	3.23069	5e-05	0.00199199	-3.59546	down	up	yes	OK	AT3G52430	alpha/beta-Hydrolases superfamily protein			D2DF32	D2DF32_SOYBN PAD4 OS=Glycine max PE=2 SV=1			PB010129|Pfam-B_10129; PB016358|Pfam-B_16358; PF01764.20|Lipase_3; PB001726|Pfam-B_1726; PB001606|Pfam-B_1606	IPR002921|Lipase, class 3	GO:0004806|triglyceride lipase activity ; GO:0006629|lipid metabolic process
Gh_A12G2190	0.0465289	1.69132	5e-05	0.00199199	-3.59319	down	up	yes	OK	AT1G33030	O-methyltransferase family protein	Q43609	COMT1_PRUDU Caffeic acid 3-O-methyltransferase OS=Prunus dulcis GN=COMT1 PE=2 SV=1	M5WF86	M5WF86_PRUPE Uncharacterized protein OS=Prunus persica GN=PRUPE_ppa021447mg PE=4 SV=1	ath:AT5G54160	ATOMT1; ATOMT1 (O-METHYLTRANSFERASE 1) ; K05279 flavonol 3-O-methyltransferase [EC:2.1.1.76]	PF00891.13|Methyltransf_2; PF08100.6|Dimerisation	IPR001077|O-methyltransferase, family 2; IPR012967|Plant methyltransferase dimerisation; IPR016461|Caffeate O-methyltransferase (COMT) family	GO:0008171|O-methyltransferase activity ; GO:0008168|methyltransferase activity ; GO:0046983|protein dimerization activity
Gh_D06G0874	0.0797779	2.89387	5e-05	0.00199199	-3.5911	down	up	yes	OK	AT4G29830	Transducin/WD40 repeat-like superfamily protein	Q6P5M2	WDR61_DANRE WD repeat-containing protein 61 OS=Danio rerio GN=wdr61 PE=2 SV=1	D7TCK8	D7TCK8_VITVI Putative uncharacterized protein OS=Vitis vinifera GN=VIT_11s0016g01730 PE=4 SV=1	vvi:100257752	GSVIVT00016508001; hypothetical protein LOC100257752 ; K12602 WD repeat-containing protein 61	PF00400.27|WD40	IPR001680|WD40 repeat; IPR017986|WD40-repeat-containing domain; IPR019775|WD40 repeat, conserved site; IPR020472|G-protein beta WD-40 repeat	GO:0005515|protein binding
Gh_D13G0676	0.0574464	2.03717	5e-05	0.00199199	-3.56847	down	up	yes	OK	AT3G18990	AP2/B3-like transcriptional factor family protein	Q2QMT6	Y1208_ORYSJ B3 domain-containing protein LOC_Os12g40080 OS=Oryza sativa subsp. japonica GN=Os12g0591400 PE=2 SV=1	K4BCG8	K4BCG8_SOLLC Uncharacterized protein OS=Solanum lycopersicum GN=Solyc02g090170.2 PE=4 SV=1			PF02362.16|B3	IPR003340|B3 DNA binding domain	GO:0003677|DNA binding ; GO:0006355|regulation of transcription, DNA-dependent
Gh_A08G1235	0.0491484	1.66875	5e-05	0.00199199	-3.52499	down	up	yes	OK	AT3G60530	GATA transcription factor 4	O49743	GATA4_ARATH GATA transcription factor 4 OS=Arabidopsis thaliana GN=GATA4 PE=2 SV=1	F6GV65	F6GV65_VITVI Putative uncharacterized protein OS=Vitis vinifera GN=VIT_15s0021g02510 PE=4 SV=1	bfu:BC1G_12110	hypothetical protein ; K11770 chromatin structure-remodeling complex subunit SFH1	PF00320.22|GATA; PB017741|Pfam-B_17741	IPR000679|Zinc finger, GATA-type	GO:0006355|regulation of transcription, DNA-dependent ; GO:0043565|sequence-specific DNA binding ; GO:0008270|zinc ion binding ; GO:0003700|sequence-specific DNA binding transcription factor activity
Gh_A07G0002	0.0631467	2.13527	5e-05	0.00199199	-3.52089	down	up	yes	OK	AT4G31350	Core-2/I-branching beta-1,6-N-acetylglucosaminyltransferase family protein			M5VS37	M5VS37_PRUPE Uncharacterized protein OS=Prunus persica GN=PRUPE_ppa015152mg PE=4 SV=1			PF02485.16|Branch	IPR003406|Glycosyl transferase, family 14	GO:0016020|membrane ; GO:0008375|acetylglucosaminyltransferase activity
Gh_D02G0663	0.0923001	3.07135	5e-05	0.00199199	-3.50483	down	up	yes	OK	AT1G18560	BED zinc finger ;hAT family dimerisation domain	P08770	TRA1_MAIZE Putative AC transposase OS=Zea mays PE=2 SV=2	D7SIU3	D7SIU3_VITVI Putative uncharacterized protein OS=Vitis vinifera GN=VIT_17s0000g04250 PE=4 SV=1			PB017353|Pfam-B_17353; PF05699.9|Dimer_Tnp_hAT; PF14372.1|DUF4413; PB016677|Pfam-B_16677; PF02892.10|zf-BED	IPR003656|Zinc finger, BED-type predicted; IPR008906|HAT dimerisation domain, C-terminal; IPR025525|Domain of unknown function DUF4413	GO:0003677|DNA binding ; GO:0046983|protein dimerization activity
Gh_D11G2235	0.0534567	1.77549	5e-05	0.00199199	-3.50296	down	up	yes	OK	AT4G27410	NAC (No Apical Meristem) domain transcriptional regulator superfamily protein	Q93VY3	NAC72_ARATH NAC domain-containing protein 72 OS=Arabidopsis thaliana GN=NAC072 PE=2 SV=1	C0J1R5	C0J1R5_GOSHI NAC domain protein NAC4 OS=Gossypium hirsutum GN=NAC4 PE=2 SV=1			PB018625|Pfam-B_18625; PF02365.10|NAM	IPR003441|NAC domain	GO:0003677|DNA binding ; GO:0006355|regulation of transcription, DNA-dependent
Gh_A11G1744	0.0796391	2.59531	0.00075	0.0176045	-3.48396	down	up	yes	OK	AT1G79630	Protein phosphatase 2C family protein	Q6NKS1	P2C65_ARATH Probable protein phosphatase 2C 65 OS=Arabidopsis thaliana GN=At5g01700 PE=2 SV=1	B9SL27	B9SL27_RICCO Protein phosphatase-2c, putative OS=Ricinus communis GN=RCOM_0849360 PE=4 SV=1	tet:TTHERM_01243430	Protein phosphatase 2C containing protein (EC:3.1.3.43); K01102 pyruvate dehydrogenase phosphatase [EC:3.1.3.43]	PF00481.16|PP2C	IPR001932|Protein phosphatase 2C (PP2C)-like domain; IPR015655|Protein phosphatase 2C	GO:0003824|catalytic activity
Gh_D08G1682	0.0677973	2.20105	5e-05	0.00199199	-3.48017	down	up	yes	OK	AT5G57560	Xyloglucan endotransglucosylase/hydrolase family protein	Q38857	XTH22_ARATH Xyloglucan endotransglucosylase/hydrolase protein 22 OS=Arabidopsis thaliana GN=XTH22 PE=1 SV=1	B9IM15	B9IM15_POPTR Predicted protein OS=Populus trichocarpa GN=POPTRDRAFT_1106810 PE=4 SV=1	ath:AT5G57560	TCH4; TCH4 (TOUCH 4); hydrolase, acting on glycosyl bonds / xyloglucan:xyloglucosyl transferase ; K08235 xyloglucan:xyloglucosyl transferase [EC:2.4.1.207]	PF06955.7|XET_C; PF00722.16|Glyco_hydro_16	IPR000757|Glycoside hydrolase, family 16; IPR008263|Glycoside hydrolase, family 16, active site; IPR010713|Xyloglucan endo-transglycosylase, C-terminal	GO:0048046|apoplast ; GO:0016762|xyloglucan:xyloglucosyl transferase activity ; GO:0004553|hydrolase activity, hydrolyzing O-glycosyl compounds ; GO:0005618|cell wall ; GO:0006073|cellular glucan metabolic process ; GO:0005975|carbohydrate metabolic process
Gh_D03G0810	0.0608727	1.93533	5e-05	0.00199199	-3.45925	down	up	yes	OK	AT1G27340	Galactose oxidase/kelch repeat superfamily protein	Q9FZK1	FBX6_ARATH F-box only protein 6 OS=Arabidopsis thaliana GN=FBX6 PE=2 SV=1	B8Y9B5	B8Y9B5_PONTR F-box family protein OS=Poncirus trifoliata PE=2 SV=1			PF00646.28|F-box; PB009835|Pfam-B_9835	IPR001810|F-box domain	GO:0005515|protein binding
Gh_D12G0108	0.0935556	2.9301	5e-05	0.00199199	-3.44424	down	up	yes	OK	AT3G56170	Ca-2+ dependent nuclease	Q39635	Y38K_CORSE Uncharacterized 38.1 kDa protein OS=Corydalis sempervirens PE=2 SV=1	B9HHW7	B9HHW7_POPTR Predicted protein OS=Populus trichocarpa GN=POPTRDRAFT_564092 PE=4 SV=1			PF00565.12|SNase	IPR006021|Staphylococcal nuclease (SNase-like)	GO:0003676|nucleic acid binding
Gh_A03G0277	0.058738	1.82125	5e-05	0.00199199	-3.43419	down	up	yes	OK	AT2G28380	dsRNA-binding protein 2	Q9SKN2	DRB2_ARATH Double-stranded RNA-binding protein 2 OS=Arabidopsis thaliana GN=DRB2 PE=1 SV=1	B9SVC8	B9SVC8_RICCO Double-stranded RNA binding protein, putative OS=Ricinus communis GN=RCOM_0035170 PE=4 SV=1			PF13041.1|PPR_2; PF00035.20|dsrm	IPR002885|Pentatricopeptide repeat; IPR014720|Double-stranded RNA-binding domain	GO:0003725|double-stranded RNA binding
Gh_D05G2906	0.0563632	1.74069	5e-05	0.00199199	-3.43022	down	up	yes	OK	AT3G18930	RING/U-box superfamily protein	Q67YI6	ATL65_ARATH RING-H2 finger protein ATL65 OS=Arabidopsis thaliana GN=ATL65 PE=2 SV=2	B9HRT7	B9HRT7_POPTR Predicted protein OS=Populus trichocarpa GN=POPTRDRAFT_557309 PE=4 SV=1	dpo:Dpse_GA17182	GA17182 gene product from transcript GA17182-RA ; K11980 E3 ubiquitin-protein ligase RNF11	PF13639.1|zf-RING_2	IPR001841|Zinc finger, RING-type	GO:0005515|protein binding ; GO:0008270|zinc ion binding
Gh_D11G2666	0.082815	2.54806	5e-05	0.00199199	-3.42648	down	up	yes	OK	AT5G41410	POX (plant homeobox) family protein	Q38897	BEL1_ARATH Homeobox protein BEL1 homolog OS=Arabidopsis thaliana GN=BEL1 PE=1 SV=2	B9RCF9	B9RCF9_RICCO Bel1 homeotic protein, putative OS=Ricinus communis GN=RCOM_1687910 PE=3 SV=1			PF07526.6|POX	IPR006563|POX domain
Gh_A01G1655	0.0762414	2.29275	5e-05	0.00199199	-3.4036	down	up	yes	OK	AT1G10030	homolog of yeast ergosterol28	O80594	ERG28_ARATH Ergosterol biosynthetic protein 28 OS=Arabidopsis thaliana GN=At1g10030 PE=2 SV=2	B9R6S7	B9R6S7_RICCO Putative uncharacterized protein OS=Ricinus communis GN=RCOM_1584920 PE=4 SV=1			PF03694.8|Erg28	IPR005352|Erg28	GO:0016021|integral to membrane
Gh_D12G2455	0.0628214	1.8716	5e-05	0.00199199	-3.39425	down	up	yes	OK	AT3G06950	Pseudouridine synthase family protein	Q6MEE7	TRUA1_PARUW tRNA pseudouridine synthase A 1 OS=Protochlamydia amoebophila (strain UWE25) GN=truA1 PE=3 SV=1	D7T696	D7T696_VITVI tRNA pseudouridine synthase OS=Vitis vinifera GN=VIT_05s0020g00860 PE=3 SV=1	vvi:100254503	hypothetical protein LOC100254503 ; K06173 tRNA pseudouridine synthase A [EC:5.4.99.12]	PF01416.15|PseudoU_synth_1	IPR001406|Pseudouridine synthase I, TruA; IPR020097|Pseudouridine synthase I, TruA, alpha/beta domain	GO:0003723|RNA binding ; GO:0009451|RNA modification ; GO:0009982|pseudouridine synthase activity ; GO:0001522|pseudouridine synthesis
Gh_A08G2230	0.0790787	2.30338	5e-05	0.00199199	-3.37169	down	up	yes	OK	AT5G41210	glutathione S-transferase THETA 1	Q9ZRT5	GSTT1_ARATH Glutathione S-transferase T1 OS=Arabidopsis thaliana GN=GSTT1 PE=2 SV=1	B9GKJ1	B9GKJ1_POPTR Predicted protein (Fragment) OS=Populus trichocarpa GN=POPTRDRAFT_180407 PE=2 SV=1	rno:29487	Gstt2; glutathione S-transferase, theta 2 (EC:2.5.1.18); K00799 glutathione S-transferase [EC:2.5.1.18]	PF02798.15|GST_N	IPR004045|Glutathione S-transferase, N-terminal; IPR017933|Glutathione S-transferase/chloride channel, C-terminal	GO:0005515|protein binding
Gh_A13G1119	0.0657262	1.90845	0.0023	0.0399977	-3.36855	down	up	yes	OK	AT4G25434	nudix hydrolase homolog 10	Q6NPD7	NUD10_ARATH Nudix hydrolase 10 OS=Arabidopsis thaliana GN=NUDT10 PE=1 SV=1	B9GFM3	B9GFM3_POPTR Predicted protein OS=Populus trichocarpa GN=POPTRDRAFT_642311 PE=4 SV=1	cbr:CBG08712	Hypothetical protein CBG08712 ; K03574 7,8-dihydro-8-oxoguanine triphosphatase [EC:3.6.1.-]	PF00293.23|NUDIX	IPR000086|NUDIX hydrolase domain; IPR003293|Nudix hydrolase 6-like; IPR020084|NUDIX hydrolase, conserved site	GO:0016787|hydrolase activity
Gh_D03G0483	0.0916511	2.54099	5e-05	0.00199199	-3.32232	down	up	yes	OK	AT3G19860	basic helix-loop-helix (bHLH) DNA-binding superfamily protein	Q9LT23	BH121_ARATH Transcription factor bHLH121 OS=Arabidopsis thaliana GN=BHLH121 PE=2 SV=1	M5WH39	M5WH39_PRUPE Uncharacterized protein OS=Prunus persica GN=PRUPE_ppa008596mg PE=4 SV=1			PF00010.21|HLH	IPR011598|Myc-type, basic helix-loop-helix (bHLH) domain	GO:0046983|protein dimerization activity
Gh_A11G3110	0.0788011	2.05896	0.00065	0.0157825	-3.26303	down	up	yes	OK	AT1G09760	U2 small nuclear ribonucleoprotein A	P43333	RU2A_ARATH U2 small nuclear ribonucleoprotein A' OS=Arabidopsis thaliana GN=At1g09760 PE=2 SV=2	D6N3G9	D6N3G9_GOSHI U2 small nuclear ribonucleoprotein A OS=Gossypium hirsutum PE=1 SV=1	pop:POPTR_830906	hypothetical protein ; K11092 U2 small nuclear ribonucleoprotein A'	PF14580.1|LRR_9
Gh_D07G0002	0.0886759	2.28619	0.0023	0.0399977	-3.24965	down	up	yes	OK	AT3G53690	RING/U-box superfamily protein	Q4KLT0	RN217_XENLA Probable E3 ubiquitin-protein ligase RNF217 OS=Xenopus laevis GN=rnf217 PE=2 SV=1	D7TC90	D7TC90_VITVI Putative uncharacterized protein OS=Vitis vinifera GN=VIT_11s0016g00390 PE=4 SV=1	hmg:100212275	similar to predicted protein ; K11971 E3 ubiquitin-protein ligase RNF14 [EC:6.3.2.19]	PF01485.16|IBR; PB014880|Pfam-B_14880; PB013471|Pfam-B_13471	IPR001841|Zinc finger, RING-type; IPR002867|Zinc finger, C6HC-type	GO:0005515|protein binding ; GO:0008270|zinc ion binding
Gh_D12G0389	0.0835401	2.04288	0.00295	0.0475508	-3.19679	down	up	yes	OK	AT5G16715	ATP binding;valine-tRNA ligases;aminoacyl-tRNA ligases;nucleotide binding;ATP binding;aminoacyl-tRNA ligases	Q7TUI9	SYV_PROMM Valine--tRNA ligase OS=Prochlorococcus marinus (strain MIT 9313) GN=valS PE=3 SV=2	D7TSN1	D7TSN1_VITVI Putative uncharacterized protein OS=Vitis vinifera GN=VIT_14s0006g00850 PE=4 SV=1	pop:POPTR_756117	hypothetical protein ; K01873 valyl-tRNA synthetase [EC:6.1.1.9]	PF00133.17|tRNA-synt_1	IPR002300|Aminoacyl-tRNA synthetase, class Ia; IPR002303|Valine-tRNA ligase	GO:0005524|ATP binding ; GO:0004832|valine-tRNA ligase activity ; GO:0006418|tRNA aminoacylation for protein translation ; GO:0000166|nucleotide binding ; GO:0006438|valyl-tRNA aminoacylation ; GO:0004812|aminoacyl-tRNA ligase activity ; GO:0005737|cytoplasm
Gh_D01G1804	0.0879089	2.14649	5e-05	0.00199199	-3.19529	down	up	yes	OK	AT5G48930	hydroxycinnamoyl-CoA shikimate/quinate hydroxycinnamoyl transferase	Q9FI78	HST_ARATH Shikimate O-hydroxycinnamoyltransferase OS=Arabidopsis thaliana GN=HST PE=2 SV=1	I7AUB2	I7AUB2_9ROSI Putative hydroxycinnamoyl CoA shikimate/quinate hydroxycinnamoyl transferase OS=Hibiscus cannabinus GN=HCT PE=2 SV=1			PF02458.10|Transferase	IPR003480|Transferase	GO:0016747|transferase activity, transferring acyl groups other than amino-acyl groups
Gh_D13G0796	0.000866495	20.0685	5e-05	0.00199199	-10.0502	down	up	yes	OK	AT1G14140	Mitochondrial substrate carrier family protein	Q9XI74	PUMP3_ARATH Mitochondrial uncoupling protein 3 OS=Arabidopsis thaliana GN=PUMP3 PE=2 SV=1	B9HXX7	B9HXX7_POPTR Predicted protein OS=Populus trichocarpa GN=POPTRDRAFT_833707 PE=3 SV=1	tgu:100230115	similar to solute carrier family 25, member 30 ; K03454 mitochondrial carrier protein, MC family	PF00153.22|Mito_carr	IPR002067|Mitochondrial carrier protein; IPR018108|Mitochondrial substrate/solute carrier	GO:0055085|transmembrane transport
Gh_A12G1014	0.0821532	1.89814	5e-05	0.00199199	-3.14004	down	up	yes	OK	AT5G18170	glutamate dehydrogenase 1	Q43314	DHE1_ARATH Glutamate dehydrogenase 1 OS=Arabidopsis thaliana GN=GDH1 PE=2 SV=1	M5VQ31	M5VQ31_PRUPE Uncharacterized protein OS=Prunus persica GN=PRUPE_ppa006457mg PE=4 SV=1	vvi:100250450	GSVIVT00025474001; hypothetical protein LOC100250450 ; K00261 glutamate dehydrogenase (NAD(P)+) [EC:1.4.1.3]	PF02812.13|ELFV_dehydrog_N; PF00208.16|ELFV_dehydrog	IPR006095|Glutamate/phenylalanine/leucine/valine dehydrogenase; IPR006096|Glutamate/phenylalanine/leucine/valine dehydrogenase, C-terminal; IPR006097|Glutamate/phenylalanine/leucine/valine dehydrogenase, dimerisation domain	GO:0006520|cellular amino acid metabolic process ; GO:0055114|oxidation-reduction process ; GO:0016491|oxidoreductase activity
Gh_A05G2025	0.0788011	1.73464	0.0028	0.0458657	-3.09163	down	up	yes	OK	AT4G05460	RNI-like superfamily protein	Q9M0U9	SKI19_ARATH F-box protein SKIP19 OS=Arabidopsis thaliana GN=SKIP19 PE=1 SV=1	A5ALT6	A5ALT6_VITVI Putative uncharacterized protein OS=Vitis vinifera GN=VIT_10s0003g04300 PE=4 SV=1	gga:771869	FBXL20; F-box and leucine-rich repeat protein 20 ; K10286 F-box and leucine-rich repeat protein 20	PB002352|Pfam-B_2352; PF12937.2|F-box-like; PF13516.1|LRR_6	IPR001810|F-box domain; IPR006553|Leucine-rich repeat, cysteine-containing subtype	GO:0005515|protein binding
Gh_A05G2024	0.0923511	1.95115	5e-05	0.00199199	-3.05058	down	up	yes	OK	AT1G35670	calcium-dependent protein kinase 2	Q39016	CDPKB_ARATH Calcium-dependent protein kinase 11 OS=Arabidopsis thaliana GN=CPK11 PE=1 SV=2	M5VVQ7	M5VVQ7_PRUPE Uncharacterized protein OS=Prunus persica GN=PRUPE_ppa004665mg PE=4 SV=1	ath:AT1G35670	ATCDPK2 (CALCIUM-DEPENDENT PROTEIN KINASE 2); calmodulin-dependent protein kinase/ kinase ; K00924	PF00069.20|Pkinase; PF13499.1|EF-hand_7	IPR000719|Protein kinase domain; IPR002048|EF-hand domain; IPR002290|Serine/threonine- / dual specificity protein kinase, catalytic domain; IPR008271|Serine/threonine-protein kinase, active site; IPR011992|EF-hand domain pair; IPR017441|Protein kinase, ATP binding site; IPR018247|EF-Hand 1, calcium-binding site; IPR020635|Tyrosine-protein kinase, catalytic domain	GO:0004713|protein tyrosine kinase activity; GO:0005524|ATP binding ; GO:0004674|protein serine/threonine kinase activity ; GO:0005509|calcium ion binding ; GO:0004672|protein kinase activity ; GO:0006468|protein phosphorylation
Gh_A06G2074	0.0843552	1.73236	5e-05	0.00199199	-3.0222	down	up	yes	OK	AT3G20530	Protein kinase superfamily protein	Q9FE20	PBS1_ARATH Serine/threonine-protein kinase PBS1 OS=Arabidopsis thaliana GN=PBS1 PE=1 SV=1	B9I7N5	B9I7N5_POPTR Predicted protein (Fragment) OS=Populus trichocarpa GN=POPTRDRAFT_242701 PE=3 SV=1	ath:AT1G14370	APK2A; APK2A (PROTEIN KINASE 2A); kinase ; K00924	PF00069.20|Pkinase; PB003458|Pfam-B_3458	IPR000719|Protein kinase domain; IPR002290|Serine/threonine- / dual specificity protein kinase, catalytic domain; IPR008271|Serine/threonine-protein kinase, active site; IPR017441|Protein kinase, ATP binding site; IPR020635|Tyrosine-protein kinase, catalytic domain	GO:0004713|protein tyrosine kinase activity; GO:0005524|ATP binding ; GO:0004674|protein serine/threonine kinase activity ; GO:0004672|protein kinase activity ; GO:0006468|protein phosphorylation
Gh_A11G1430	0.0835401	1.71098	0.00035	0.00983058	-3.01949	down	up	yes	OK	AT1G05070	Protein of unknown function (DUF1068)			B9STL4	B9STL4_RICCO Putative uncharacterized protein OS=Ricinus communis GN=RCOM_1016720 PE=4 SV=1			PF06364.7|DUF1068	IPR010471|Protein of unknown function DUF1068
Gh_A04G0570	0.0866495	1.76355	0.0002	0.00632409	-3.01321	down	up	yes	OK	AT1G78310	VQ motif-containing protein			B9H707	B9H707_POPTR Predicted protein OS=Populus trichocarpa GN=POPTRDRAFT_651250 PE=4 SV=1			PF05678.9|VQ	IPR008889|VQ
Gh_D04G0202	0.0983968	1.92468	5e-05	0.00199199	-2.97351	down	up	yes	OK	AT1G16560	Per1-like family protein	Q0VFE3	PGAP3_XENTR Post-GPI attachment to proteins factor 3 OS=Xenopus tropicalis GN=pgap3 PE=2 SV=1	D7SWW0	D7SWW0_VITVI Putative uncharacterized protein OS=Vitis vinifera GN=VIT_19s0027g00810 PE=2 SV=1			PF04080.8|Per1	IPR007217|Per1-like
Gh_A12G2682	0.0943376	1.72744	5e-05	0.00199199	-2.90752	down	up	yes	OK	AT3G17980	Calcium-dependent lipid-binding (CaLB domain) family protein	Q8LFN9	AGD13_ARATH Probable ADP-ribosylation factor GTPase-activating protein AGD13 OS=Arabidopsis thaliana GN=AGD13 PE=2 SV=1	B9SWW7	B9SWW7_RICCO ARF GTPase activator, putative OS=Ricinus communis GN=RCOM_0566700 PE=4 SV=1	cin:100186768	similar to protein kinase C, alpha ; K02677 classical protein kinase C [EC:2.7.11.13]	PF00168.25|C2	IPR000008|C2 calcium-dependent membrane targeting; IPR018029|C2 membrane targeting protein; IPR020477|C2 domain	GO:0005515|protein binding
Gh_A10G1943	0.252622	3.69195	0.00165	0.0314576	-2.68202	down	up	yes	OK	AT2G39550	Prenyltransferase family protein	O80642	PGTB1_ARATH Geranylgeranyl transferase type-1 subunit beta OS=Arabidopsis thaliana GN=GGB PE=1 SV=1	B9T226	B9T226_RICCO Geranylgeranyl transferase type I beta subunit, putative OS=Ricinus communis GN=RCOM_0996650 PE=4 SV=1	vvi:100241042	hypothetical protein LOC100241042 ; K11713 geranylgeranyl transferase type-1 subunit beta [EC:2.5.1.59]	PF00432.16|Prenyltrans	IPR001330|Prenyltransferase/squalene oxidase	GO:0003824|catalytic activity
Gh_D12G0474	0.237389	1.89665	5e-05	0.00199199	-2.07814	down	up	yes	OK	AT4G09510	cytosolic invertase 2	Q67XD9	CINV2_ARATH Alkaline/neutral invertase CINV2 OS=Arabidopsis thaliana GN=CINV2 PE=2 SV=1	M5X6Y3	M5X6Y3_PRUPE Uncharacterized protein OS=Prunus persica GN=PRUPE_ppa002149mg PE=4 SV=1			PF12899.2|Glyco_hydro_100	IPR024746|Glycosyl hydrolase family 100	GO:0033926|glycopeptide alpha-N-acetylgalactosaminidase activity
Gh_D12G0262	0.00256001	0.0832453	0.0005	0.0129405	-3.48178	down	up	yes	OK	AT4G39220	Rer1 family protein	O48670	RER1A_ARATH Protein RER1A OS=Arabidopsis thaliana GN=RER1A PE=2 SV=1	R0GRL1	R0GRL1_9BRAS Uncharacterized protein OS=Capsella rubella GN=CARUB_v10010352mg PE=4 SV=1			PF03248.8|Rer1	IPR004932|Retrieval of early ER protein Rer1	GO:0016021|integral to membrane
Gh_A12G1033	0.00256001	0.0681777	0.0025	0.04239	-3.28211	down	up	yes	OK	AT2G46680	homeobox 7	P46897	ATHB7_ARATH Homeobox-leucine zipper protein ATHB-7 OS=Arabidopsis thaliana GN=ATHB-7 PE=2 SV=2	B9I924	B9I924_POPTR Predicted protein OS=Populus trichocarpa GN=POPTRDRAFT_572441 PE=3 SV=1	ath:AT3G61890	ATHB-12 (ARABIDOPSIS THALIANA HOMEOBOX PROTEIN 12); transcription factor ; K09338 homeobox-leucine zipper protein	PF02183.13|HALZ; PF00046.24|Homeobox	IPR000047|Helix-turn-helix motif; IPR001356|Homeobox domain; IPR003106|Leucine zipper, homeobox-associated; IPR017970|Homeobox, conserved site	GO:0005634|nucleus ; GO:0003677|DNA binding ; GO:0006355|regulation of transcription, DNA-dependent ; GO:0043565|sequence-specific DNA binding ; GO:0000976|transcription regulatory region sequence-specific DNA binding; GO:0003700|sequence-specific DNA binding transcription factor activity
Gh_A09G0334	0.00381275	0.0820937	5e-05	0.00199199	-3.06951	down	up	yes	OK	AT5G40780	lysine histidine transporter 1	Q9FKS8	LHT1_ARATH Lysine histidine transporter 1 OS=Arabidopsis thaliana GN=LHT1 PE=1 SV=1	I1N7L1	I1N7L1_SOYBN Uncharacterized protein OS=Glycine max PE=4 SV=2			PF01490.13|Aa_trans	IPR013057|Amino acid transporter, transmembrane
Gh_A01G0900	5.45833	103.672	0.0002	0.00632409	-2.94409	down	up	yes	OK	AT1G69870	nitrate transporter 1.7	Q8RX77	PTR21_ARATH Nitrate transporter 1.7 OS=Arabidopsis thaliana GN=NRT1.7 PE=1 SV=1	D7TNF6	D7TNF6_VITVI Putative uncharacterized protein OS=Vitis vinifera GN=VIT_01s0026g01490 PE=4 SV=1	pop:POPTR_805077	hypothetical protein ; K03305 proton-dependent oligopeptide transporter, POT family	PF01370.16|Epimerase; PB000780|Pfam-B_780; PF00854.16|PTR2	IPR000109|Proton-dependent oligopeptide transporter family; IPR001509|NAD-dependent epimerase/dehydratase	GO:0016020|membrane ; GO:0006810|transport ; GO:0044237|cellular metabolic process ; GO:0003824|catalytic activity ; GO:0050662|coenzyme binding ; GO:0005215|transporter activity
Gh_D08G1162	0.00608533	0.000796391	5e-05	0.00199199	2.03355	down	up	yes	OK	AT2G46870	AP2/B3-like transcriptional factor family protein	O82799	NGA1_ARATH B3 domain-containing transcription factor NGA1 OS=Arabidopsis thaliana GN=NGA1 PE=1 SV=1	B9RYX9	B9RYX9_RICCO Transcription factor, putative OS=Ricinus communis GN=RCOM_1314720 PE=4 SV=1	ath:AT1G68840	RAV2; RAV2 (REGULATOR OF THE ATPASE OF THE VACUOLAR MEMBRANE); DNA binding / transcription factor ; K09287 RAV-like factor	PF02362.16|B3	IPR003340|B3 DNA binding domain	GO:0003677|DNA binding ; GO:0006355|regulation of transcription, DNA-dependent
Gh_A09G2251	254.001	32.3587	0.0012	0.0249221	2.06046	down	up	yes	OK	AT1G31830	Amino acid permease family protein	Q9C6S5	PHSB_ARATH Probable polyamine transporter At1g31830 OS=Arabidopsis thaliana GN=At1g31830 PE=2 SV=1	B9S1L4	B9S1L4_RICCO Amino acid transporter, putative OS=Ricinus communis GN=RCOM_0866340 PE=4 SV=1	lma:LmjF35.4410	amino acid permease (EC:3.6.3.-); K01552	PF13520.1|AA_permease_2	IPR002293|Amino acid/polyamine transporter I	GO:0016020|membrane ; GO:0003333|amino acid transmembrane transport; GO:0015171|amino acid transmembrane transporter activity
Gh_D06G0602	0.00371741	0.0465336	0.0016	0.0308075	-2.52715	down	up	yes	OK	AT3G18830	polyol/monosaccharide transporter 5	Q8VZ80	PLT5_ARATH Polyol transporter 5 OS=Arabidopsis thaliana GN=PLT5 PE=1 SV=2	B9RKQ9	B9RKQ9_RICCO Sugar transporter, putative OS=Ricinus communis GN=RCOM_1052760 PE=3 SV=1	yli:YALI0F23903g	YALI0F23903p ; K08140 MFS transporter, SP family, myo-inositol:H+ symporter	PF00083.19|Sugar_tr	IPR003663|Sugar/inositol transporter; IPR005828|General substrate transporter; IPR005829|Sugar transporter, conserved site; IPR020846|Major facilitator superfamily domain	GO:0016020|membrane ; GO:0006810|transport ; GO:0055085|transmembrane transport ; GO:0016021|integral to membrane ; GO:0022891|substrate-specific transmembrane transporter activity; GO:0022857|transmembrane transporter activity ; GO:0005215|transporter activity
Gh_D01G2314	0.00770824	0.0959952	0.00215	0.0380402	-2.52201	down	up	yes	OK	AT3G14690	cytochrome P450, family 72, subfamily A, polypeptide 15	Q05047	C72A1_CATRO Secologanin synthase OS=Catharanthus roseus GN=CYP72A1 PE=2 SV=1	M5WIK9	M5WIK9_PRUPE Uncharacterized protein OS=Prunus persica GN=PRUPE_ppa016770mg PE=4 SV=1	sbi:SORBI_03g028720	SORBIDRAFT_03g028720; hypothetical protein ; K07424 cytochrome P450, family 3, subfamily A [EC:1.14.14.1]	PF00067.17|p450; PB008579|Pfam-B_8579	IPR001128|Cytochrome P450; IPR002401|Cytochrome P450, E-class, group I	GO:0009055|electron carrier activity ; GO:0020037|heme binding ; GO:0016705|oxidoreductase activity, acting on paired donors, with incorporation or reduction of molecular oxygen ; GO:0005506|iron ion binding ; GO:0055114|oxidation-reduction process
Gh_A10G0240	0.00229843	0.0261109	5e-05	0.00199199	-2.43013	down	up	yes	OK	AT4G04930	fatty acid desaturase family protein	Q3ZBY7	DEGS1_BOVIN Sphingolipid delta(4)-desaturase DES1 OS=Bos taurus GN=DEGS1 PE=2 SV=1	B9RZ74	B9RZ74_RICCO Sphingolipid delta 4 desaturase/C-4 hydroxylase protein des2, putative OS=Ricinus communis GN=RCOM_0935980 PE=4 SV=1	vvi:100249975	hypothetical protein LOC100249975 ; K04712 sphingolipid delta-4 desaturase [EC:1.14.-.-]	PF08557.5|Lipid_DES; PF00487.19|FA_desaturase	IPR005804|Fatty acid desaturase, type 1; IPR013866|Sphingolipid delta4-desaturase, N-terminal	GO:0016705|oxidoreductase activity, acting on paired donors, with incorporation or reduction of molecular oxygen ; GO:0016021|integral to membrane ; GO:0006633|fatty acid biosynthetic process ; GO:0055114|oxidation-reduction process ; GO:0006629|lipid metabolic process
Gh_A07G1325	0.00920061	0.0967276	5e-05	0.00199199	-2.35263	down	up	yes	OK	AT1G01800	NAD(P)-binding Rossmann-fold superfamily protein	Q9M2E2	SDR1_ARATH (+)-neomenthol dehydrogenase OS=Arabidopsis thaliana GN=SDR1 PE=1 SV=1	D7UC32	D7UC32_VITVI Putative uncharacterized protein OS=Vitis vinifera GN=VIT_15s0046g03590 PE=3 SV=1	nve:NEMVE_v1g238099	hypothetical protein ; K00079 carbonyl reductase (NADPH) [EC:1.1.1.184]	PB018634|Pfam-B_18634; PF00106.20|adh_short	IPR002198|Short-chain dehydrogenase/reductase SDR; IPR002347|Glucose/ribitol dehydrogenase; IPR020904|Short-chain dehydrogenase/reductase, conserved site	GO:0008152|metabolic process ; GO:0016491|oxidoreductase activity
Gh_D05G1178	0.00435688	0.0440907	5e-05	0.00199199	-2.31449	down	up	yes	OK	AT3G15820	phosphatidic acid phosphatase-related / PAP2-related			M5WUS2	M5WUS2_PRUPE Uncharacterized protein OS=Prunus persica GN=PRUPE_ppa009567mg PE=4 SV=1			PF14378.1|PAP2_3
Gh_A06G1780	0.00229843	0.0220393	5e-05	0.00199199	-2.2606	down	up	yes	OK	AT4G21215				B9RXS1	B9RXS1_RICCO Putative uncharacterized protein OS=Ricinus communis GN=RCOM_0905810 PE=4 SV=1
Gh_A07G2349	2457.13	215.275	5e-05	0.00199199	2.43483	down	up	yes	OK	AT5G64230				B9IJF8	B9IJF8_POPTR Predicted protein OS=Populus trichocarpa GN=POPTRDRAFT_1104923 PE=4 SV=1
Gh_D04G0298	782.454	65.1924	5e-05	0.00199199	2.48509	down	up	yes	OK	AT1G01280	cytochrome P450, family 703, subfamily A, polypeptide 2	Q9SD85	F3PH_ARATH Flavonoid 3'-monooxygenase OS=Arabidopsis thaliana GN=CYP75B1 PE=1 SV=1	B9SBG5	B9SBG5_RICCO Flavonoid 3-hydroxylase, putative OS=Ricinus communis GN=RCOM_0717960 PE=3 SV=1	vvi:100232999	GSVIVT00016217001, F3'H; flavonoid 3' hydroxylase ; K05280 flavonoid 3'-monooxygenase [EC:1.14.13.21]	PF00067.17|p450	IPR001128|Cytochrome P450; IPR002401|Cytochrome P450, E-class, group I; IPR017972|Cytochrome P450, conserved site	GO:0009055|electron carrier activity ; GO:0020037|heme binding ; GO:0016705|oxidoreductase activity, acting on paired donors, with incorporation or reduction of molecular oxygen ; GO:0005506|iron ion binding ; GO:0055114|oxidation-reduction process
Gh_D08G2134	0.0101583	0.0905041	5e-05	0.00199199	-2.18711	down	up	yes	OK	AT5G22930	Protein of unknown function (DUF1635)			I1M4G8	I1M4G8_SOYBN Uncharacterized protein OS=Glycine max PE=4 SV=1			PF07795.6|DUF1635	IPR012862|Protein of unknown function DUF1635
Gh_D02G1092	12.9526	99.3095	5e-05	0.00199199	-2.03694	down	up	yes	OK	AT4G39350	cellulose synthase A2	Q94JQ6	CESA6_ARATH Cellulose synthase A catalytic subunit 6 [UDP-forming] OS=Arabidopsis thaliana GN=CESA6 PE=1 SV=2	L7NUN4	L7NUN4_GOSHI CESA5 OS=Gossypium hirsutum GN=CesA5 PE=2 SV=1	ath:AT5G64740	CESA6; CESA6 (CELLULOSE SYNTHASE 6); transferase, transferring glycosyl groups ; K10999 cellulose synthase A [EC:2.4.1.12]	PF14569.1|zf-UDP; PF03552.9|Cellulose_synt	IPR001841|Zinc finger, RING-type; IPR005150|Cellulose synthase; IPR027934|Cellulose synthase, RING-type zinc finger	GO:0016760|cellulose synthase (UDP-forming) activity ; GO:0016020|membrane ; GO:0005515|protein binding ; GO:0030244|cellulose biosynthetic process ; GO:0008270|zinc ion binding
Gh_A03G1318	3.48162	28.0597	5e-05	0.00199199	-2.08684	down	up	yes	OK	AT1G08510	fatty acyl-ACP thioesterases B	Q9SQI3	FATB_GOSHI Palmitoyl-acyl carrier protein thioesterase, chloroplastic OS=Gossypium hirsutum GN=FATB1 PE=1 SV=1	F6HFL5	F6HFL5_VITVI Putative uncharacterized protein OS=Vitis vinifera GN=VIT_01s0011g04380 PE=4 SV=1	pop:POPTR_831973	hypothetical protein ; K10781 fatty acyl-ACP thioesterase B [EC:3.1.2.- 3.1.2.14]	PF01643.12|Acyl-ACP_TE	IPR002864|Acyl-ACP thioesterase	GO:0016790|thiolester hydrolase activity ; GO:0006633|fatty acid biosynthetic process
Gh_D06G0033	0.000169273	0.0835401	5e-05	0.00199199	-6.20157	down	up	yes	OK	AT1G27620	HXXXD-type acyl-transferase family protein	Q94CD1	HHT1_ARATH Omega-hydroxypalmitate O-feruloyl transferase OS=Arabidopsis thaliana GN=HHT1 PE=1 SV=1	B9R7Y9	B9R7Y9_RICCO Taxadien-5-alpha-ol O-acetyltransferase, putative OS=Ricinus communis GN=RCOM_1595320 PE=4 SV=1			PF02458.10|Transferase	IPR003480|Transferase	GO:0016747|transferase activity, transferring acyl groups other than amino-acyl groups
Gh_D07G0144	3.69231	28.0776	5e-05	0.00199199	-2.02872	down	up	yes	OK	AT5G20860	Plant invertase/pectin methylesterase inhibitor superfamily	Q3E989	PME54_ARATH Probable pectinesterase/pectinesterase inhibitor 54 OS=Arabidopsis thaliana GN=PME54 PE=2 SV=1	B9RR27	B9RR27_RICCO Pectinesterase OS=Ricinus communis GN=RCOM_0708510 PE=3 SV=1	ath:AT2G45220	pectinesterase family protein ; K01051 pectinesterase [EC:3.1.1.11]	PF04043.10|PMEI; PF01095.14|Pectinesterase	IPR000070|Pectinesterase, catalytic; IPR006501|Pectinesterase inhibitor domain; IPR018040|Pectinesterase, active site	GO:0005618|cell wall ; GO:0004857|enzyme inhibitor activity ; GO:0030599|pectinesterase activity ; GO:0042545|cell wall modification
Gh_A04G0881	3.88747	28.7065	0.00115	0.0241565	-1.99937	down	up	yes	OK	AT4G28400	Protein phosphatase 2C family protein	Q93YW5	P2C58_ARATH Probable protein phosphatase 2C 58 OS=Arabidopsis thaliana GN=At4g28400 PE=1 SV=1	B9MYF6	B9MYF6_POPTR Predicted protein OS=Populus trichocarpa GN=POPTRDRAFT_594652 PE=4 SV=1	osa:4341433	Os06g0597200; hypothetical protein ; K01090 protein phosphatase [EC:3.1.3.16]	PF00481.16|PP2C	IPR001932|Protein phosphatase 2C (PP2C)-like domain; IPR015655|Protein phosphatase 2C	GO:0003824|catalytic activity
Gh_D02G0255	4.1572	39.3357	0.0002	0.00632409	-2.24729	down	up	yes	OK	AT3G23900	RNA recognition motif (RRM)-containing protein	Q39610	DYHA_CHLRE Dynein alpha chain, flagellar outer arm OS=Chlamydomonas reinhardtii GN=ODA11 PE=1 SV=2	B9GFT9	B9GFT9_POPTR Predicted protein OS=Populus trichocarpa GN=POPTRDRAFT_752830 PE=4 SV=1	nve:NEMVE_v1g198897	hypothetical protein ; K11997 tripartite motif-containing protein 2/3	PF00076.17|RRM_1; PF00630.14|Filamin	IPR000504|RNA recognition motif domain; IPR000571|Zinc finger, CCCH-type; IPR001298|Filamin/ABP280 repeat; IPR017868|Filamin/ABP280 repeat-like	GO:0046872|metal ion binding ; GO:0005515|protein binding ; GO:0003676|nucleic acid binding
Gh_A12G2121	4.39848	39.8678	0.00045	0.0119291	-2.20431	down	up	yes	OK	AT4G23810	WRKY family transcription factor	Q9SUP6	WRK53_ARATH Probable WRKY transcription factor 53 OS=Arabidopsis thaliana GN=WRKY53 PE=1 SV=1	B9GXG9	B9GXG9_POPTR Predicted protein OS=Populus trichocarpa GN=POPTRDRAFT_853712 PE=4 SV=1			PF03106.10|WRKY	IPR003657|DNA-binding WRKY	GO:0006355|regulation of transcription, DNA-dependent ; GO:0043565|sequence-specific DNA binding ; GO:0003700|sequence-specific DNA binding transcription factor activity
Gh_D12G0595	4.36877	39.6659	0.0005	0.0129405	-2.20601	down	up	yes	OK	AT3G11480	S-adenosyl-L-methionine-dependent methyltransferases superfamily protein	Q9SPV4	SAMT_CLABR Salicylate O-methyltransferase OS=Clarkia breweri GN=SAMT PE=1 SV=1	A9PF83	A9PF83_POPTR Predicted protein OS=Populus trichocarpa GN=POPTRDRAFT_563193 PE=2 SV=1	ath:AT1G19640	JMT; JMT (JASMONIC ACID CARBOXYL METHYLTRANSFERASE); jasmonate O-methyltransferase ; K08241 jasmonate O-methyltransferase [EC:2.1.1.141]	PF03492.10|Methyltransf_7	IPR005299|SAM dependent carboxyl methyltransferase	GO:0008168|methyltransferase activity
Gh_D05G2676	4.56262	40.3061	0.0009	0.0201769	-2.17861	down	up	yes	OK	AT5G57655	xylose isomerase family protein	Q9FKK7	XYLA_ARATH Xylose isomerase OS=Arabidopsis thaliana GN=XYLA PE=2 SV=2	B9T2E0	B9T2E0_RICCO Xylose isomerase OS=Ricinus communis GN=RCOM_0077940 PE=3 SV=1	pop:POPTR_737826	hypothetical protein ; K01805 xylose isomerase [EC:5.3.1.5]	PB019321|Pfam-B_19321; PB000393|Pfam-B_393; PF00191.15|Annexin; PB014960|Pfam-B_14960; PB000232|Pfam-B_232; PF01261.19|AP_endonuc_2; PB015676|Pfam-B_15676; PB007405|Pfam-B_7405; PB007160|Pfam-B_7160	IPR001998|Xylose isomerase; IPR013022|Xylose isomerase-like, TIM barrel domain; IPR018502|Annexin repeat	GO:0005544|calcium-dependent phospholipid binding ; GO:0005509|calcium ion binding ; GO:0005975|carbohydrate metabolic process ; GO:0009045|xylose isomerase activity
Gh_A07G0558	4.96704	41.8381	5e-05	0.00199199	-2.13098	down	up	yes	OK	AT3G17730	NAC domain containing protein 57	Q7GCL7	NAC74_ORYSJ NAC domain-containing protein 74 OS=Oryza sativa subsp. japonica GN=NAC74 PE=2 SV=1	B9SHL6	B9SHL6_RICCO Transcription factor, putative OS=Ricinus communis GN=RCOM_1607080 PE=4 SV=1			PF02365.10|NAM	IPR003441|NAC domain	GO:0003677|DNA binding ; GO:0006355|regulation of transcription, DNA-dependent
Gh_A08G0386	4.9356	41.3678	5e-05	0.00199199	-2.12603	down	up	yes	OK	AT3G62730		P22242	DRPE_CRAPL Desiccation-related protein PCC13-62 OS=Craterostigma plantagineum PE=2 SV=1	B9GGY2	B9GGY2_POPTR Predicted protein OS=Populus trichocarpa GN=POPTRDRAFT_642406 PE=4 SV=1			PF13668.1|Ferritin_2
Gh_A05G3556	5.69861	44.0887	5e-05	0.00199199	-2.04598	down	up	yes	OK	AT5G04390	C2H2-type zinc finger family protein	Q681X4	ZAT5_ARATH Zinc finger protein ZAT5 OS=Arabidopsis thaliana GN=ZAT5 PE=2 SV=1	I1NHS8	I1NHS8_SOYBN Uncharacterized protein OS=Glycine max PE=4 SV=1	ecb:100064925	similar to zinc finger protein 709 ; K09228 KRAB domain-containing zinc finger protein	PF13912.1|zf-C2H2_6	IPR007087|Zinc finger, C2H2; IPR015880|Zinc finger, C2H2-like	GO:0046872|metal ion binding
Gh_D02G1746	2.29843e-05	0.00962461	5e-05	0.00199199	-6.03727	down	up	yes	OK	AT1G66880	Protein kinase superfamily protein	P0C5E2	Y1839_ARATH Probable serine/threonine-protein kinase At1g18390 OS=Arabidopsis thaliana GN=At1g18390 PE=1 SV=2	B9SLZ8	B9SLZ8_RICCO Wall-associated kinase, putative OS=Ricinus communis GN=RCOM_1310660 PE=4 SV=1	ath:AT5G38990	protein kinase family protein ; K04733 interleukin-1 receptor-associated kinase 4 [EC:2.7.11.1]	PF00069.20|Pkinase; PF14380.1|WAK_assoc; PF13947.1|GUB_WAK_bind	IPR000719|Protein kinase domain; IPR002290|Serine/threonine- / dual specificity protein kinase, catalytic domain; IPR008271|Serine/threonine-protein kinase, active site; IPR020635|Tyrosine-protein kinase, catalytic domain; IPR025287|Wall-associated receptor kinase galacturonan-binding domain	GO:0004713|protein tyrosine kinase activity; GO:0005524|ATP binding ; GO:0004674|protein serine/threonine kinase activity ; GO:0030247|polysaccharide binding ; GO:0004672|protein kinase activity ; GO:0006468|protein phosphorylation
Gh_D08G2062	5.83581	54.3726	5e-05	0.00199199	-2.23185	down	up	yes	OK	AT2G20300	Protein kinase superfamily protein	Q8RWW0	ALE2_ARATH Receptor-like serine/threonine-protein kinase ALE2 OS=Arabidopsis thaliana GN=ALE2 PE=1 SV=1	B9T5V6	B9T5V6_RICCO ATP binding protein, putative OS=Ricinus communis GN=RCOM_0995950 PE=3 SV=1	osa:4337593	Os05g0110900; hypothetical protein ; K00924	PB011758|Pfam-B_11758; PF07714.12|Pkinase_Tyr; PB003458|Pfam-B_3458	IPR000719|Protein kinase domain; IPR001245|Serine-threonine/tyrosine-protein kinase catalytic domain; IPR002290|Serine/threonine- / dual specificity protein kinase, catalytic domain; IPR008271|Serine/threonine-protein kinase, active site; IPR017441|Protein kinase, ATP binding site; IPR020635|Tyrosine-protein kinase, catalytic domain	GO:0004713|protein tyrosine kinase activity; GO:0005524|ATP binding ; GO:0004674|protein serine/threonine kinase activity ; GO:0004672|protein kinase activity ; GO:0006468|protein phosphorylation
Gh_D05G1283	7.47123	60.2366	5e-05	0.00199199	-2.08722	down	up	yes	OK	AT3G13750	beta galactosidase 1	Q9SCW1	BGAL1_ARATH Beta-galactosidase 1 OS=Arabidopsis thaliana GN=BGAL1 PE=1 SV=1	A9PIQ1	A9PIQ1_9ROSI Beta-galactosidase OS=Populus trichocarpa x Populus deltoides PE=2 SV=1	ath:AT3G52840	BGAL2; BGAL2 (beta-galactosidase 2); beta-galactosidase ; K01190 beta-galactosidase [EC:3.2.1.23]	PB000406|Pfam-B_406; PB010066|Pfam-B_10066; PF01301.14|Glyco_hydro_35; PF02140.13|Gal_Lectin; PB000541|Pfam-B_541	IPR000922|D-galactoside/L-rhamnose binding SUEL lectin domain; IPR001944|Glycoside hydrolase, family 35; IPR019801|Glycoside hydrolase, family 35, conserved site	GO:0030246|carbohydrate binding ; GO:0004553|hydrolase activity, hydrolyzing O-glycosyl compounds ; GO:0005975|carbohydrate metabolic process
Gh_D08G1929	7.33487	59.6815	5e-05	0.00199199	-2.09638	down	up	yes	OK	AT5G07250	RHOMBOID-like protein 3	Q6GMF8	RHDF1_DANRE Inactive rhomboid protein 1 OS=Danio rerio GN=rhbdf1 PE=2 SV=1	B9GWE6	B9GWE6_POPTR Predicted protein OS=Populus trichocarpa GN=POPTRDRAFT_830825 PE=4 SV=1	ddi:DDBDRAFT_0218357	hypothetical protein ; K08641 D-alanyl-D-alanine dipeptidase [EC:3.4.13.-]	PF01694.17|Rhomboid	IPR002610|Peptidase S54, rhomboid; IPR022764|Peptidase S54, rhomboid domain	GO:0004252|serine-type endopeptidase activity ; GO:0006508|proteolysis ; GO:0016021|integral to membrane
Gh_D01G1419	0.000962461	0.0987371	5e-05	0.00199199	-4.63072	down	up	yes	OK	AT1G14870	PLANT CADMIUM RESISTANCE 2	Q9LQU4	PCR2_ARATH Protein PLANT CADMIUM RESISTANCE 2 OS=Arabidopsis thaliana GN=PCR2 PE=1 SV=1	M4EDD5	M4EDD5_BRARP Uncharacterized protein OS=Brassica rapa subsp. pekinensis GN=Bra026795 PE=4 SV=1			PF04749.12|PLAC8	IPR006461|Uncharacterised protein family Cys-rich
Gh_D12G0089	0.424482	0.00762461	5e-05	0.00199199	4.01949	up	down	yes	OK	AT5G44160	C2H2-like zinc finger protein	Q9FFH3	NUC_ARATH Zinc finger protein NUTCRACKER OS=Arabidopsis thaliana GN=NUC PE=2 SV=1	B9S3T6	B9S3T6_RICCO Nucleic acid binding protein, putative OS=Ricinus communis GN=RCOM_0555270 PE=4 SV=1	ath:AT1G25250	ATIDD16 (ARABIDOPSIS THALIANA INDETERMINATE(ID)-DOMAIN 16); nucleic acid binding / transcription factor/ zinc ion binding ; K03540 ribonuclease P subunit RPR2 [EC:3.1.26.5]	PB010740|Pfam-B_10740; PB002286|Pfam-B_2286; PB000293|Pfam-B_293; PB019704|Pfam-B_19704; PF00096.21|zf-C2H2; PB018070|Pfam-B_18070	IPR007087|Zinc finger, C2H2; IPR015880|Zinc finger, C2H2-like	GO:0046872|metal ion binding ; GO:0008270|zinc ion binding
Gh_A05G2650	0.465289	0.0103635	0.0015	0.0294002	3.80437	up	down	yes	OK	AT1G69080	Adenine nucleotide alpha hydrolases-like superfamily protein			I1JEJ0	I1JEJ0_SOYBN Uncharacterized protein OS=Glycine max PE=4 SV=2			PF00582.21|Usp	IPR006016|UspA	GO:0006950|response to stress
Gh_A10G0828	0.657262	0.00999384	0.00135	0.0272165	4.18611	up	down	yes	OK	AT3G19150	KIP-related protein 6	Q0WNX9	KRP6_ARATH Cyclin-dependent kinase inhibitor 6 OS=Arabidopsis thaliana GN=KRP6 PE=1 SV=2	D7SVZ0	D7SVZ0_VITVI Putative uncharacterized protein OS=Vitis vinifera GN=VIT_07s0031g00800 PE=4 SV=1			PF02234.14|CDI	IPR003175|Cyclin-dependent kinase inhibitor	GO:0005634|nucleus ; GO:0004861|cyclin-dependent protein kinase inhibitor activity ; GO:0007050|cell cycle arrest
Gh_A13G0881	0.0956871	0.000111162	5e-05	0.00199199	6.75785	up	down	yes	OK	AT1G54860	Glycoprotein membrane precursor GPI-anchored	Q84MC0	UGPI4_ARATH Uncharacterized GPI-anchored protein At3g06035 OS=Arabidopsis thaliana GN=At3g06035 PE=2 SV=1	B9RF49	B9RF49_RICCO Putative uncharacterized protein OS=Ricinus communis GN=RCOM_1431380 PE=4 SV=1
Gh_D10G2461	0.0179471	2.29843e-05	5e-05	0.00199199	6.66038	up	down	yes	OK	AT2G40370	laccase 5	Q9SIY8	LAC5_ARATH Laccase-5 OS=Arabidopsis thaliana GN=LAC5 PE=2 SV=1	I1JID2	I1JID2_SOYBN Uncharacterized protein OS=Glycine max PE=4 SV=1	osa:4324803	Os01g0850800; hypothetical protein ; K00368 nitrite reductase (NO-forming) [EC:1.7.2.1]	PF07732.10|Cu-oxidase_3; PF00394.17|Cu-oxidase; PF07731.9|Cu-oxidase_2	IPR001117|Multicopper oxidase, type 1; IPR002355|Multicopper oxidase, copper-binding site; IPR011706|Multicopper oxidase, type 2; IPR011707|Multicopper oxidase, type 3	GO:0005507|copper ion binding ; GO:0055114|oxidation-reduction process ; GO:0016491|oxidoreductase activity
Gh_D04G1317	0.0801267	0.000100466	5e-05	0.00199199	6.68154	up	down	yes	OK	AT2G38480	Uncharacterised protein family (UPF0497)	D7LBN4	CSPLH_ARALL CASP-like protein ARALYDRAFT_321547 OS=Arabidopsis lyrata subsp. lyrata GN=ARALYDRAFT_321547 PE=3 SV=1	M5WCU2	M5WCU2_PRUPE Uncharacterized protein OS=Prunus persica GN=PRUPE_ppa011435mg PE=4 SV=1			PB004932|Pfam-B_4932; PF04535.7|DUF588	IPR006702|Uncharacterised protein family UPF0497, trans-membrane plant
Gh_D05G1820	0.0734476	2.11266e-05	0.0008	0.018462	8.15379	up	down	yes	OK	AT1G35180	TRAM, LAG1 and CLN8 (TLC) lipid-sensing domain containing protein	Q0VD42	TM136_BOVIN Transmembrane protein 136 OS=Bos taurus GN=TMEM136 PE=2 SV=1	M5XL56	M5XL56_PRUPE Uncharacterized protein OS=Prunus persica GN=PRUPE_ppa019781mg PE=4 SV=1			PF03798.11|TRAM_LAG1_CLN8	IPR006634|TRAM/LAG1/CLN8 homology domain	GO:0016021|integral to membrane
Gh_A11G2415	0.0705041	7.06342e-05	5e-05	0.00199199	6.90591	up	down	yes	OK					B9RT11	B9RT11_RICCO Receptor serine-threonine protein kinase, putative OS=Ricinus communis GN=RCOM_0680250 PE=3 SV=1
Gh_A12G1948	0.0973827	0.000562461	0.00215	0.0380402	5.15408	up	down	yes	OK	AT4G17550	Major facilitator superfamily protein	O23596	GLPT4_ARATH Putative glycerol-3-phosphate transporter 4 OS=Arabidopsis thaliana GN=At4g17550 PE=3 SV=2	M1C8H6	M1C8H6_SOLTU Uncharacterized protein OS=Solanum tuberosum GN=PGSC0003DMG402024163 PE=4 SV=1	spu:589810	hypothetical LOC589810 ; K07783 MFS transporter, OPA family, sugar phosphate sensor protein UhpC	PF07690.11|MFS_1	IPR011701|Major facilitator superfamily; IPR020846|Major facilitator superfamily domain	GO:0055085|transmembrane transport ; GO:0016021|integral to membrane
Gh_D06G1723	0.0943376	0.00997082	5e-05	0.00199199	2.24722	up	down	yes	OK	AT3G53180	glutamate-ammonia ligases;catalytics;glutamate-ammonia ligases	P54904	P5CR1_ARATH Pyrroline-5-carboxylate reductase OS=Arabidopsis thaliana GN=PROC1 PE=2 SV=1	I6WUR4	I6WUR4_CAMSI Glutamine synthetase OS=Camellia sinensis PE=2 SV=1	ath:AT5G14800	P5CR; P5CR (PYRROLINE-5- CARBOXYLATE (P5C) REDUCTASE); pyrroline-5-carboxylate reductase ; K00286 pyrroline-5-carboxylate reductase [EC:1.5.1.2]	PF03807.12|F420_oxidored; PF00120.19|Gln-synt_C	IPR008146|Glutamine synthetase, catalytic domain	GO:0006807|nitrogen compound metabolic process ; GO:0004356|glutamate-ammonia ligase activity ; GO:0055114|oxidation-reduction process ; GO:0016491|oxidoreductase activity
Gh_A09G0750	0.489086	0.00983727	0.00045	0.0119291	3.90636	up	down	yes	OK	AT4G18230		Q6AY85	ALG14_RAT UDP-N-acetylglucosamine transferase subunit ALG14 homolog OS=Rattus norvegicus GN=Alg14 PE=2 SV=1	D7MCV1	D7MCV1_ARALL Putative uncharacterized protein OS=Arabidopsis lyrata subsp. lyrata GN=ARALYDRAFT_493043 PE=4 SV=1	vvi:100262464	GSVIVT00003408001; hypothetical protein LOC100262464 ; K07441 beta-1,4-N-acetylglucosaminyltransferase [EC:2.4.1.141]	PF08660.6|Alg14	IPR013969|Oligosaccharide biosynthesis protein Alg14-like
Gh_D09G2191	0.0705041	0.00887174	0.0005	0.0129405	2.0728	up	down	yes	OK	AT5G43380	type one serine/threonine protein phosphatase 6	O82733	PP17_ARATH Serine/threonine-protein phosphatase PP1 isozyme 7 OS=Arabidopsis thaliana GN=TOPP7 PE=2 SV=3	O81955	O81955_CATRO Serine/threonine-protein phosphatase OS=Catharanthus roseus PE=2 SV=1	pop:POPTR_895535	hypothetical protein ; K06269 protein phosphatase 1, catalytic subunit [EC:3.1.3.16]	PB002690|Pfam-B_2690; PB003555|Pfam-B_3555; PF00149.23|Metallophos	IPR004843|Phosphoesterase domain; IPR006186|Serine/threonine-specific protein phosphatase/bis(5-nucleosyl)-tetraphosphatase	GO:0016787|hydrolase activity
Gh_A03G0780	0.508363	0.009256	0.0009	0.0201769	4.00592	up	down	yes	OK	AT2G44530	Phosphoribosyltransferase family protein	Q9XG98	KPRS1_SPIOL Ribose-phosphate pyrophosphokinase 1 OS=Spinacia oleracea GN=PRS1 PE=1 SV=1	B9IB48	B9IB48_POPTR Ribose-phosphate pyrophosphokinase OS=Populus trichocarpa GN=POPTRDRAFT_665011 PE=3 SV=1	pop:POPTR_665011	hypothetical protein ; K00948 ribose-phosphate pyrophosphokinase [EC:2.7.6.1]	PF13793.1|Pribosyltran_N; PF00004.24|AAA	IPR003959|ATPase, AAA-type, core	GO:0005524|ATP binding
Gh_D05G3745	6.87673	0.00076638	5e-05	0.00199199	9.10198	up	down	yes	OK	AT4G24290	MAC/Perforin domain-containing protein	Q9STW5	MACP2_ARATH MACPF domain-containing protein At4g24290 OS=Arabidopsis thaliana GN=At4g24290 PE=2 SV=1	M5XBD0	M5XBD0_PRUPE Uncharacterized protein OS=Prunus persica GN=PRUPE_ppa003112mg PE=4 SV=1			PF01823.14|MACPF; PB001128|Pfam-B_1128	IPR020864|Membrane attack complex component/perforin (MACPF) domain
Gh_D01G1107	9.57856	0.000371677	5e-05	0.00199199	10.157	up	down	yes	OK	AT5G03860	malate synthase	P17432	MASY_GOSHI Malate synthase, glyoxysomal OS=Gossypium hirsutum PE=2 SV=1	G7ZYR8	G7ZYR8_MEDTR Malate synthase OS=Medicago truncatula GN=MTR_077s0031 PE=3 SV=1	vvi:100261216	hypothetical protein LOC100261216 ; K01638 malate synthase [EC:2.3.3.9]	PF01274.17|Malate_synthase	IPR001465|Malate synthase; IPR019830|Malate synthase, conserved site	GO:0006097|glyoxylate cycle ; GO:0004474|malate synthase activity
Gh_A06G1157	6.89216	0.000996529	5e-05	0.00199199	8.84162	up	down	yes	OK	AT1G77250	RING/FYVE/PHD-type zinc finger family protein	Q9SGH2	MBD9_ARATH Methyl-CpG-binding domain-containing protein 9 OS=Arabidopsis thaliana GN=MBD9 PE=2 SV=1	B9GTY7	B9GTY7_POPTR Predicted protein OS=Populus trichocarpa GN=POPTRDRAFT_754527 PE=4 SV=1	cfa:486558	MLL2; myeloid/lymphoid or mixed-lineage leukemia 2 ; K09187 myeloid/lymphoid or mixed-lineage leukemia protein 2	PF00628.24|PHD; PB006766|Pfam-B_6766	IPR001965|Zinc finger, PHD-type; IPR019786|Zinc finger, PHD-type, conserved site; IPR019787|Zinc finger, PHD-finger	GO:0005515|protein binding ; GO:0008270|zinc ion binding
Gh_A04G0022	12.2422	8.98123e-05	5e-05	0.00199199	11.8227	up	down	yes	OK	AT3G56170	Ca-2+ dependent nuclease	Q39635	Y38K_CORSE Uncharacterized 38.1 kDa protein OS=Corydalis sempervirens PE=2 SV=1	A5BW24	A5BW24_VITVI Putative uncharacterized protein OS=Vitis vinifera GN=VITISV_028586 PE=2 SV=1			PF00565.12|SNase	IPR006021|Staphylococcal nuclease (SNase-like)	GO:0003676|nucleic acid binding
