# Supplementary material for: Transcriptome analysis identified aberrant gene expression in pollen developmental pathways leading to CGMS in cotton (Gossypium hirsutum L.)
Source: PLoS One. 2019 Jun 24;14(6):e0218381. doi: 10.1371/journal.pone.0218381 (PMC6590983; doi:10.1371/journal.pone.0218381)
Supplement: S4 Table — (XLS) [file pone.0218381.s004.xls]

## Sheet: Non redundant DEGs JB178 vs JR1
Supplementary Table 4. A detailed information of expression profile of DEGs between JB178 and JR178
G. hirsutum gene ID	JB178_fpkm	JR178_fpkm	pvalue	FDR	log2FC(JB178/JR178)	up-down-regulation(JB178/JR178)	up-down-regulation(JR178/JB178)	significant(FDR<=0.05,|logFC|>=2)	status	Arabidopsis ID	ArabDesc	Swissprot_id	SwissProt_desc	Trembl_id	Trembl_desc	KEGG_id	KEGG_desc	Pfam_ids	InterProt_ids	GO_ids
Gh_A12G1574	0.000256001	12.8484	5e-05	0.0249428	-10.8235	down	up	yes	OK					G7I4Y9	G7I4Y9_MEDTR Putative uncharacterized protein OS=Medicago truncatula GN=MTR_1g093960 PE=4 SV=1
Gh_D08G1031	0.000269952	13.0354	0.0001	0.043219	-10.7849	down	up	yes	OK	AT1G73890	Bifunctional inhibitor/lipid-transfer protein/seed storage 2S albumin superfamily protein	Q8VYI9	NLTL5_ARATH Non-specific lipid-transfer protein-like protein At5g64080 OS=Arabidopsis thaliana GN=At5g64080 PE=1 SV=1	M5WTE9	M5WTE9_PRUPE Uncharacterized protein (Fragment) OS=Prunus persica GN=PRUPE_ppa025857mg PE=4 SV=1			PF14368.1|LTP_2	IPR016140|Bifunctional inhibitor/plant lipid transfer protein/seed storage helical domain
Gh_A01G0064	0.00881275	13.5271	0.0001	0.043219	-7.33625	down	up	yes	OK	AT3G19184	AP2/B3-like transcriptional factor family protein	Q0JP99	Y1341_ORYSJ B3 domain-containing protein Os01g0234100 OS=Oryza sativa subsp. japonica GN=Os01g0234100 PE=2 SV=1	M5VKU1	M5VKU1_PRUPE Uncharacterized protein OS=Prunus persica GN=PRUPE_ppa015021mg PE=4 SV=1			PF05266.9|DUF724; PB000903|Pfam-B_903; PF02362.16|B3	IPR003340|B3 DNA binding domain; IPR007930|Protein of unknown function DUF724	GO:0003677|DNA binding ; GO:0006355|regulation of transcription, DNA-dependent
Gh_A05G1053	0.00500098	49.2682	5e-05	0.0249428	-9.1954	down	up	yes	OK	AT1G80230	Rubredoxin-like superfamily protein	Q9SSB8	CX5B2_ARATH Cytochrome c oxidase subunit 5b-2, mitochondrial OS=Arabidopsis thaliana GN=COX5B-2 PE=2 SV=1	I1KH46	I1KH46_SOYBN Uncharacterized protein OS=Glycine max PE=4 SV=1	ath:AT1G80230	cytochrome c oxidase family protein ; K02265 cytochrome c oxidase subunit Vb [EC:1.9.3.1]		IPR002124|Cytochrome c oxidase, subunit Vb	GO:0005740|mitochondrial envelope ; GO:0004129|cytochrome-c oxidase activity
Gh_D08G2617	0.00821532	215.115	0.00075	0.00141792	-10.1729	down	up	yes	OK	AT4G31985	Ribosomal protein L39 family protein	P51425	RL39_MAIZE 60S ribosomal protein L39 OS=Zea mays GN=RPL39 PE=3 SV=1	K7W5V0	K7W5V0_MAIZE 60S ribosomal protein L39 (Fragment) OS=Zea mays GN=ZEAMMB73_425434 PE=3 SV=1	sbi:SORBI_04g036030	SORBIDRAFT_04g036030; hypothetical protein ; K02924 large subunit ribosomal protein L39e	PF00832.15|Ribosomal_L39	IPR000077|Ribosomal protein L39e; IPR020083|Ribosomal protein L39e, conserved site	GO:0005840|ribosome ; GO:0006412|translation ; GO:0005622|intracellular ; GO:0003735|structural constituent of ribosome
Gh_A05G0828	0.00608533	18.2975	5e-05	0.0249428	-8.00864	down	up	yes	OK	AT3G46430				B9SZF4	B9SZF4_RICCO Putative uncharacterized protein OS=Ricinus communis GN=RCOM_0983170 PE=4 SV=1			PB004179|Pfam-B_4179
Gh_D08G2590	6.21982e-05	14.3591	0.0001	0.043219	-12.3496	down	up	yes	OK	AT4G23370				B9HDZ8	B9HDZ8_POPTR Predicted protein (Fragment) OS=Populus trichocarpa GN=POPTRDRAFT_865199 PE=4 SV=1			PF03080.10|DUF239; PF14365.1|DUF4409	IPR004314|Domain of unknown function DUF239; IPR025521|Domain of unknown function DUF4409
Gh_D07G2328	0.000371741	7.80997	5e-05	0.00199199	-9.95271	down	up	yes	OK	AT4G26640	WRKY family transcription factor family protein	Q9FYA2	WRK75_ARATH Probable WRKY transcription factor 75 OS=Arabidopsis thaliana GN=WRKY75 PE=2 SV=1	H9XSZ5	H9XSZ5_GOSBA WRKY transcription factor OS=Gossypium barbadense GN=WRKY1 PE=2 SV=1			PF03106.10|WRKY	IPR003657|DNA-binding WRKY	GO:0006355|regulation of transcription, DNA-dependent ; GO:0043565|sequence-specific DNA binding ; GO:0003700|sequence-specific DNA binding transcription factor activity
Gh_D09G0432	0.00911767	15.1798	5e-05	0.00199199	-7.41751	down	up	yes	OK	AT5G52540	Protein of unknown function (DUF819)	O31634	YJCL_BACSU Uncharacterized membrane protein YjcL OS=Bacillus subtilis (strain 168) GN=yjcL PE=4 SV=1	B9H3H2	B9H3H2_POPTR Predicted protein (Fragment) OS=Populus trichocarpa GN=POPTRDRAFT_198745 PE=2 SV=1			PF05684.7|DUF819	IPR008537|Protein of unknown function DUF819
Gh_D10G1397	0.00241074	3.77387	5e-05	0.00199199	-7.35592	down	up	yes	OK	AT2G38700	mevalonate diphosphate decarboxylase 1	Q54YQ9	MVD1_DICDI Diphosphomevalonate decarboxylase OS=Dictyostelium discoideum GN=mvd PE=3 SV=1	B9S5A3	B9S5A3_RICCO Diphosphomevalonate decarboxylase, putative OS=Ricinus communis GN=RCOM_0888230 PE=4 SV=1	pop:POPTR_660167	hypothetical protein ; K01597 diphosphomevalonate decarboxylase [EC:4.1.1.33]		IPR005935|Diphosphomevalonate decarboxylase	GO:0008299|isoprenoid biosynthetic process ; GO:0004163|diphosphomevalonate decarboxylase activity
Gh_A02G0302	0.00920061	12.0844	0.0001	0.00360715	-7.1804	down	up	yes	OK	AT1G54520				B9RTS2	B9RTS2_RICCO Putative uncharacterized protein OS=Ricinus communis GN=RCOM_0912180 PE=4 SV=1			PF07466.6|DUF1517	IPR010903|Protein of unknown function DUF1517
Gh_D11G3334	0.00371741	3.79627	0.0003	0.00871602	-6.92875	down	up	yes	OK	AT2G41200				B9SLP8	B9SLP8_RICCO Putative uncharacterized protein OS=Ricinus communis GN=RCOM_0502320 PE=4 SV=1
Gh_A02G0542	0.0959952	91.8791	5e-05	0.00199199	-6.86393	down	up	yes	OK	AT4G16270	Peroxidase superfamily protein	O23474	PER40_ARATH Peroxidase 40 OS=Arabidopsis thaliana GN=PER40 PE=2 SV=2	A8W7W1	A8W7W1_GOSHI Class III peroxidase OS=Gossypium hirsutum PE=3 SV=1	ath:AT4G16270	peroxidase 40 (PER40) (P40) ; K00430 peroxidase [EC:1.11.1.7]	PF00141.18|peroxidase	IPR000823|Plant peroxidase; IPR002016|Haem peroxidase, plant/fungal/bacterial; IPR019793|Peroxidases heam-ligand binding site; IPR019794|Peroxidase, active site	GO:0006979|response to oxidative stress ; GO:0020037|heme binding ; GO:0004601|peroxidase activity ; GO:0055114|oxidation-reduction process
Gh_Sca007330	0.000580261	4.6678	5e-05	0.00199199	-8.99272	down	up	yes	OK	AT1G14890	Plant invertase/pectin methylesterase inhibitor superfamily protein	P17407	21KD_DAUCA 21 kDa protein OS=Daucus carota PE=2 SV=1	B9SP61	B9SP61_RICCO 21 kDa protein, putative OS=Ricinus communis GN=RCOM_0628770 PE=4 SV=1	ath:AT1G53830	ATPME2; ATPME2 (Arabidopsis thaliana pectin methylesterase 2) ; K01051 pectinesterase [EC:3.1.1.11]	PF04043.10|PMEI	IPR006501|Pectinesterase inhibitor domain	GO:0004857|enzyme inhibitor activity ; GO:0030599|pectinesterase activity
Gh_Sca038163	0.0194265	13.6697	5e-05	0.00199199	-6.5563	down	up	yes	OK	AT1G15210	pleiotropic drug resistance 7	Q9M9E1	AB40G_ARATH ABC transporter G family member 40 OS=Arabidopsis thaliana GN=ABCG40 PE=1 SV=1	B9GMD6	B9GMD6_POPTR Predicted protein OS=Populus trichocarpa GN=POPTRDRAFT_547951 PE=2 SV=1	cre:CHLREDRAFT_103211	hypothetical protein ; K03297 small multidrug resistance protein, SMR family	PF01061.19|ABC2_membrane	IPR013525|ABC-2 type transporter	GO:0016020|membrane
Gh_D03G1533	0.0720744	49.2926	5e-05	0.00199199	-6.52783	down	up	yes	OK	AT1G62790	Bifunctional inhibitor/lipid-transfer protein/seed storage 2S albumin superfamily protein			I1GWC5	I1GWC5_BRADI Uncharacterized protein OS=Brachypodium distachyon GN=BRADI1G33200 PE=4 SV=1			PF14368.1|LTP_2	IPR016140|Bifunctional inhibitor/plant lipid transfer protein/seed storage helical domain
Gh_D03G0891	0.0710448	47.0396	5e-05	0.00199199	-6.49543	down	up	yes	OK	AT3G04950				B9I896	B9I896_POPTR Predicted protein OS=Populus trichocarpa GN=POPTRDRAFT_729763 PE=4 SV=1			PF02810.10|SEC-C	IPR004027|SEC-C motif
Gh_A06G0196	0.0701439	46.086	5e-05	0.00199199	-6.48772	down	up	yes	OK	AT5G59845	Gibberellin-regulated family protein	O80641	GASA8_ARATH Gibberellin-regulated protein 8 OS=Arabidopsis thaliana GN=At2g39540 PE=2 SV=1	M1GN43	M1GN43_GOSHI GA-stimulated transcript-like protein 6 OS=Gossypium hirsutum GN=GASL6 PE=4 SV=1			PF02704.9|GASA	IPR003854|Gibberellin regulated protein
Gh_A10G0112	0.00381275	2.32293	5e-05	0.00199199	-6.41223	down	up	yes	OK	AT1G11915				E0CVP7	E0CVP7_VITVI Putative uncharacterized protein OS=Vitis vinifera GN=VIT_10s0116g01180 PE=4 SV=1			PF13947.1|GUB_WAK_bind	IPR025287|Wall-associated receptor kinase galacturonan-binding domain	GO:0030247|polysaccharide binding
Gh_D06G1452	0.216158	12.725	0.0002	0.00632409	-4.07531	down	up	yes	OK	AT1G29270				B2ZAS6	B2ZAS6_9ROSI Predicted protein OS=Gossypioides kirkii PE=4 SV=1
Gh_D05G1112	0.00738159	3.97312	0.001	0.0217966	-6.28832	down	up	yes	OK	AT1G78995				M5X7W8	M5X7W8_PRUPE Uncharacterized protein (Fragment) OS=Prunus persica GN=PRUPE_ppa022787mg PE=4 SV=1
Gh_A08G1844	0.00453992	2.23177	0.0018	0.0335729	-6.19764	down	up	yes	OK	AT1G31817	Ribosomal L18p/L5e family protein	A9B435	RS11_HERA2 30S ribosomal protein S11 OS=Herpetosiphon aurantiacus (strain ATCC 23779 / DSM 785) GN=rpsK PE=3 SV=1	F6I489	F6I489_VITVI Putative uncharacterized protein OS=Vitis vinifera GN=VIT_05s0062g00880 PE=3 SV=1	osa:4332994	Os03g0385900; hypothetical protein ; K02948 small subunit ribosomal protein S11	PF00411.14|Ribosomal_S11	IPR001971|Ribosomal protein S11	GO:0005840|ribosome ; GO:0005622|intracellular ; GO:0006412|translation ; GO:0003735|structural constituent of ribosome
Gh_D01G2199	0.0150047	6.97205	5e-05	0.00199199	-6.1413	down	up	yes	OK	AT5G05820	Nucleotide-sugar transporter family protein	Q6DBP3	PT505_ARATH Probable sugar phosphate/phosphate translocator At5g05820 OS=Arabidopsis thaliana GN=At5g05820 PE=2 SV=1	B9HT19	B9HT19_POPTR Predicted protein OS=Populus trichocarpa GN=POPTRDRAFT_567323 PE=4 SV=1			PB014575|Pfam-B_14575; PF00892.15|EamA; PF03151.11|TPT; PB011929|Pfam-B_11929	IPR000620|Drug/metabolite transporter; IPR004853|Triose-phosphate transporter domain	GO:0016020|membrane
Gh_D09G0801	0.00960879	4.15371	0.00125	0.0256779	-6.06908	down	up	yes	OK	AT1G12663		A8MRP4	THNL2_ARATH Thionin-like protein 2 OS=Arabidopsis thaliana GN=At1g12663 PE=3 SV=1	F6HX25	F6HX25_VITVI Putative uncharacterized protein OS=Vitis vinifera GN=VIT_09s0002g04840 PE=4 SV=1
Gh_A08G0566	0.00962461	4.15655	0.00315	0.0498782	-6.06812	down	up	yes	OK	AT1G04970	lipid-binding serum glycoprotein family protein	Q9MAU5	Y1049_ARATH Putative BPI/LBP family protein At1g04970 OS=Arabidopsis thaliana GN=At1g04970 PE=2 SV=1	B9GJG5	B9GJG5_POPTR Predicted protein OS=Populus trichocarpa GN=POPTRDRAFT_838516 PE=4 SV=1	osa:4340853	Os06g0309200; hypothetical protein ; K05399 lipopolysaccharide-binding protein
Gh_D08G0585	0.00999384	4.18618	5e-05	0.00199199	-6.03757	down	up	yes	OK					B9HNQ1	B9HNQ1_POPTR Predicted protein OS=Populus trichocarpa GN=POPTRDRAFT_767936 PE=4 SV=1				IPR001289|CCAAT-binding transcription factor, subunit B	GO:0006355|regulation of transcription, DNA-dependent ; GO:0003700|sequence-specific DNA binding transcription factor activity
Gh_A01G1940	0.0113113	4.64803	5e-05	0.00199199	-6.0184	down	up	yes	OK	AT5G05820	Nucleotide-sugar transporter family protein	Q6DBP3	PT505_ARATH Probable sugar phosphate/phosphate translocator At5g05820 OS=Arabidopsis thaliana GN=At5g05820 PE=2 SV=1	B9HT19	B9HT19_POPTR Predicted protein OS=Populus trichocarpa GN=POPTRDRAFT_567323 PE=4 SV=1			PB014575|Pfam-B_14575; PF00892.15|EamA; PF03151.11|TPT; PB011929|Pfam-B_11929	IPR000620|Drug/metabolite transporter; IPR004853|Triose-phosphate transporter domain	GO:0016020|membrane
Gh_A02G1067	0.0356453	12.0897	5e-05	0.00199199	-5.82649	down	up	yes	OK									PF13456.1|RVT_3
Gh_D11G3261	0.0130924	4.32954	0.0001	0.00360715	-5.80118	down	up	yes	OK	AT4G35550	WUSCHEL related homeobox 13	Q5QMM3	WOX8_ORYSJ WUSCHEL-related homeobox 8 OS=Oryza sativa subsp. japonica GN=WOX8 PE=2 SV=1	I1JST9	I1JST9_SOYBN Uncharacterized protein OS=Glycine max PE=3 SV=1			PF00046.24|Homeobox	IPR001356|Homeobox domain	GO:0006355|regulation of transcription, DNA-dependent ; GO:0043565|sequence-specific DNA binding ; GO:0003700|sequence-specific DNA binding transcription factor activity
Gh_D11G2699	0.00988458	3.12432	5e-05	0.00199199	-5.756	down	up	yes	OK	AT3G63480	ATP binding microtubule motor family protein	F9W301	PSS1_ORYSJ Kinesin-1-like protein PSS1 OS=Oryza sativa subsp. japonica GN=PSS1 PE=1 SV=1	D7U1X2	D7U1X2_VITVI Putative uncharacterized protein OS=Vitis vinifera GN=VIT_14s0128g00090 PE=3 SV=1	tad:TRIADDRAFT_54045	hypothetical protein ; K10396 kinesin family member 5	PF00225.18|Kinesin	IPR001752|Kinesin, motor domain; IPR019821|Kinesin, motor region, conserved site; IPR027640|Kinesin-like protein	GO:0007018|microtubule-based movement ; GO:0005875|microtubule associated complex ; GO:0005524|ATP binding ; GO:0003777|microtubule motor activity ; GO:0008017|microtubule binding ; GO:0005871|kinesin complex
Gh_A07G0818	0.0131962	4.16838	0.00105	0.0226083	-5.75535	down	up	yes	OK	AT4G12800	photosystem I subunit l	Q9SUI4	PSAL_ARATH Photosystem I reaction center subunit XI, chloroplastic OS=Arabidopsis thaliana GN=PSAL PE=1 SV=2	C6T3Q7	C6T3Q7_SOYBN Uncharacterized protein OS=Glycine max PE=2 SV=1	pop:POPTR_732598	hypothetical protein ; K02699 photosystem I subunit XI	PF02605.10|PsaL	IPR003757|Photosystem I PsaL, reaction centre subunit XI	GO:0009538|photosystem I reaction center ; GO:0015979|photosynthesis ; GO:0009522|photosystem I
Gh_D10G1085	0.00596986	1.84723	5e-05	0.00199199	-5.73472	down	up	yes	OK	AT2G38290	ammonium transporter 2	Q84KJ6	AMT31_ORYSJ Ammonium transporter 3 member 1 OS=Oryza sativa subsp. japonica GN=AMT3-1 PE=2 SV=1	B9SA70	B9SA70_RICCO Ammonium transporter, putative OS=Ricinus communis GN=RCOM_0862770 PE=4 SV=1	ecb:100068779	similar to 50 kD glycoprotein (Rh50) ; K06580 Rhesus blood group-associated glycoprotein	PF00909.16|Ammonium_transp	IPR001905|Ammonium transporter; IPR002229|Blood group Rhesus C/E/D polypeptide; IPR018047|Ammonium transporter, conserved site; IPR024041|Ammonium transporter AmtB-like domain	GO:0016020|membrane ; GO:0008519|ammonium transmembrane transporter activity ; GO:0072488|ammonium transmembrane transport; GO:0015696|ammonium transport
Gh_D04G0617	0.00920061	2.84107	0.0026	0.0436627	-5.73267	down	up	yes	OK	AT2G39770	Glucose-1-phosphate adenylyltransferase family protein	O22287	GMPP1_ARATH Mannose-1-phosphate guanylyltransferase 1 OS=Arabidopsis thaliana GN=CYT1 PE=1 SV=1	Q6J1L7	Q6J1L7_SOLLC GDP-mannose pyrophosphorylase OS=Solanum lycopersicum GN=GMP PE=2 SV=2	ath:AT2G39770	CYT1; CYT1 (CYTOKINESIS DEFECTIVE 1); nucleotidyltransferase ; K00971 mannose-1-phosphate guanylyltransferase [EC:2.7.7.22]	PF00483.18|NTP_transferase	IPR005835|Nucleotidyl transferase	GO:0009058|biosynthetic process ; GO:0016779|nucleotidyltransferase activity
Gh_D07G0974	0.00965933	2.69299	0.00135	0.0272165	-5.63048	down	up	yes	OK	AT2G39700	expansin A4	O48818	EXPA4_ARATH Expansin-A4 OS=Arabidopsis thaliana GN=EXPA4 PE=1 SV=1	I1T4A1	I1T4A1_9ROSI Expansin OS=Gossypium lobatum PE=3 SV=1			PF03330.13|DPBB_1; PF01357.16|Pollen_allerg_1	IPR002963|Expansin; IPR007112|Expansin/pollen allergen, DPBB domain; IPR007117|Expansin, cellulose-binding-like domain; IPR007118|Expansin/Lol pI; IPR009009|RlpA-like double-psi beta-barrel domain	GO:0009664|plant-type cell wall organization ; GO:0005576|extracellular region
Gh_A11G2751	0.00849526	2.31722	5e-05	0.00199199	-5.60861	down	up	yes	OK	AT2G41200				B9SLP8	B9SLP8_RICCO Putative uncharacterized protein OS=Ricinus communis GN=RCOM_0502320 PE=4 SV=1
Gh_D06G0112	0.0169273	4.4802	5e-05	0.00199199	-5.5785	down	up	yes	OK	AT5G52780	Protein of unknown function (DUF3464)	Q9LTD9	Y5278_ARATH Uncharacterized protein PAM68-like OS=Arabidopsis thaliana GN=At5g52780 PE=2 SV=1	M5X516	M5X516_PRUPE Uncharacterized protein OS=Prunus persica GN=PRUPE_ppa026735mg PE=4 SV=1			PF11947.3|DUF3464	IPR021855|Protein of unknown function DUF3464
Gh_A11G2206	0.00857382	2.22185	5e-05	0.00199199	-5.55738	down	up	yes	OK	AT5G33370	GDSL-like Lipase/Acylhydrolase superfamily protein	Q8LB81	GDL79_ARATH GDSL esterase/lipase At5g33370 OS=Arabidopsis thaliana GN=At5g33370 PE=2 SV=1	A9QVW1	A9QVW1_GOSHI Lipase OS=Gossypium hirsutum PE=2 SV=1			PF00657.17|Lipase_GDSL	IPR001087|Lipase, GDSL	GO:0016788|hydrolase activity, acting on ester bonds ; GO:0006629|lipid metabolic process
Gh_D02G1514	0.0894004	22.6145	0.0006	0.014811	-5.53322	down	up	yes	OK	AT1G62940	acyl-CoA synthetase 5	Q9LQ12	4CLL1_ARATH 4-coumarate--CoA ligase-like 1 OS=Arabidopsis thaliana GN=4CLL1 PE=2 SV=1	B9GMK1	B9GMK1_POPTR Acyl:coa ligase OS=Populus trichocarpa GN=ACLL14 PE=4 SV=1	ath:AT1G62940	4-coumarate--CoA ligase family protein / 4-coumaroyl-CoA synthase family protein ; K01904 4-coumarate--CoA ligase [EC:6.2.1.12]	PF13193.1|AMP-binding_C; PF00501.23|AMP-binding	IPR000873|AMP-dependent synthetase/ligase; IPR020845|AMP-binding, conserved site; IPR025110|AMP-binding enzyme C-terminal domain	GO:0008152|metabolic process ; GO:0003824|catalytic activity
Gh_A12G1913	0.00849526	2.11006	5e-05	0.00199199	-5.51496	down	up	yes	OK	AT4G25300	2-oxoglutarate (2OG) and Fe(II)-dependent oxygenase superfamily protein	A2A1A0	NCS1_COPJA S-norcoclaurine synthase 1 OS=Coptis japonica GN=NCS1 PE=1 SV=1	B9SNS2	B9SNS2_RICCO Flavonol synthase/flavanone 3-hydroxylase, putative OS=Ricinus communis GN=RCOM_1278050 PE=3 SV=1	ath:AT4G22880	LDOX; LDOX (TANNIN DEFICIENT SEED 4) ; K05277 leucoanthocyanidin dioxygenase [EC:1.14.11.19]	PF03171.15|2OG-FeII_Oxy; PF14226.1|DIOX_N	IPR005123|Oxoglutarate/iron-dependent dioxygenase; IPR026992|Non-haem dioxygenase N-terminal domain	GO:0016706|oxidoreductase activity, acting on paired donors, with incorporation or reduction of molecular oxygen, 2-oxoglutarate as one donor, and incorporation of one atom each of oxygen into both donors ; GO:0055114|oxidation-reduction process ; GO:0016491|oxidoreductase activity
Gh_D02G2027	0.0216236	4.72129	0.00115	0.0241565	-5.38605	down	up	yes	OK	AT3G49940	LOB domain-containing protein 38	Q9SN23	LBD38_ARATH LOB domain-containing protein 38 OS=Arabidopsis thaliana GN=LBD38 PE=2 SV=1	M1CF43	M1CF43_SOLTU Uncharacterized protein OS=Solanum tuberosum GN=PGSC0003DMG400025752 PE=4 SV=1			PF03195.9|DUF260	IPR004883|Lateral organ boundaries, LOB
Gh_D09G0838	0.00866047	1.84547	0.0003	0.00871602	-5.36172	down	up	yes	OK	AT3G44850	Protein kinase superfamily protein	P36616	DSK1_SCHPO Protein kinase dsk1 OS=Schizosaccharomyces pombe (strain 972 / ATCC 24843) GN=dsk1 PE=3 SV=2	F6HKF5	F6HKF5_VITVI Putative uncharacterized protein OS=Vitis vinifera GN=VIT_08s0007g04220 PE=3 SV=1	ath:AT5G22840	protein kinase family protein ; K00924	PF00069.20|Pkinase; PB004503|Pfam-B_4503	IPR000719|Protein kinase domain; IPR002290|Serine/threonine- / dual specificity protein kinase, catalytic domain; IPR008271|Serine/threonine-protein kinase, active site; IPR017441|Protein kinase, ATP binding site; IPR020635|Tyrosine-protein kinase, catalytic domain	GO:0004713|protein tyrosine kinase activity; GO:0005524|ATP binding ; GO:0004674|protein serine/threonine kinase activity ; GO:0004672|protein kinase activity ; GO:0006468|protein phosphorylation
Gh_D02G0745	0.00961359	2.00447	5e-05	0.00199199	-5.33996	down	up	yes	OK	AT1G53570	mitogen-activated protein kinase kinase kinase 3	Q9CAD5	YODA_ARATH Mitogen-activated protein kinase kinase kinase YODA OS=Arabidopsis thaliana GN=YDA PE=1 SV=1	M5WNG3	M5WNG3_PRUPE Uncharacterized protein OS=Prunus persica GN=PRUPE_ppa002709mg PE=4 SV=1	nve:NEMVE_v1g104385	hypothetical protein ; K04420 mitogen-activated protein kinase kinase kinase 2 [EC:2.7.11.25]	PF00069.20|Pkinase	IPR000719|Protein kinase domain; IPR002290|Serine/threonine- / dual specificity protein kinase, catalytic domain; IPR017441|Protein kinase, ATP binding site; IPR020635|Tyrosine-protein kinase, catalytic domain	GO:0004713|protein tyrosine kinase activity; GO:0005524|ATP binding ; GO:0004672|protein kinase activity ; GO:0006468|protein phosphorylation
Gh_A05G0492	0.058738	12.0844	5e-05	0.00199199	-5.32658	down	up	yes	OK	AT5G25080	Sas10/Utp3/C1D family	Q7TSU0	C1D_CRIGR Nuclear nucleic acid-binding protein C1D OS=Cricetulus griseus GN=C1D PE=2 SV=1	B9HB62	B9HB62_POPTR Predicted protein OS=Populus trichocarpa GN=POPTRDRAFT_561996 PE=4 SV=1	mcc:698450	similar to nuclear DNA-binding protein ; K12592 exosome complex protein LRP1	PF04000.10|Sas10_Utp3	IPR007146|Sas10/Utp3/C1D; IPR011082|Exosome-associated factor Rrp47/DNA strand repair C1D
Gh_D12G0614	0.00865492	98.9658	0.00245	0.0418302	-9.3444	down	up	yes	OK	AT5G55840	Pentatricopeptide repeat (PPR) superfamily protein	Q9M065	PP352_ARATH Pentatricopeptide repeat-containing protein At4g36680, mitochondrial OS=Arabidopsis thaliana GN=At4g36680 PE=1 SV=1	D7MBF2	D7MBF2_ARALL Pentatricopeptide repeat-containing protein OS=Arabidopsis lyrata subsp. lyrata GN=ARALYDRAFT_490968 PE=4 SV=1			PF01535.15|PPR; PF13041.1|PPR_2	IPR002885|Pentatricopeptide repeat
Gh_D08G1041	0.012151	2.39053	0.0014	0.0279147	-5.28186	down	up	yes	OK	AT4G32940	gamma vacuolar processing enzyme	O24325	VPE1_PHAVU Vacuolar-processing enzyme OS=Phaseolus vulgaris PE=1 SV=1	B9RRV3	B9RRV3_RICCO Vacuolar-processing enzyme, putative OS=Ricinus communis GN=RCOM_0798420 PE=4 SV=1	pop:POPTR_736805	hypothetical protein ; K01369 legumain [EC:3.4.22.34]	PF01650.13|Peptidase_C13	IPR001096|Peptidase C13, legumain	GO:0006508|proteolysis ; GO:0004197|cysteine-type endopeptidase activity
Gh_D11G1490	0.0138175	2.41632	5e-05	0.00199199	-5.16406	down	up	yes	OK	AT4G12790	P-loop containing nucleoside triphosphate hydrolases superfamily protein	Q6ZM63	GPN3_DANRE GPN-loop GTPase 3 OS=Danio rerio GN=gpn3 PE=2 SV=2	M1BT53	M1BT53_SOLTU Uncharacterized protein OS=Solanum tuberosum GN=PGSC0003DMG400020294 PE=4 SV=1	vvi:100264657	hypothetical protein LOC100264657 ; K06883	PB002347|Pfam-B_2347; PF03029.12|ATP_bind_1	IPR004130|Uncharacterised protein family, ATP binding	GO:0000166|nucleotide binding
Gh_D11G1492	0.0138175	2.41632	0.001	0.0217966	-5.16406	down	up	yes	OK	AT3G07550	RNI-like superfamily protein	Q9SRR1	FBL12_ARATH F-box/LRR-repeat protein 12 OS=Arabidopsis thaliana GN=FBL12 PE=2 SV=1	B9SF10	B9SF10_RICCO Ubiquitin-protein ligase, putative OS=Ricinus communis GN=RCOM_1212010 PE=4 SV=1	cin:100180425	similar to F-box and leucine-rich repeat protein 20 ; K10286 F-box and leucine-rich repeat protein 20	PB001421|Pfam-B_1421; PB012346|Pfam-B_12346; PF13516.1|LRR_6	IPR006553|Leucine-rich repeat, cysteine-containing subtype
Gh_D08G0412	0.0259996	4.34393	5e-05	0.00199199	-5.11845	down	up	yes	OK	AT1G13280	allene oxide cyclase 4	Q93ZC5	AOC4_ARATH Allene oxide cyclase 4, chloroplastic OS=Arabidopsis thaliana GN=AOC4 PE=2 SV=1	B9SWL5	B9SWL5_RICCO Allene oxide cyclase 4, chloroplast, putative OS=Ricinus communis GN=RCOM_0015290 PE=4 SV=1	osa:4333201	Os03g0438100; hypothetical protein ; K10525 allene oxide cyclase [EC:5.3.99.6]	PF06351.6|Allene_ox_cyc	IPR009410|Allene oxide cyclase	GO:0016853|isomerase activity ; GO:0009507|chloroplast
Gh_A02G0872	0.0303007	4.97301	5e-05	0.00199199	-5.10061	down	up	yes	OK	AT2G26980	CBL-interacting protein kinase 3	Q2V452	CIPK3_ARATH CBL-interacting serine/threonine-protein kinase 3 OS=Arabidopsis thaliana GN=CIPK3 PE=1 SV=2	M5WPB6	M5WPB6_PRUPE Uncharacterized protein OS=Prunus persica GN=PRUPE_ppa005881mg PE=4 SV=1	osa:4342410	Os07g0150700; hypothetical protein ; K00924	PF00069.20|Pkinase	IPR000719|Protein kinase domain; IPR017441|Protein kinase, ATP binding site	GO:0005524|ATP binding ; GO:0004672|protein kinase activity ; GO:0006468|protein phosphorylation
Gh_D10G1914	0.0260839	4.0872	5e-05	0.00199199	-5.0543	down	up	yes	OK	AT2G18020	Ribosomal protein L2 family	P46286	RL81_ARATH 60S ribosomal protein L8-1 OS=Arabidopsis thaliana GN=RPL8A PE=1 SV=2	Q6EMI5	Q6EMI5_BRAJU Ribosomal protein L2 (Fragment) OS=Brassica juncea GN=RP1 PE=2 SV=1	pop:POPTR_1111495	hypothetical protein ; K02938 large subunit ribosomal protein L8e		IPR002171|Ribosomal protein L2	GO:0005840|ribosome ; GO:0006412|translation ; GO:0005622|intracellular ; GO:0003735|structural constituent of ribosome
Gh_D13G0070	0.0161827	2.44257	5e-05	0.00199199	-5.01686	down	up	yes	OK	AT5G14600	S-adenosyl-L-methionine-dependent methyltransferases superfamily protein	Q80XC2	TRM61_MOUSE tRNA (adenine(58)-N(1))-methyltransferase catalytic subunit TRMT61A OS=Mus musculus GN=Trmt61a PE=2 SV=1	B9S623	B9S623_RICCO tRNA, putative OS=Ricinus communis GN=RCOM_1063210 PE=4 SV=1	pop:POPTR_835969	hypothetical protein ; K07442 tRNA (adenine-N1-)-methyltransferase [EC:2.1.1.36]	PF08704.5|GCD14	IPR014816|tRNA (adenine(58)-N(1))-methyltransferase catalytic subunit GCD14; IPR025809|tRNA (adenine(58)-N(1))-methyltransferase catalytic subunit GCD14, eukaryote	GO:0031515|tRNA (m1A) methyltransferase complex ; GO:0030488|tRNA methylation ; GO:0016429|tRNA (adenine-N1-)-methyltransferase activity
Gh_D11G0463	0.0351394	5.11442	0.00015	0.00504383	-4.9805	down	up	yes	OK	AT5G66390	Peroxidase superfamily protein	Q9FJZ9	PER72_ARATH Peroxidase 72 OS=Arabidopsis thaliana GN=PER72 PE=1 SV=1	B9S693	B9S693_RICCO Peroxidase 72, putative OS=Ricinus communis GN=RCOM_0533480 PE=3 SV=1	ath:AT5G66390	peroxidase 72 (PER72) (P72) (PRXR8) ; K00430 peroxidase [EC:1.11.1.7]	PF00141.18|peroxidase	IPR000823|Plant peroxidase; IPR002016|Haem peroxidase, plant/fungal/bacterial; IPR019793|Peroxidases heam-ligand binding site; IPR019794|Peroxidase, active site	GO:0006979|response to oxidative stress ; GO:0020037|heme binding ; GO:0004601|peroxidase activity ; GO:0055114|oxidation-reduction process
Gh_A03G0436	0.0171508	2.4589	5e-05	0.00199199	-4.96542	down	up	yes	OK	AT4G00850	GRF1-interacting factor 3	Q93VH6	GIF3_ARATH GRF1-interacting factor 3 OS=Arabidopsis thaliana GN=GIF3 PE=1 SV=1	F6H760	F6H760_VITVI Putative uncharacterized protein OS=Vitis vinifera GN=VIT_16s0098g01110 PE=4 SV=1			PF05030.7|SSXT	IPR007726|SSXT
Gh_A04G0436	0.0359406	5.1378	5e-05	0.00199199	-4.96251	down	up	yes	OK	AT3G59600	RNA polymerase Rpb8	Q923G2	RPAB3_MOUSE DNA-directed RNA polymerases I, II, and III subunit RPABC3 OS=Mus musculus GN=Polr2h PE=2 SV=3	B9SWD9	B9SWD9_RICCO DNA-directed RNA polymerases I, II, and III 17.1 kDa polypeptide, putative OS=Ricinus communis GN=RCOM_1204830 PE=4 SV=1	ath:AT3G59600	DNA-directed RNA polymerase I, II, and III, putative ; K03016 DNA-directed RNA polymerase II subunit H	PF03870.10|RNA_pol_Rpb8	IPR005570|RNA polymerase, Rpb8	GO:0006351|transcription, DNA-dependent
Gh_A10G1471	0.0383507	5.24946	5e-05	0.00199199	-4.91911	down	up	yes	OK	AT5G49120	Protein of unknown function (DUF581)			A9P975	A9P975_POPTR Putative uncharacterized protein OS=Populus trichocarpa PE=2 SV=1			PF04570.9|DUF581	IPR007650|Protein of unknown function DUF581
Gh_D05G3151	0.0403674	5.25255	0.00105	0.0226083	-4.86845	down	up	yes	OK	AT1G24090	RNase H family protein	P64956	Y2253_MYCBO Uncharacterized protein Mb2253c OS=Mycobacterium bovis (strain ATCC BAA-935 / AF2122/97) GN=Mb2253c PE=4 SV=1	M0ZP18	M0ZP18_SOLTU Uncharacterized protein OS=Solanum tuberosum GN=PGSC0003DMG400001921 PE=4 SV=1	tet:TTHERM_01075590	RNase H family protein ; K03469 ribonuclease HI [EC:3.1.26.4]	PF13456.1|RVT_3	IPR002156|Ribonuclease H domain	GO:0004523|ribonuclease H activity; GO:0003676|nucleic acid binding
Gh_D08G2444	0.0967276	12.5257	0.0001	0.00360715	-4.86364	down	up	yes	OK	AT1G33430	Galactosyltransferase family protein	Q9C809	B3GT8_ARATH Probable beta-1,3-galactosyltransferase 8 OS=Arabidopsis thaliana GN=B3GALT8 PE=2 SV=1	B9RIE2	B9RIE2_RICCO Transferase, transferring glycosyl groups, putative OS=Ricinus communis GN=RCOM_1578380 PE=4 SV=1	nve:NEMVE_v1g175792	hypothetical protein ; K00734 galactosylxylosylprotein 3-beta-galactosyltransferase [EC:2.4.1.134]	PF13334.1|DUF4094; PF01762.16|Galactosyl_T	IPR002659|Glycosyl transferase, family 31; IPR025298|Domain of unknown function DUF4094	GO:0016020|membrane ; GO:0006486|protein glycosylation ; GO:0008378|galactosyltransferase activity
Gh_D12G0539	0.00986215	98.9368	5e-05	0.00199199	-9.21353	down	up	yes	OK	AT3G02330	Pentatricopeptide repeat (PPR) superfamily protein	Q9FWA6	PP207_ARATH Pentatricopeptide repeat-containing protein At3g02330 OS=Arabidopsis thaliana GN=PCMP-E90 PE=2 SV=2	M1DUA9	M1DUA9_SOLTU Uncharacterized protein OS=Solanum tuberosum GN=PGSC0003DMG400044092 PE=4 SV=1			PF01535.15|PPR; PF13041.1|PPR_2	IPR002885|Pentatricopeptide repeat
Gh_D07G1511	0.0194265	2.4726	5e-05	0.00199199	-4.84639	down	up	yes	OK	AT1G51130	Nse4, component of Smc5/6 DNA repair complex	Q6BDR8	NSE4_SCHPO Non-structural maintenance of chromosome element 4 OS=Schizosaccharomyces pombe (strain 972 / ATCC 24843) GN=nse4 PE=1 SV=1	F6HLJ8	F6HLJ8_VITVI Putative uncharacterized protein OS=Vitis vinifera GN=VIT_08s0007g06380 PE=4 SV=1			PF08743.5|Nse4_C	IPR014854|Non-structural maintenance of chromosome element 4, C-terminal; IPR027786|Non-structural maintenance of chromosome element 4	GO:0030915|Smc5-Smc6 complex ; GO:0005634|nucleus ; GO:0006281|DNA repair
Gh_A04G0654	0.0424482	5.33348	5e-05	0.00199199	-4.83347	down	up	yes	OK	AT3G53470				D7TQ99	D7TQ99_VITVI Putative uncharacterized protein OS=Vitis vinifera GN=VIT_08s0040g03230 PE=4 SV=1
Gh_D06G2289	0.0433664	5.43284	5e-05	0.00199199	-4.83053	down	up	yes	OK	AT1G75810				B9R8A8	B9R8A8_RICCO Putative uncharacterized protein OS=Ricinus communis GN=RCOM_1598260 PE=4 SV=1
Gh_A13G1402	0.0341744	4.27268	5e-05	0.00199199	-4.82852	down	up	yes	OK	AT3G03660	WUSCHEL related homeobox 11	Q6X7J3	WOX11_ARATH WUSCHEL-related homeobox 11 OS=Arabidopsis thaliana GN=WOX11 PE=2 SV=2	B9SI52	B9SI52_RICCO Protein WUSCHEL, putative OS=Ricinus communis GN=RCOM_1320640 PE=3 SV=1			PF00046.24|Homeobox	IPR001356|Homeobox domain	GO:0006355|regulation of transcription, DNA-dependent ; GO:0043565|sequence-specific DNA binding ; GO:0003700|sequence-specific DNA binding transcription factor activity
Gh_D06G0284	0.0439213	5.44594	5e-05	0.00199199	-4.82023	down	up	yes	OK	AT1G45063	copper ion binding;electron carriers	Q41001	BCP_PEA Blue copper protein OS=Pisum sativum PE=2 SV=1	A3F8V0	A3F8V0_GOSHI Blue copper-like protein OS=Gossypium hirsutum GN=BCP1 PE=2 SV=1			PF02298.12|Cu_bind_like	IPR003245|Plastocyanin-like	GO:0009055|electron carrier activity ; GO:0005507|copper ion binding
Gh_D03G0742	0.097638	11.7547	0.0007	0.0167282	-4.79074	down	up	yes	OK	AT5G27410	D-aminoacid aminotransferase-like PLP-dependent enzymes superfamily protein	Q9ASR4	BCAL2_ARATH Branched-chain-amino-acid aminotransferase-like protein 2 OS=Arabidopsis thaliana GN=At5g27410 PE=2 SV=1	F6HYX7	F6HYX7_VITVI Putative uncharacterized protein OS=Vitis vinifera GN=VIT_14s0128g00100 PE=3 SV=1	osa:4332881	Os03g0359100; hypothetical protein ; K00826 branched-chain amino acid aminotransferase [EC:2.6.1.42]	PF01063.14|Aminotran_4	IPR001544|Aminotransferase, class IV	GO:0008152|metabolic process ; GO:0003824|catalytic activity
Gh_D09G2019	0.049272	5.85635	5e-05	0.00199199	-4.77793	down	up	yes	OK	AT3G54420	homolog of carrot EP3-3 chitinase	P27054	CHI4_PHAVU Endochitinase PR4 OS=Phaseolus vulgaris GN=CHI4 PE=2 SV=1	B9N605	B9N605_POPTR Predicted protein OS=Populus trichocarpa GN=POPTRDRAFT_1116414 PE=4 SV=1	ath:AT3G54420	ATEP3; ATEP3 (Arabidopsis thaliana chitinase class IV); chitinase ; K01183 chitinase [EC:3.2.1.14]	PF00182.14|Glyco_hydro_19	IPR000726|Glycoside hydrolase, family 19, catalytic	GO:0006032|chitin catabolic process ; GO:0016998|cell wall macromolecule catabolic process ; GO:0004568|chitinase activity
Gh_A07G1751	0.0489086	5.7368	5e-05	0.00199199	-4.7647	down	up	yes	OK	AT2G42070	nudix hydrolase homolog 23	P93740	NUD23_ARATH Nudix hydrolase 23, chloroplastic OS=Arabidopsis thaliana GN=NUDT23 PE=1 SV=2	I3SL67	I3SL67_MEDTR Uncharacterized protein OS=Medicago truncatula PE=4 SV=1			PF03381.10|CDC50	IPR005045|Protein of unknown function DUF284, transmembrane eukaryotic	GO:0016020|membrane
Gh_A09G0807	0.0489086	5.73479	5e-05	0.00199199	-4.76435	down	up	yes	OK	AT4G13350	NSP (nuclear shuttle protein)-interacting GTPase	Q8RXE7	AGD14_ARATH Probable ADP-ribosylation factor GTPase-activating protein AGD14 OS=Arabidopsis thaliana GN=AGD14 PE=1 SV=2	B4FY47	B4FY47_MAIZE Putative ARF GTPase-activating domain family protein OS=Zea mays GN=ZEAMMB73_540787 PE=2 SV=2	ppp:PHYPADRAFT_235231	hypothetical protein ; K12486 stromal membrane-associated protein	PF00643.19|zf-B_box; PF01412.13|ArfGap	IPR000315|Zinc finger, B-box; IPR001164|Arf GTPase activating protein	GO:0032312|regulation of ARF GTPase activity ; GO:0008060|ARF GTPase activator activity ; GO:0008270|zinc ion binding ; GO:0005622|intracellular
Gh_D08G2328	0.0507213	5.87821	0.0001	0.00360715	-4.75266	down	up	yes	OK					I1JK60	I1JK60_SOYBN Uncharacterized protein OS=Glycine max PE=4 SV=1
Gh_D04G0111	0.0943376	10.9063	5e-05	0.00199199	-4.75022	down	up	yes	OK	AT5G25530	DNAJ heat shock family protein	P25685	DNJB1_HUMAN DnaJ homolog subfamily B member 1 OS=Homo sapiens GN=DNAJB1 PE=1 SV=4	B9RS94	B9RS94_RICCO Protein psi1, putative OS=Ricinus communis GN=RCOM_0804470 PE=4 SV=1	pop:POPTR_594630	hypothetical protein ; K09510 DnaJ homolog, subfamily B, member 4	PF00134.18|Cyclin_N	IPR006671|Cyclin, N-terminal
Gh_A06G1157	0.0949714	10.9511	0.00045	0.0119291	-4.74762	down	up	yes	OK	AT1G09850	xylem bark cysteine peptidase 3	P25776	ORYA_ORYSJ Oryzain alpha chain OS=Oryza sativa subsp. japonica GN=Os04g0650000 PE=1 SV=2	Q84Y03	Q84Y03_GOSHI Cysteine protease OS=Gossypium hirsutum PE=2 SV=1	osa:4337223	Os04g0650000; hypothetical protein ; K01376	PF08246.7|Inhibitor_I29; PF00396.13|Granulin; PF00112.18|Peptidase_C1; PB006184|Pfam-B_6184	IPR000118|Granulin; IPR000169|Cysteine peptidase, cysteine active site; IPR000668|Peptidase C1A, papain C-terminal; IPR013128|Peptidase C1A, papain; IPR013201|Proteinase inhibitor I29, cathepsin propeptide; IPR025660|Cysteine peptidase, histidine active site; IPR025661|Cysteine peptidase, asparagine active site	GO:0008234|cysteine-type peptidase activity ; GO:0006508|proteolysis
Gh_D11G2086	0.0956332	10.969	0.00225	0.0393638	-4.74231	down	up	yes	OK					M0RYU3	M0RYU3_MUSAM Uncharacterized protein OS=Musa acuminata subsp. malaccensis PE=4 SV=1			PF12734.2|CYSTM	IPR028144|Cysteine-rich transmembrane CYSTM domain
Gh_D08G0404	0.0926894	10.5176	5e-05	0.00199199	-4.73155	down	up	yes	OK	AT3G02460	Ypt/Rab-GAP domain of gyp1p superfamily protein	Q96CN4	EVI5L_HUMAN EVI5-like protein OS=Homo sapiens GN=EVI5L PE=1 SV=1	B9SIY8	B9SIY8_RICCO Ecotropic viral integration site, putative OS=Ricinus communis GN=RCOM_0596820 PE=4 SV=1	hsa:9098	USP6; ubiquitin specific peptidase 6 (Tre-2 oncogene) (EC:3.1.2.15); K11837 ubiquitin carboxyl-terminal hydrolase 6/32 [EC:3.1.2.15]	PB010121|Pfam-B_10121; PF00566.13|RabGAP-TBC	IPR000195|Rab-GTPase-TBC domain	GO:0005097|Rab GTPase activator activity ; GO:0005622|intracellular ; GO:0032313|regulation of Rab GTPase activity
Gh_A13G1382	0.0907983	10.2808	0.00035	0.00983058	-4.72939	down	up	yes	OK	AT3G03570	Protein of unknown function (DUF3550/UPF0682)			B9I6R5	B9I6R5_POPTR Predicted protein OS=Populus trichocarpa GN=POPTRDRAFT_773891 PE=4 SV=1			PF12070.3|DUF3550	IPR022709|Protein of unknown function DUF3550/UPF0682
Gh_D10G1244	0.0913433	10.332	0.00035	0.00983058	-4.72838	down	up	yes	OK	AT2G43460	Ribosomal L38e protein family	P46291	RL38_SOLLC 60S ribosomal protein L38 OS=Solanum lycopersicum GN=RPL38 PE=3 SV=1	C6SWA8	C6SWA8_SOYBN Uncharacterized protein OS=Glycine max PE=3 SV=1	vvi:100268138	hypothetical protein LOC100268138 ; K02923 large subunit ribosomal protein L38e	PF01781.13|Ribosomal_L38e	IPR002675|Ribosomal protein L38e	GO:0005840|ribosome ; GO:0006412|translation ; GO:0005622|intracellular ; GO:0003735|structural constituent of ribosome
Gh_D06G0606	0.0894831	10.0663	0.0003	0.00871602	-4.7229	down	up	yes	OK	AT5G24710	Transducin/WD40 repeat-like superfamily protein			M4F614	M4F614_BRARP Uncharacterized protein OS=Brassica rapa subsp. pekinensis GN=Bra036523 PE=4 SV=1
Gh_D11G0454	0.0561046	6.15041	0.00125	0.0256779	-4.69706	down	up	yes	OK	AT2G17880	Chaperone DnaJ-domain superfamily protein	Q9FYB5	DNJ11_ARATH Chaperone protein dnaJ 11, chloroplastic OS=Arabidopsis thaliana GN=ATJ11 PE=1 SV=2	B9S6N6	B9S6N6_RICCO Chaperone protein dnaJ 11, chloroplast, putative OS=Ricinus communis GN=RCOM_0870400 PE=4 SV=1	tcr:510575.200	chaperone DnaJ protein ; K03686 molecular chaperone DnaJ	PF00226.26|DnaJ	IPR001623|DnaJ domain
Gh_D03G1820	0.0556886	6.09304	0.00025	0.00757223	-4.69513	down	up	yes	OK	AT2G28410				F6GU05	F6GU05_VITVI Putative uncharacterized protein OS=Vitis vinifera GN=VIT_06s0004g02860 PE=4 SV=1
Gh_D07G1282	0.0872638	9.49191	0.00055	0.0138713	-4.68926	down	up	yes	OK									PF13456.1|RVT_3
Gh_D06G1695	0.0842178	9.10249	0.0006	0.014811	-4.6829	down	up	yes	OK	AT5G47560	tonoplast dicarboxylate transporter	Q8LG88	TDT_ARATH Tonoplast dicarboxylate transporter OS=Arabidopsis thaliana GN=TDT PE=2 SV=2	A0FKR1	A0FKR1_CITSI Vacuolar citrate/H+ symporter OS=Citrus sinensis PE=2 SV=1	sce:YCR037C	PHO87; Low-affinity inorganic phosphate (Pi) transporter, involved in activation of PHO pathway; expression is independent of Pi concentration and Pho4p activity; contains 12 membrane-spanning segments ; K03319 divalent anion:Na+ symporter, DASS family	PF00939.14|Na_sulph_symp	IPR001898|Sodium/sulphate symporter	GO:0016020|membrane ; GO:0055085|transmembrane transport ; GO:0006814|sodium ion transport ; GO:0005215|transporter activity
Gh_D12G2823	0.0341744	3.60264	5e-05	0.00199199	-4.65794	down	up	yes	OK	AT2G16595	Translocon-associated protein (TRAP), alpha subunit	P45434	SSRA_ARATH Translocon-associated protein subunit alpha OS=Arabidopsis thaliana GN=At2g21160 PE=2 SV=3	M5VMX0	M5VMX0_PRUPE Uncharacterized protein OS=Prunus persica GN=PRUPE_ppa010234mg PE=4 SV=1			PF03896.11|TRAP_alpha	IPR005595|Translocon-associated protein (TRAP), alpha subunit	GO:0005783|endoplasmic reticulum
Gh_D02G0127	0.0801267	8.31897	5e-05	0.00199199	-4.64268	down	up	yes	OK	AT3G42170	BED zinc finger ;hAT family dimerisation domain	P08770	TRA1_MAIZE Putative AC transposase OS=Zea mays PE=2 SV=2	B9MYA1	B9MYA1_POPTR Predicted protein OS=Populus trichocarpa GN=POPTRDRAFT_827152 PE=4 SV=1	olu:OSTLU_7192	predicted protein; K08592 sentrin-specific protease 1 [EC:3.4.22.-]	PF02902.14|Peptidase_C48; PB017353|Pfam-B_17353; PF05699.9|Dimer_Tnp_hAT; PF14372.1|DUF4413; PB016677|Pfam-B_16677; PF02892.10|zf-BED	IPR003653|Peptidase C48, SUMO/Sentrin/Ubl1; IPR003656|Zinc finger, BED-type predicted; IPR008906|HAT dimerisation domain, C-terminal; IPR025525|Domain of unknown function DUF4413	GO:0003677|DNA binding ; GO:0008234|cysteine-type peptidase activity ; GO:0006508|proteolysis ; GO:0046983|protein dimerization activity
Gh_D11G1634	0.0278102	2.87227	5e-05	0.00199199	-4.63746	down	up	yes	OK	AT5G15720	GDSL-motif lipase 7	Q8LFJ9	GLIP7_ARATH GDSL esterase/lipase 7 OS=Arabidopsis thaliana GN=GLIP7 PE=2 SV=1	B9N7N4	B9N7N4_POPTR Predicted protein OS=Populus trichocarpa GN=POPTRDRAFT_786244 PE=4 SV=1			PB001851|Pfam-B_1851; PF00657.17|Lipase_GDSL	IPR001087|Lipase, GDSL	GO:0016788|hydrolase activity, acting on ester bonds ; GO:0006629|lipid metabolic process
Gh_D10G0719	0.0631467	6.51428	5e-05	0.00199199	-4.63629	down	up	yes	OK	AT2G18660	plant natriuretic peptide A	Q9ZP41	EGC_CITJA EG45-like domain containing protein OS=Citrus jambhiri GN=CjBAp12 PE=1 SV=1	D7U101	D7U101_VITVI Putative uncharacterized protein OS=Vitis vinifera GN=VIT_09s0002g06520 PE=4 SV=1			PF03330.13|DPBB_1	IPR007112|Expansin/pollen allergen, DPBB domain; IPR009009|RlpA-like double-psi beta-barrel domain
Gh_A02G1365	0.0730968	7.3766	0.00025	0.00757223	-4.61428	down	up	yes	OK					A5CB64	A5CB64_VITVI Putative uncharacterized protein (Fragment) OS=Vitis vinifera GN=VITISV_040315 PE=4 SV=1
Gh_A03G1605	0.0730172	7.3473	0.00115	0.0241565	-4.61139	down	up	yes	OK	AT4G14723		Q2V3I3	EPFL4_ARATH EPIDERMAL PATTERNING FACTOR-like protein 4 OS=Arabidopsis thaliana GN=EPFL4 PE=3 SV=1	B9SNE3	B9SNE3_RICCO Putative uncharacterized protein OS=Ricinus communis GN=RCOM_0175570 PE=4 SV=1
Gh_D08G1196	0.0705041	6.99608	5e-05	0.00199199	-4.59743	down	up	yes	OK	AT5G46290	3-ketoacyl-acyl carrier protein synthase I	P52410	KASC1_ARATH 3-oxoacyl-[acyl-carrier-protein] synthase I, chloroplastic OS=Arabidopsis thaliana GN=KAS1 PE=1 SV=2	B9GL32	B9GL32_POPTR Predicted protein OS=Populus trichocarpa GN=POPTRDRAFT_1066621 PE=3 SV=1	ppp:PHYPADRAFT_220915	hypothetical protein ; K09458 3-oxoacyl-[acyl-carrier-protein] synthase II [EC:2.3.1.179]	PF00109.21|ketoacyl-synt; PB004305|Pfam-B_4305; PF02801.17|Ketoacyl-synt_C	IPR014030|Beta-ketoacyl synthase, N-terminal; IPR014031|Beta-ketoacyl synthase, C-terminal; IPR018201|Beta-ketoacyl synthase, active site; IPR020841|Polyketide synthase, beta-ketoacyl synthase domain
Gh_D06G0196	0.0706252	6.99608	0.0002	0.00632409	-4.59572	down	up	yes	OK	AT1G10200	GATA type zinc finger transcription factor family protein	P29675	SF3_HELAN Pollen-specific protein SF3 OS=Helianthus annuus GN=SF3 PE=2 SV=1	K4P8I2	K4P8I2_GOSHI LIM domain protein LIM-2 OS=Gossypium hirsutum PE=2 SV=1	vvi:100266902	GSVIVT00001483001; hypothetical protein LOC100266902 ; K09377 cysteine and glycine-rich protein	PF00412.17|LIM	IPR001781|Zinc finger, LIM-type	GO:0008270|zinc ion binding
Gh_D05G1394	0.0689578	6.82018	5e-05	0.00199199	-4.59415	down	up	yes	OK	AT1G31175				M5WL89	M5WL89_PRUPE Uncharacterized protein OS=Prunus persica GN=PRUPE_ppb022571mg PE=4 SV=1			PF08583.5|Cmc1; PB008108|Pfam-B_8108	IPR013892|Cytochrome c oxidase biogenesis protein Cmc1-like
Gh_D10G0179	0.0689578	6.80994	0.0003	0.00871602	-4.59264	down	up	yes	OK	AT4G21330	basic helix-loop-helix (bHLH) DNA-binding superfamily protein	O81900	DYT1_ARATH Transcription factor DYSFUNCTIONAL TAPETUM 1 OS=Arabidopsis thaliana GN=DYT1 PE=2 SV=1	A5BG38	A5BG38_VITVI Putative uncharacterized protein OS=Vitis vinifera GN=VITISV_006000 PE=4 SV=1			PF00010.21|HLH	IPR011598|Myc-type, basic helix-loop-helix (bHLH) domain	GO:0046983|protein dimerization activity
Gh_A06G1025	0.0259996	2.54001	5e-05	0.00199199	-4.58184	down	up	yes	OK	AT1G80860	phospholipid N-methyltransferase			B9RGL2	B9RGL2_RICCO Putative uncharacterized protein OS=Ricinus communis GN=RCOM_1441570 PE=4 SV=1			PF04191.8|PEMT	IPR007318|Phospholipid methyltransferase; IPR024960|Phosphatidylethanolamine N-methyltransferase/Methylene-fatty-acyl-phospholipid synthase	GO:0006644|phospholipid metabolic process; GO:0008170|N-methyltransferase activity
Gh_D07G0681	0.0746593	6.13719	5e-05	0.00199199	-4.40919	down	up	yes	OK	AT5G08050	Protein of unknown function (DUF1118)			B9RLM5	B9RLM5_RICCO Putative uncharacterized protein OS=Ricinus communis GN=RCOM_1469500 PE=4 SV=1			PF06549.7|DUF1118	IPR009500|Protein of unknown function DUF1118
Gh_D01G1512	0.096364	7.40553	0.0024	0.041209	-4.34185	down	up	yes	OK	AT1G67360	Rubber elongation factor protein (REF)	Q9FYF7	Y1736_ARATH REF/SRPP-like protein At1g67360 OS=Arabidopsis thaliana GN=At1g67360 PE=2 SV=1	M5XHT7	M5XHT7_PRUPE Uncharacterized protein OS=Prunus persica GN=PRUPE_ppa010801mg PE=4 SV=1			PF05755.7|REF	IPR008802|Rubber elongation factor
Gh_A04G0167	0.08775	6.23096	0.0018	0.0335729	-4.26279	down	up	yes	OK	AT1G50900	Ankyrin repeat family protein	Q8VY88	LTD_ARATH Protein LHCP TRANSLOCATION DEFECT OS=Arabidopsis thaliana GN=LTD PE=1 SV=1	A9PCA3	A9PCA3_POPTR Putative uncharacterized protein OS=Populus trichocarpa PE=2 SV=1				IPR020683|Ankyrin repeat-containing domain
Gh_D07G0458	0.0277303	1.89417	0.0001	0.00360715	-4.22401	down	up	yes	OK	AT4G33270	Transducin family protein / WD-40 repeat family protein	Q54MZ3	CDC20_DICDI Anaphase-promoting complex subunit cdc20 OS=Dictyostelium discoideum GN=cdc20 PE=1 SV=1	F6I2K3	F6I2K3_VITVI Putative uncharacterized protein OS=Vitis vinifera GN=VIT_16s0013g00280 PE=4 SV=1	osa:4336870	Os04g0599800; hypothetical protein ; K03363 cell division cycle 20, cofactor of APC complex	PF00400.27|WD40; PB010366|Pfam-B_10366	IPR001680|WD40 repeat; IPR017986|WD40-repeat-containing domain; IPR019775|WD40 repeat, conserved site	GO:0005515|protein binding
Gh_D06G0631	0.0424482	2.70967	0.0025	0.04239	-4.1563	down	up	yes	OK	ATCG00180	DNA-directed RNA polymerase family protein	Q2L8Z4	RPOC1_GOSHI DNA-directed RNA polymerase subunit beta' OS=Gossypium hirsutum GN=rpoC1 PE=3 SV=1	M1CW95	M1CW95_SOLTU DNA-directed RNA polymerase OS=Solanum tuberosum GN=PGSC0003DMG402029613 PE=3 SV=1	ath:ArthCp013	rpoC1; RNA polymerase beta' chain ; K03046 DNA-directed RNA polymerase subunit beta' [EC:2.7.7.6]	PF00623.15|RNA_pol_Rpb1_2	IPR000722|RNA polymerase, alpha subunit; IPR006592|RNA polymerase, N-terminal	GO:0003899|DNA-directed RNA polymerase activity ; GO:0003677|DNA binding ; GO:0006351|transcription, DNA-dependent
Gh_D13G1740	0.0983968	5.44594	0.00015	0.00504383	-4.01362	down	up	yes	OK	AT4G38040	Exostosin family protein	Q9FFN2	GLYT3_ARATH Probable glycosyltransferase At5g03795 OS=Arabidopsis thaliana GN=At5g03795 PE=3 SV=2	F6I3M9	F6I3M9_VITVI Putative uncharacterized protein OS=Vitis vinifera GN=VIT_08s0032g00420 PE=4 SV=1	tgu:100231605	exostoses (multiple) 2 ; K02367 glucuronyl/N-acetylglucosaminyl transferase EXT2 [EC:2.4.1.224 2.4.1.225]	PF03016.10|Exostosin	IPR004263|Exostosin-like	GO:0016020|membrane
Gh_A12G0367	0.0527724	2.82575	5e-05	0.00199199	-3.98054	down	up	yes	OK	AT4G34850	Chalcone and stilbene synthase family protein	P08894	CHSA_PETHY Chalcone synthase A OS=Petunia hybrida GN=CHSA PE=2 SV=1	B9STD8	B9STD8_RICCO Chalcone synthase, putative OS=Ricinus communis GN=RCOM_0661520 PE=3 SV=1	vvi:100242903	GSVIVT00009241001; hypothetical protein LOC100242903 ; K00660 chalcone synthase [EC:2.3.1.74]	PF02797.10|Chal_sti_synt_C; PF00195.14|Chal_sti_synt_N	IPR001099|Chalcone/stilbene synthase, N-terminal; IPR012328|Chalcone/stilbene synthase, C-terminal	GO:0016746|transferase activity, transferring acyl groups ; GO:0009058|biosynthetic process
Gh_D05G2264	0.0574464	2.88572	0.00135	0.0272165	-3.91668	down	up	yes	OK	AT4G10020	hydroxysteroid dehydrogenase 5	Q9T0G0	HSD5_ARATH 11-beta-hydroxysteroid dehydrogenase-like 5 OS=Arabidopsis thaliana GN=HSD5 PE=2 SV=1	Q8LKV5	Q8LKV5_SESIN Steroleosin-B OS=Sesamum indicum PE=2 SV=1	ath:AT3G47350	ATHSD2; ATHSD2 (HYDROXYSTEROID DEHYDROGENASE 2); oxidoreductase ; K00071 11beta-hydroxysteroid dehydrogenase [EC:1.1.1.146]	PF00106.20|adh_short	IPR002198|Short-chain dehydrogenase/reductase SDR; IPR002347|Glucose/ribitol dehydrogenase; IPR020904|Short-chain dehydrogenase/reductase, conserved site	GO:0008152|metabolic process ; GO:0016491|oxidoreductase activity
Gh_A05G2494	0.0383507	1.7919	5e-05	0.00199199	-3.84426	down	up	yes	OK	AT5G04510	3\'-phosphoinositide-dependent protein kinase 1	Q9XF67	PDPK1_ARATH 3-phosphoinositide-dependent protein kinase 1 OS=Arabidopsis thaliana GN=PDPK1 PE=1 SV=1	B9T6S2	B9T6S2_RICCO 3-phosphoinositide-dependent protein kinase-1, putative OS=Ricinus communis GN=RCOM_0008410 PE=4 SV=1	vvi:100264394	hypothetical protein LOC100264394 ; K06276 3-phosphoinositide dependent protein kinase-1 [EC:2.7.11.1]	PF00069.20|Pkinase; PB004186|Pfam-B_4186; PF14593.1|PH_3	IPR000719|Protein kinase domain; IPR002290|Serine/threonine- / dual specificity protein kinase, catalytic domain; IPR008271|Serine/threonine-protein kinase, active site; IPR020635|Tyrosine-protein kinase, catalytic domain	GO:0004713|protein tyrosine kinase activity; GO:0005524|ATP binding ; GO:0004674|protein serine/threonine kinase activity ; GO:0004672|protein kinase activity ; GO:0006468|protein phosphorylation
Gh_D10G0700	0.0440907	2.01539	5e-05	0.00199199	-3.82232	down	up	yes	OK	AT5G25460	Protein of unknown function, DUF642			B9RUZ8	B9RUZ8_RICCO Putative uncharacterized protein OS=Ricinus communis GN=RCOM_0897630 PE=4 SV=1			PF04862.7|DUF642	IPR006946|Protein of unknown function DUF642
Gh_D05G3595	0.0556716	2.50208	5e-05	0.00199199	-3.80541	down	up			AT5G55050	GDSL-like Lipase/Acylhydrolase superfamily protein	Q9FIA1	GDL87_ARATH GDSL esterase/lipase At5g55050 OS=Arabidopsis thaliana GN=At5g55050 PE=2 SV=1	B9I178	B9I178_POPTR Predicted protein OS=Populus trichocarpa GN=POPTRDRAFT_660625 PE=4 SV=1			PF00657.17|Lipase_GDSL	IPR001087|Lipase, GDSL	GO:0016788|hydrolase activity, acting on ester bonds ; GO:0006629|lipid metabolic process
Gh_A07G0452	0.0387371	1.73099	0.00075	0.0176045	-3.79965	down	up	yes	OK	AT4G24900		Q86UT8	CCD84_HUMAN Coiled-coil domain-containing protein 84 OS=Homo sapiens GN=CCDC84 PE=2 SV=1	B9RAF5	B9RAF5_RICCO Putative uncharacterized protein OS=Ricinus communis GN=RCOM_1506040 PE=4 SV=1			PF14968.1|CCDC84	IPR028015|Coiled-coil domain-containing protein 84
Gh_A05G2867	0.0880026	3.92414	5e-05	0.00199199	-3.79754	down	up	yes	OK	AT1G12790				F6HMY0	F6HMY0_VITVI Putative uncharacterized protein OS=Vitis vinifera GN=VIT_18s0001g03690 PE=4 SV=1
Gh_D13G2329	0.0681777	2.99828	5e-05	0.00199199	-3.78368	down	up	yes	OK	AT2G27510	ferredoxin 3	Q9ZQG8	FER3_ARATH Ferredoxin-3, chloroplastic OS=Arabidopsis thaliana GN=FD3 PE=1 SV=1	B9MYW6	B9MYW6_POPTR Predicted protein OS=Populus trichocarpa GN=POPTRDRAFT_594972 PE=4 SV=1	pop:POPTR_594972	hypothetical protein ; K02639 ferredoxin	PF00111.22|Fer2	IPR001041|2Fe-2S ferredoxin-type domain; IPR006058|2Fe-2S ferredoxin, iron-sulphur binding site	GO:0009055|electron carrier activity ; GO:0051537|2 iron, 2 sulfur cluster binding ; GO:0051536|iron-sulfur cluster binding
Gh_D10G0205	0.0563632	2.39053	5e-05	0.00199199	-3.74745	down	up	yes	OK	AT1G11080	serine carboxypeptidase-like 31	O04084	SCP31_ARATH Serine carboxypeptidase-like 31 OS=Arabidopsis thaliana GN=SCPL31 PE=2 SV=2	M5WHT5	M5WHT5_PRUPE Uncharacterized protein OS=Prunus persica GN=PRUPE_ppa005035mg PE=4 SV=1	vvi:100265560	hypothetical protein LOC100265560 ; K01287 carboxypeptidase C [EC:3.4.16.5]	PF00450.17|Peptidase_S10	IPR001563|Peptidase S10, serine carboxypeptidase; IPR018202|Peptidase S10, serine carboxypeptidase, active site	GO:0006508|proteolysis ; GO:0004185|serine-type carboxypeptidase activity
Gh_D10G0894	0.0720744	3.04032	5e-05	0.00199199	-3.74202	down	up	yes	OK	AT2G18245	alpha/beta-Hydrolases superfamily protein	Q6DHN0	TMM53_DANRE Transmembrane protein 53 OS=Danio rerio GN=tmem53 PE=2 SV=1	I1J8T4	I1J8T4_SOYBN Uncharacterized protein OS=Glycine max PE=4 SV=1			PF05705.9|DUF829	IPR008547|Protein of unknown function DUF829, TMEM53
Gh_D12G1615	0.0882467	3.70257	5e-05	0.00199199	-3.73665	down	up	yes	OK	AT1G69390	homologue of bacterial MinE 1	Q9C4Z7	MINE1_ARATH Cell division topological specificity factor homolog, chloroplastic OS=Arabidopsis thaliana GN=MINE1 PE=1 SV=1	B9RCY3	B9RCY3_RICCO Putative uncharacterized protein OS=Ricinus communis GN=RCOM_1622070 PE=4 SV=1			PF03776.9|MinE	IPR005527|Septum formation topological specificity factor MinE	GO:0032955|regulation of barrier septum assembly ; GO:0051301|cell division
Gh_A08G1026	0.0730968	3.06351	0.0004	0.0108938	-3.73553	down	up	yes	OK	AT2G18390	ADP-ribosylation factor family protein	Q9ZPX1	ARF5_ARATH Probable ADP-ribosylation factor At2g18390 OS=Arabidopsis thaliana GN=At2g18390 PE=2 SV=1	A5C2I4	A5C2I4_VITVI Putative uncharacterized protein OS=Vitis vinifera GN=VIT_04s0023g01820 PE=3 SV=1	vvi:100252991	GSVIVT00024924001; hypothetical protein LOC100252991 ; K07943 ADP-ribosylation factor-like 2	PF00025.16|Arf	IPR006687|Small GTPase superfamily, SAR1-type; IPR006689|Small GTPase superfamily, ARF/SAR type; IPR024156|Small GTPase superfamily, ARF type	GO:0006886|intracellular protein transport ; GO:0007264|small GTPase mediated signal transduction ; GO:0005622|intracellular ; GO:0005525|GTP binding
Gh_D06G1335	0.0440907	1.80902	0.00125	0.0256779	-3.71429	down	up	yes	OK	AT4G05120	Major facilitator superfamily protein	Q9M0Y3	ENT3_ARATH Equilibrative nucleotide transporter 3 OS=Arabidopsis thaliana GN=ENT3 PE=1 SV=1	B9H1Z9	B9H1Z9_POPTR Equilibrative nucleoside transporter OS=Populus trichocarpa GN=POPTRDRAFT_817747 PE=2 SV=1	ddi:DDB_0237810	equilibrative nucleoside transporter (ENT) family protein ; K03323 equilibrative nucleoside transporter, ENT family	PF01733.13|Nucleoside_tran	IPR002259|Equilibrative nucleoside transporter	GO:0006810|transport ; GO:0005337|nucleoside transmembrane transporter activity ; GO:0016021|integral to membrane
Gh_A12G0212	0.0678228	2.70967	5e-05	0.00199199	-3.68768	down	up	yes	OK	AT4G34000	abscisic acid responsive elements-binding factor 3	Q9M7Q3	AI5L6_ARATH ABSCISIC ACID-INSENSITIVE 5-like protein 6 OS=Arabidopsis thaliana GN=ABF3 PE=1 SV=1	A5AX01	A5AX01_VITVI Putative uncharacterized protein OS=Vitis vinifera GN=VITISV_001773 PE=2 SV=1	tgu:100228575	similar to ATF6 ; K09054 activating transcription factor 6	PB011552|Pfam-B_11552; PB003852|Pfam-B_3852; PB008001|Pfam-B_8001; PF00170.16|bZIP_1	IPR004827|Basic-leucine zipper domain	GO:0006355|regulation of transcription, DNA-dependent ; GO:0043565|sequence-specific DNA binding ; GO:0003700|sequence-specific DNA binding transcription factor activity
Gh_A13G0760	0.0790787	3.15153	5e-05	0.00199199	-3.6852	down	up	yes	OK	AT5G15740	O-fucosyltransferase family protein	Q8W486	Y1491_ARATH Uncharacterized protein At1g04910 OS=Arabidopsis thaliana GN=At1g04910 PE=1 SV=1	M5XGZ5	M5XGZ5_PRUPE Uncharacterized protein OS=Prunus persica GN=PRUPE_ppa015128mg PE=4 SV=1			PF10250.4|O-FucT	IPR019378|GDP-fucose protein O-fucosyltransferase
Gh_D07G1083	0.0467139	1.84136	5e-05	0.00199199	-3.67422	down	up	yes	OK	AT5G22400	Rho GTPase activating protein with PAK-box/P21-Rho-binding domain	Q9FMR1	RGAP1_ARATH Rho GTPase-activating protein 1 OS=Arabidopsis thaliana GN=ROPGAP1 PE=2 SV=1	B9SCV2	B9SCV2_RICCO Gtpase activating protein, putative OS=Ricinus communis GN=RCOM_1281750 PE=4 SV=1	spo:SPAC26A3.09c	rga2; GTPase activating protein Rga2 ; K08773 RalA-binding protein 1	PF00786.23|PBD; PF00620.22|RhoGAP	IPR000095|CRIB domain; IPR000198|Rho GTPase-activating protein domain	GO:0005515|protein binding ; GO:0007165|signal transduction ; GO:0005622|intracellular
Gh_D01G2351	0.0681777	2.65677	0.0001	0.00360715	-3.66275	down	up	yes	OK	AT5G54400	S-adenosyl-L-methionine-dependent methyltransferases superfamily protein	Q74LY0	UBIE_LACJO Demethylmenaquinone methyltransferase OS=Lactobacillus johnsonii (strain CNCM I-12250 / La1 / NCC 533) GN=ubiE PE=3 SV=1	B9N1L9	B9N1L9_POPTR Predicted protein OS=Populus trichocarpa GN=POPTRDRAFT_783604 PE=4 SV=1	olu:OSTLU_31705	predicted protein; K02169 biotin synthesis protein BioC	PF08241.7|Methyltransf_11	IPR013216|Methyltransferase type 11	GO:0008152|metabolic process ; GO:0008168|methyltransferase activity
Gh_A04G0830	0.0481231	1.85171	5e-05	0.00199199	-3.6501	down	up	yes	OK	AT1G59700	glutathione S-transferase TAU 16	Q9XIF8	GSTUG_ARATH Glutathione S-transferase U16 OS=Arabidopsis thaliana GN=GSTU16 PE=2 SV=1	F6HPH1	F6HPH1_VITVI Putative uncharacterized protein OS=Vitis vinifera GN=VIT_01s0026g01340 PE=2 SV=1	osa:4349207	Os10g0530900; hypothetical protein ; K00799 glutathione S-transferase [EC:2.5.1.18]	PF13417.1|GST_N_3; PF00043.20|GST_C	IPR004045|Glutathione S-transferase, N-terminal; IPR004046|Glutathione S-transferase, C-terminal; IPR017933|Glutathione S-transferase/chloride channel, C-terminal	GO:0005515|protein binding
Gh_D07G1946	0.0563632	2.16663	5e-05	0.00199199	-3.64911	down	up	yes	OK	AT5G47650	nudix hydrolase homolog 2	Q94B74	NUDT2_ARATH Nudix hydrolase 2 OS=Arabidopsis thaliana GN=NUDT2 PE=1 SV=1	M5WSK4	M5WSK4_PRUPE Uncharacterized protein OS=Prunus persica GN=PRUPE_ppa007741mg PE=4 SV=1	cbr:CBG08712	Hypothetical protein CBG08712 ; K03574 7,8-dihydro-8-oxoguanine triphosphatase [EC:3.6.1.-]	PF00293.23|NUDIX	IPR000086|NUDIX hydrolase domain; IPR003293|Nudix hydrolase 6-like; IPR020084|NUDIX hydrolase, conserved site	GO:0016787|hydrolase activity
Gh_A07G2055	0.0867008	3.30463	5e-05	0.00199199	-3.64062	down	up	yes	OK	AT5G14510	ARM repeat superfamily protein	Q8GWV5	PUB3_ARATH U-box domain-containing protein 3 OS=Arabidopsis thaliana GN=PUB3 PE=2 SV=2	B9GI72	B9GI72_POPTR Predicted protein OS=Populus trichocarpa GN=POPTRDRAFT_549557 PE=4 SV=1			PF05804.7|KAP	IPR000225|Armadillo	GO:0005515|protein binding
Gh_D01G2135	0.0886759	3.36656	5e-05	0.00199199	-3.63666	down	up	yes	OK	AT5G02560	histone H2A 12	Q2HU65	H2A2_MEDTR Probable histone H2A.2 OS=Medicago truncatula GN=MtrDRAFT_AC149210g4v1 PE=3 SV=1	G3CHK7	G3CHK7_PONTR Histone H2A OS=Poncirus trifoliata PE=2 SV=1	pop:POPTR_717022	HTA915; histone 2 ; K11251 histone H2A	PF00125.19|Histone	IPR002119|Histone H2A; IPR007125|Histone core	GO:0005634|nucleus ; GO:0003677|DNA binding ; GO:0006334|nucleosome assembly ; GO:0000786|nucleosome
Gh_A08G0217	0.0959952	3.59792	5e-05	0.00199199	-3.62381	down	up	yes	OK	AT5G55810	nicotinate/nicotinamide mononucleotide adenyltransferase	Q9HAN9	NMNA1_HUMAN Nicotinamide mononucleotide adenylyltransferase 1 OS=Homo sapiens GN=NMNAT1 PE=1 SV=1	I1M6G0	I1M6G0_SOYBN Uncharacterized protein OS=Glycine max PE=4 SV=1	vvi:100251521	similar to ATNMNAT (A. THALIANA NICOTINATE/NICOTINAMIDE MONONUCLEOTIDE ADENYLTRANSFERASE); nicotinamide-nucleotide adenylyltransferase/ nicotinate-nucleotide adenylyltransferase ; K00952 nicotinamide-nucleotide adenylyltransferase [EC:2.7.7.1]	PF01467.21|CTP_transf_2	IPR004821|Cytidyltransferase-like domain; IPR005248|Probable nicotinate-nucleotide adenylyltransferase	GO:0009058|biosynthetic process ; GO:0016779|nucleotidyltransferase activity ; GO:0003824|catalytic activity ; GO:0009435|NAD biosynthetic process
Gh_A09G1152	0.0979976	3.63497	0.00235	0.0406241	-3.61341	down	up	yes	OK	AT1G21000	PLATZ transcription factor family protein	P0CB19	Y3081_ARATH Uncharacterized protein At3g50808 OS=Arabidopsis thaliana GN=At3g50808 PE=4 SV=1	R0GNK8	R0GNK8_9BRAS Uncharacterized protein OS=Capsella rubella GN=CARUB_v10027053mg PE=4 SV=1			PF04640.9|PLATZ	IPR006734|Protein of unknown function DUF597
Gh_D04G0283	0.0835401	3.06351	0.00065	0.0157825	-3.60199	down	up	yes	OK	AT5G20680	TRICHOME BIREFRINGENCE-LIKE 16			K4CC01	K4CC01_SOLLC Uncharacterized protein OS=Solanum lycopersicum GN=Solyc07g008820.2 PE=4 SV=1			PF14416.1|PMR5N; PF13839.1|PC-Esterase	IPR025846|PMR5 N-terminal domain; IPR026057|PC-Esterase
Gh_D03G1421	0.0787914	2.83541	0.0013	0.0264396	-3.58314	down	up	yes	OK	AT5G52640	heat shock protein 90.1	P51819	HSP83_IPONI Heat shock protein 83 OS=Ipomoea nil GN=HSP83A PE=2 SV=1	I1L314	I1L314_SOYBN Uncharacterized protein OS=Glycine max PE=3 SV=1	vvi:100257736	hypothetical protein LOC100257736 ; K04079 molecular chaperone HtpG	PF13589.1|HATPase_c_3; PB006815|Pfam-B_6815; PB000417|Pfam-B_417; PF00183.13|HSP90	IPR001404|Heat shock protein Hsp90 family; IPR003594|Histidine kinase-like ATPase, ATP-binding domain; IPR019805|Heat shock protein Hsp90, conserved site; IPR020575|Heat shock protein Hsp90, N-terminal	GO:0006457|protein folding ; GO:0005524|ATP binding ; GO:0051082|unfolded protein binding ; GO:0006950|response to stress
Gh_D08G2757	0.082815	2.87295	5e-05	0.00199199	-3.54649	down	up	yes	OK	AT5G19760	Mitochondrial substrate carrier family protein	Q9C5M0	DTC_ARATH Mitochondrial dicarboxylate/tricarboxylate transporter DTC OS=Arabidopsis thaliana GN=DTC PE=1 SV=1	B9T1E7	B9T1E7_RICCO Mitochondrial oxoglutarate/malate carrier protein, putative OS=Ricinus communis GN=RCOM_1361330 PE=3 SV=1	bta:507021	SLC25A30; solute carrier family 25, member 30 ; K03454 mitochondrial carrier protein, MC family	PF00153.22|Mito_carr	IPR002067|Mitochondrial carrier protein; IPR018108|Mitochondrial substrate/solute carrier	GO:0055085|transmembrane transport
Gh_D07G1241	0.0651127	2.17838	5e-05	0.00199199	-3.51022	down	up	yes	OK
Gh_A05G0930	0.0923001	2.99214	0.0011	0.0234005	-3.4787	down	up	yes	OK	AT5G22930	Protein of unknown function (DUF1635)			B9HQN8	B9HQN8_POPTR Predicted protein OS=Populus trichocarpa GN=POPTRDRAFT_558314 PE=4 SV=1			PF07795.6|DUF1635	IPR012862|Protein of unknown function DUF1635
Gh_D05G3123	0.0843552	2.36046	5e-05	0.00199199	-3.33157	down	up	yes	OK	AT1G25370	Protein of unknown function (DUF1639)			B9HJ46	B9HJ46_POPTR Predicted protein OS=Populus trichocarpa GN=POPTRDRAFT_564545 PE=4 SV=1			PF07797.9|DUF1639	IPR012438|Protein of unknown function DUF1639
Gh_D13G1553	0.0842178	2.23738	0.0012	0.0249221	-3.27965	down	up	yes	OK	AT3G15220	Protein kinase superfamily protein	O61122	SVKA_DICDI Serine/threonine-protein kinase svkA OS=Dictyostelium discoideum GN=svkA PE=1 SV=1	K7M2A2	K7M2A2_SOYBN Uncharacterized protein OS=Glycine max PE=4 SV=1	hsa:51765	RP6-213H19.1, MST4; serine/threonine protein kinase MST4 (EC:2.7.11.1); K08282 non-specific serine/threonine protein kinase [EC:2.7.11.1]	PF07714.12|Pkinase_Tyr	IPR000719|Protein kinase domain; IPR001245|Serine-threonine/tyrosine-protein kinase catalytic domain; IPR002290|Serine/threonine- / dual specificity protein kinase, catalytic domain; IPR020635|Tyrosine-protein kinase, catalytic domain	GO:0004713|protein tyrosine kinase activity; GO:0005524|ATP binding ; GO:0004672|protein kinase activity ; GO:0006468|protein phosphorylation
Gh_D07G1695	0.0734476	1.7564	5e-05	0.00199199	-3.17445	down	up	yes	OK	AT5G14180	Myzus persicae-induced lipase 1	Q67ZU1	LIP2_ARATH Triacylglycerol lipase 2 OS=Arabidopsis thaliana GN=LIP2 PE=2 SV=1	B9SSJ7	B9SSJ7_RICCO Lipase OS=Ricinus communis GN=RCOM_0512190 PE=3 SV=1	bta:281283	LIPF; lipase, gastric (EC:3.1.1.3); K01046 triacylglycerol lipase [EC:3.1.1.3]	PF04083.11|Abhydro_lipase	IPR006693|Partial AB-hydrolase lipase domain	GO:0006629|lipid metabolic process
Gh_A02G0706	0.0981769	2.17811	5e-05	0.00199199	-3.09944	down	up	yes	OK	AT1G77060	Phosphoenolpyruvate carboxylase family protein	O49290	CPPM_ARATH Carboxyvinyl-carboxyphosphonate phosphorylmutase, chloroplastic OS=Arabidopsis thaliana GN=At1g77060 PE=1 SV=2	Q8VYA2	Q8VYA2_ARATH Putative carboxyphosphonoenolpyruvate mutase OS=Arabidopsis thaliana GN=At1g77060/F22K20.14 PE=2 SV=1	tps:THAPSDRAFT_35022	hypothetical protein ; K03417 methylisocitrate lyase [EC:4.1.3.30]	PF13714.1|PEP_mutase
Gh_D11G0057	0.093812	1.78582	5e-05	0.00199199	-2.94634	down	up	yes	OK	AT3G18500	DNAse I-like superfamily protein	Q9LS39	CCR4C_ARATH Carbon catabolite repressor protein 4 homolog 3 OS=Arabidopsis thaliana GN=CCR4-3 PE=2 SV=2	M5WPN4	M5WPN4_PRUPE Uncharacterized protein OS=Prunus persica GN=PRUPE_ppa018606mg PE=4 SV=1	olu:OSTLU_26071	predicted protein; K12603 CCR4-NOT transcription complex subunit 6 [EC:3.1.-.-]	PF03372.18|Exo_endo_phos	IPR005135|Endonuclease/exonuclease/phosphatase
Gh_A11G0373	0.00962461	0.000983968	5e-05	0.00199199	2.28049	down	up	yes	OK	AT1G67623	F-box family protein	Q9FXC7	FB79_ARATH Putative F-box protein At1g67623 OS=Arabidopsis thaliana GN=At1g67623 PE=4 SV=1	K4C4P9	K4C4P9_SOLLC Uncharacterized protein OS=Solanum lycopersicum GN=Solyc06g034260.1 PE=4 SV=1
Gh_D05G3387	1.58165	16.0621	0.0028	0.0458657	-2.31799	down	up	yes	OK	AT1G28130	Auxin-responsive GH3 family protein	Q9FZ87	GH317_ARATH Indole-3-acetic acid-amido synthetase GH3.17 OS=Arabidopsis thaliana GN=GH3.17 PE=1 SV=1	M5XVQ6	M5XVQ6_PRUPE Uncharacterized protein OS=Prunus persica GN=PRUPE_ppa003065mg PE=4 SV=1			PF03321.8|GH3	IPR004993|GH3 auxin-responsive promoter
Gh_A12G2214	2.76011	27.2229	5e-05	0.00199199	-2.28879	down	up	yes	OK	AT5G54090	DNA mismatch repair protein MutS, type 2	A7Z7E7	MUTS2_BACA2 MutS2 protein OS=Bacillus amyloliquefaciens (strain FZB42) GN=mutS2 PE=3 SV=1	F6H7A2	F6H7A2_VITVI Putative uncharacterized protein OS=Vitis vinifera GN=VIT_16s0098g00680 PE=3 SV=1	pop:POPTR_1075519	hypothetical protein ; K07456 DNA mismatch repair protein MutS2	PF00488.16|MutS_V	IPR000432|DNA mismatch repair protein MutS, C-terminal; IPR007696|DNA mismatch repair protein MutS, core	GO:0005524|ATP binding ; GO:0006298|mismatch repair ; GO:0030983|mismatched DNA binding
Gh_D04G0238	1.68888	16.0621	5e-05	0.00199199	-2.2524	down	up	yes	OK	AT1G11300	protein serine/threonine kinases;protein kinases;ATP binding;sugar binding;kinases;carbohydrate binding	Q39202	RLK1_ARATH G-type lectin S-receptor-like serine/threonine-protein kinase RLK1 OS=Arabidopsis thaliana GN=RLK1 PE=2 SV=2	B9T0N2	B9T0N2_RICCO Serine/threonine-protein kinase OS=Ricinus communis GN=RCOM_0576180 PE=3 SV=1	ath:AT5G38990	protein kinase family protein ; K04733 interleukin-1 receptor-associated kinase 4 [EC:2.7.11.1]	PF00069.20|Pkinase; PF00954.15|S_locus_glycop; PB013859|Pfam-B_13859; PF01453.19|B_lectin	IPR000719|Protein kinase domain; IPR000858|S-locus glycoprotein; IPR001480|Bulb-type lectin domain; IPR002290|Serine/threonine- / dual specificity protein kinase, catalytic domain; IPR003609|Apple-like; IPR008271|Serine/threonine-protein kinase, active site; IPR017441|Protein kinase, ATP binding site; IPR020635|Tyrosine-protein kinase, catalytic domain	GO:0004713|protein tyrosine kinase activity; GO:0005524|ATP binding ; GO:0004674|protein serine/threonine kinase activity ; GO:0004672|protein kinase activity ; GO:0048544|recognition of pollen ; GO:0006468|protein phosphorylation
Gh_D07G1392	8.29081	64.1018	5e-05	0.00199199	-2.04532	down	up	yes	OK	AT2G46370	Auxin-responsive GH3 family protein	Q6I581	GH35_ORYSJ Probable indole-3-acetic acid-amido synthetase GH3.5 OS=Oryza sativa subsp. japonica GN=GH3.5 PE=2 SV=1	M5XS30	M5XS30_PRUPE Uncharacterized protein OS=Prunus persica GN=PRUPE_ppa003388mg PE=4 SV=1			PF03321.8|GH3	IPR004993|GH3 auxin-responsive promoter
Gh_A13G0881	0.000965933	0.00981777	0.0027	0.0447984	-2.31886	down	up	yes	OK	AT1G54860	Glycoprotein membrane precursor GPI-anchored	Q84MC0	UGPI4_ARATH Uncharacterized GPI-anchored protein At3g06035 OS=Arabidopsis thaliana GN=At3g06035 PE=2 SV=1	B9RF49	B9RF49_RICCO Putative uncharacterized protein OS=Ricinus communis GN=RCOM_1431380 PE=4 SV=1
Gh_D05G1905	0.00259996	0.0879611	0.0001	0.00360715	-3.5214	down	up	yes	OK	AT1G69850	nitrate transporter 1:2	Q8H157	PTR19_ARATH Nitrate transporter 1.2 OS=Arabidopsis thaliana GN=NRT1.2 PE=1 SV=1	B9MVJ4	B9MVJ4_POPTR Predicted protein OS=Populus trichocarpa GN=POPTRDRAFT_591881 PE=4 SV=1	vvi:100255930	hypothetical protein LOC100255930 ; K03305 proton-dependent oligopeptide transporter, POT family	PB000780|Pfam-B_780; PB019907|Pfam-B_19907; PF00854.16|PTR2	IPR000109|Proton-dependent oligopeptide transporter family	GO:0016020|membrane ; GO:0006810|transport ; GO:0005215|transporter activity
Gh_A05G2038	2.6064	21.0229	5e-05	0.00199199	-2.08764	down	up	yes	OK	AT1G21400	Thiamin diphosphate-binding fold (THDP-binding) superfamily protein	Q9LPL5	ODBA1_ARATH 2-oxoisovalerate dehydrogenase subunit alpha 1, mitochondrial OS=Arabidopsis thaliana GN=At1g21400 PE=2 SV=1	M4DN25	M4DN25_BRARP Uncharacterized protein OS=Brassica rapa subsp. pekinensis GN=Bra017912 PE=4 SV=1	ath:AT1G21400	2-oxoisovalerate dehydrogenase, putative / 3-methyl-2-oxobutanoate dehydrogenase, putative / branched-chain alpha-keto acid dehydrogenase E1 alpha subunit, putative ; K00166 2-oxoisovalerate dehydrogenase E1 component, alpha subunit [EC:1.2.4.4]	PF00676.15|E1_dh	IPR001017|Dehydrogenase, E1 component	GO:0008152|metabolic process ; GO:0016624|oxidoreductase activity, acting on the aldehyde or oxo group of donors, disulfide as acceptor
Gh_A07G0470	2.69467	20.0437	5e-05	0.00199199	-2.00664	down	up	yes	OK	AT5G03860	malate synthase	P17432	MASY_GOSHI Malate synthase, glyoxysomal OS=Gossypium hirsutum PE=2 SV=1	G7ZYR8	G7ZYR8_MEDTR Malate synthase OS=Medicago truncatula GN=MTR_077s0031 PE=3 SV=1	vvi:100261216	hypothetical protein LOC100261216 ; K01638 malate synthase [EC:2.3.3.9]	PF01274.17|Malate_synthase	IPR001465|Malate synthase; IPR019830|Malate synthase, conserved site	GO:0006097|glyoxylate cycle ; GO:0004474|malate synthase activity
Gh_D13G0785	0.000153767	0.00959952	0.0013	0.0264396	-4.13403	down	up	yes	OK	AT2G03060	AGAMOUS-like 30	Q9XGJ4	GGM13_GNEGN MADS-box protein GGM13 OS=Gnetum gnemon GN=GGM13 PE=2 SV=1	B9HI83	B9HI83_POPTR Predicted protein OS=Populus trichocarpa GN=POPTRDRAFT_820484 PE=3 SV=1	ath:AT3G54340	AP3; AP3 (APETALA 3); DNA binding / transcription factor ; K09264 MADS-box transcription factor, plant	PF00319.13|SRF-TF	IPR002100|Transcription factor, MADS-box	GO:0003677|DNA binding ; GO:0046983|protein dimerization activity
Gh_A03G1091	3.79627	48.6042	5e-05	0.00199199	-2.54969	down	up	yes	OK	AT1G62940	acyl-CoA synthetase 5	Q9LQ12	4CLL1_ARATH 4-coumarate--CoA ligase-like 1 OS=Arabidopsis thaliana GN=4CLL1 PE=2 SV=1	B9GMK1	B9GMK1_POPTR Acyl:coa ligase OS=Populus trichocarpa GN=ACLL14 PE=4 SV=1	ath:AT1G62940	4-coumarate--CoA ligase family protein / 4-coumaroyl-CoA synthase family protein ; K01904 4-coumarate--CoA ligase [EC:6.2.1.12]	PF13193.1|AMP-binding_C; PF00501.23|AMP-binding	IPR000873|AMP-dependent synthetase/ligase; IPR020845|AMP-binding, conserved site; IPR025110|AMP-binding enzyme C-terminal domain	GO:0008152|metabolic process ; GO:0003824|catalytic activity
Gh_A12G1505	3.89449	38.7065	5e-05	0.00199199	-2.29644	down	up	yes	OK	AT1G69490	NAC-like, activated by AP3/PI	O49255	NAC29_ARATH NAC transcription factor 29 OS=Arabidopsis thaliana GN=NAC029 PE=2 SV=1	B9S8Z7	B9S8Z7_RICCO NAC domain-containing protein, putative OS=Ricinus communis GN=RCOM_0837530 PE=4 SV=1			PB018625|Pfam-B_18625; PF02365.10|NAM	IPR003441|NAC domain	GO:0003677|DNA binding ; GO:0006355|regulation of transcription, DNA-dependent
Gh_A07G0685	4.32659	49.6659	0.002	0.0361074	-2.44054	down	up	yes	OK	AT1G66520	formyltransferase, putative	B8E0X6	FMT_DICTD Methionyl-tRNA formyltransferase OS=Dictyoglomus turgidum (strain Z-1310 / DSM 6724) GN=fmt PE=3 SV=1	D7TSU1	D7TSU1_VITVI Putative uncharacterized protein OS=Vitis vinifera GN=VIT_14s0006g01830 PE=3 SV=1	vvi:100265562	hypothetical protein LOC100265562 ; K00604 methionyl-tRNA formyltransferase [EC:2.1.2.9]	PF00551.14|Formyl_trans_N; PF02911.13|Formyl_trans_C	IPR002376|Formyl transferase, N-terminal; IPR005793|Formyl transferase, C-terminal; IPR015518|Methionine tRNA Formyltransferase-like	GO:0009058|biosynthetic process ; GO:0016742|hydroxymethyl-, formyl- and related transferase activity
Gh_D08G0299	4.94586	51.7164	5e-05	0.00199199	-2.34722	down	up	yes	OK	AT5G56010	heat shock protein 81-3	P36181	HSP80_SOLLC Heat shock cognate protein 80 OS=Solanum lycopersicum GN=HSC80 PE=2 SV=1	F6HCU9	F6HCU9_VITVI Putative uncharacterized protein OS=Vitis vinifera GN=VIT_00s0194g00030 PE=2 SV=1	vvi:100261759	similar to heat shock protein 90 ; K04079 molecular chaperone HtpG	PF13589.1|HATPase_c_3; PB006815|Pfam-B_6815; PB000417|Pfam-B_417; PF00183.13|HSP90	IPR001404|Heat shock protein Hsp90 family; IPR003594|Histidine kinase-like ATPase, ATP-binding domain; IPR019805|Heat shock protein Hsp90, conserved site; IPR020575|Heat shock protein Hsp90, N-terminal	GO:0006457|protein folding ; GO:0005524|ATP binding ; GO:0051082|unfolded protein binding ; GO:0006950|response to stress
Gh_D03G1426	5.02077	61.8542	5e-05	0.00199199	-2.5112	down	up	yes	OK	AT4G23490	Protein of unknown function (DUF604)			M5WBG6	M5WBG6_PRUPE Uncharacterized protein OS=Prunus persica GN=PRUPE_ppa004142mg PE=4 SV=1	bfo:BRAFLDRAFT_117512	hypothetical protein ; K05948 fringe [EC:2.4.1.222]	PF04646.7|DUF604; PB000462|Pfam-B_462	IPR006740|Protein of unknown function DUF604
Gh_A05G0581	5.81294	64.3726	0.0014	0.0279147	-2.4046	down	up	yes	OK	AT3G20070	titan9			D7SNG7	D7SNG7_VITVI Putative uncharacterized protein OS=Vitis vinifera GN=VIT_06s0061g00020 PE=4 SV=1
Gh_A01G0153	6.23527	55.8382	5e-05	0.00199199	-2.19224	down	up	yes	OK	AT5G13220	jasmonate-zim-domain protein 10	Q93ZM9	TIF9_ARATH Protein TIFY 9 OS=Arabidopsis thaliana GN=TIFY9 PE=1 SV=1	M5XU49	M5XU49_PRUPE Uncharacterized protein OS=Prunus persica GN=PRUPE_ppa011173mg PE=4 SV=1			PF09425.5|CCT_2; PF06200.9|tify	IPR010399|Tify; IPR018467|CO/COL/TOC1, conserved site	GO:0005515|protein binding
Gh_A13G0603	6.43999	55.9202	5e-05	0.00199199	-2.1614	down	up	yes	OK	AT4G33510	3-deoxy-d-arabino-heptulosonate 7-phosphate synthase	Q00218	AROG_ARATH Phospho-2-dehydro-3-deoxyheptonate aldolase 2, chloroplastic OS=Arabidopsis thaliana GN=DHS2 PE=2 SV=2	M5VX27	M5VX27_PRUPE Uncharacterized protein OS=Prunus persica GN=PRUPE_ppa004348mg PE=4 SV=1	pop:POPTR_559072	DHS4; 2-dehydro-3-deoxyphosphoheptonate aldolase/ 3-deoxy-d-arabino-heptulosonate 7-phosphate synthetase ; K01626 3-deoxy-7-phosphoheptulonate synthase [EC:2.5.1.54]	PF01474.11|DAHP_synth_2	IPR002480|DAHP synthetase, class II	GO:0003849|3-deoxy-7-phosphoheptulonate synthase activity ; GO:0009073|aromatic amino acid family biosynthetic process
Gh_D02G1767	7.40629	59.6815	5e-05	0.00199199	-2.08669	down	up	yes	OK	AT5G13170	senescence-associated gene 29	Q9FY94	SWT15_ARATH Bidirectional sugar transporter SWEET15 OS=Arabidopsis thaliana GN=SWEET15 PE=2 SV=1	D7M575	D7M575_ARALL Nodulin MtN3 family protein OS=Arabidopsis lyrata subsp. lyrata GN=ARALYDRAFT_488133 PE=4 SV=1			PF03083.11|MtN3_slv	IPR004316|SWEET sugar transporter	GO:0016021|integral to membrane
Gh_D02G1626	0.00969273	0.000959952	5e-05	0.00199199	2.31225	up	down	yes	OK	AT1G10710	poor homologous synapsis 1			B9SPJ5	B9SPJ5_RICCO Putative uncharacterized protein OS=Ricinus communis GN=RCOM_0024520 PE=4 SV=1
Gh_D03G0071	0.928879	0.0167936	0.0029	0.0470004	4.01298	up	down	yes	OK	AT4G35940				F6GWK1	F6GWK1_VITVI Putative uncharacterized protein OS=Vitis vinifera GN=VIT_04s0023g03880 PE=4 SV=1
Gh_A11G0309	0.973827	0.0220393	5e-05	0.00199199	3.7884	up	down	yes	OK	AT3G03290	Adenine nucleotide alpha hydrolases-like superfamily protein			B9RLK3	B9RLK3_RICCO Putative uncharacterized protein OS=Ricinus communis GN=RCOM_1468070 PE=4 SV=1			PF00582.21|Usp	IPR006016|UspA	GO:0006950|response to stress
Gh_D05G3222	0.989859	0.00256001	0.0005	0.0129405	5.95755	up	down	yes	OK	AT1G17180	glutathione S-transferase TAU 25	Q03666	GSTX4_TOBAC Probable glutathione S-transferase OS=Nicotiana tabacum PE=2 SV=1	Q84VH2	Q84VH2_MALPU Glutathione S-transferase U1 OS=Malva pusilla PE=2 SV=1	ath:AT3G43800	ATGSTU27 (Arabidopsis thaliana Glutathione S-transferase (class tau) 27); glutathione transferase ; K00799 glutathione S-transferase [EC:2.5.1.18]	PF13417.1|GST_N_3; PF00043.20|GST_C	IPR004045|Glutathione S-transferase, N-terminal; IPR004046|Glutathione S-transferase, C-terminal; IPR017933|Glutathione S-transferase/chloride channel, C-terminal	GO:0005515|protein binding
Gh_D07G1459	0.887371	0.00805771	5e-05	0.00199199	4.70163	up	down	yes	OK	AT1G08500	early nodulin-like protein 18	Q41001	BCP_PEA Blue copper protein OS=Pisum sativum PE=2 SV=1	B9RDG0	B9RDG0_RICCO Copper ion binding protein, putative OS=Ricinus communis GN=RCOM_1612590 PE=4 SV=1			PF02298.12|Cu_bind_like	IPR003245|Plastocyanin-like	GO:0009055|electron carrier activity ; GO:0005507|copper ion binding
Gh_D04G0059	0.835401	0.0114752	5e-05	0.00199199	4.28772	up	down	yes	OK	AT2G19330	plant intracellular ras group-related LRR 6	O61967	LAP1_CAEEL Protein lap1 OS=Caenorhabditis elegans GN=let-413 PE=1 SV=3	M5XLL8	M5XLL8_PRUPE Uncharacterized protein OS=Prunus persica GN=PRUPE_ppa008019mg PE=4 SV=1	dme:Dmel_CG10255	Lap1; CG10255 gene product from transcript CG10255-RA ; K01768 adenylate cyclase [EC:4.6.1.1]	PF12799.2|LRR_4; PF13855.1|LRR_8; PF13504.1|LRR_7; PB006720|Pfam-B_6720; PF00560.28|LRR_1	IPR001611|Leucine-rich repeat; IPR003591|Leucine-rich repeat, typical subtype; IPR025875|Leucine rich repeat 4	GO:0005515|protein binding
Gh_D03G0494	0.563632	0.00770824	0.0003	0.00871602	4.29211	up	down	yes	OK	AT3G02970	EXORDIUM like 6			B9I753	B9I753_POPTR Predicted protein OS=Populus trichocarpa GN=POPTRDRAFT_571434 PE=4 SV=1			PF04674.7|Phi_1	IPR006766|Phosphate-induced protein 1
Gh_D08G0499	0.0926894	0.0101583	5e-05	0.00199199	2.21096	up	down	yes	OK	AT1G03070	Bax inhibitor-1 family protein	Q94A20	BI1L_ARATH BI1-like protein OS=Arabidopsis thaliana GN=At4g15470 PE=2 SV=1	M5VKA6	M5VKA6_PRUPE Uncharacterized protein OS=Prunus persica GN=PRUPE_ppa010573mg PE=4 SV=1	pop:POPTR_710099	hypothetical protein ; K06890	PF01027.15|Bax1-I	IPR006214|Bax inhibitor 1-related
Gh_A08G2570	20.4223	1.71098	0.00055	0.0138713	2.47956	up	down	yes	OK	AT3G46850	Subtilase family protein	Q39547	CUCM1_CUCME Cucumisin OS=Cucumis melo PE=1 SV=1	F6HNS9	F6HNS9_VITVI Putative uncharacterized protein OS=Vitis vinifera GN=VIT_13s0019g02490 PE=4 SV=1	osa:4334194	Os03g0761500; hypothetical protein ; K01342 subtilisin [EC:3.4.21.62]	PF05922.11|Inhibitor_I9; PF00082.17|Peptidase_S8; PB017721|Pfam-B_17721	IPR000209|Peptidase S8/S53 domain; IPR010259|Proteinase inhibitor I9; IPR015500|Peptidase S8, subtilisin-related; IPR023828|Peptidase S8, subtilisin, Ser-active site	GO:0004252|serine-type endopeptidase activity ; GO:0006508|proteolysis ; GO:0042802|identical protein binding ; GO:0043086|negative regulation of catalytic activity
Gh_D02G1718	0.000843552	5.12657e-05	5e-05	0.00199199	2.8006	up	down	yes	OK	AT1G10380	Putative membrane lipoprotein			B9S2F0	B9S2F0_RICCO Putative uncharacterized protein OS=Ricinus communis GN=RCOM_0699140 PE=4 SV=1			PF14380.1|WAK_assoc; PF13947.1|GUB_WAK_bind	IPR025287|Wall-associated receptor kinase galacturonan-binding domain	GO:0030247|polysaccharide binding
Gh_D05G2381	2.37779	0.000943376	0.00085	0.0193303	7.83222	up	down	yes	OK	AT1G22710	sucrose-proton symporter 2	Q39231	SUC2_ARATH Sucrose transport protein SUC2 OS=Arabidopsis thaliana GN=SUC2 PE=1 SV=2	Q41152	Q41152_RICCO Sucrose carrier OS=Ricinus communis GN=Scr1 PE=2 SV=1			PB005444|Pfam-B_5444; PB010552|Pfam-B_10552; PF00083.19|Sugar_tr	IPR005828|General substrate transporter	GO:0055085|transmembrane transport ; GO:0016021|integral to membrane ; GO:0022857|transmembrane transporter activity
Gh_A08G0037	2.29613	0.000705041	5e-05	0.00199199	8.08848	up	down	yes	OK	AT1G08250	arogenate dehydratase 6	Q9SGD6	AROD6_ARATH Arogenate dehydratase/prephenate dehydratase 6, chloroplastic OS=Arabidopsis thaliana GN=ADT6 PE=1 SV=1	A9PHG2	A9PHG2_POPTR Arogenate/prephenate dehydratase OS=Populus trichocarpa GN=PDT2 PE=2 SV=1	ppp:PHYPADRAFT_128069	hypothetical protein ; K04518 prephenate dehydratase [EC:4.2.1.51]	PF00800.13|PDT	IPR001086|Prephenate dehydratase; IPR018528|Prephenate dehydratase, conserved site	GO:0004664|prephenate dehydratase activity ; GO:0009094|L-phenylalanine biosynthetic process
Gh_A10G0763	0.54264	0.000508363	5e-05	0.00199199	6.97301	up	down	yes	OK	AT5G65110	acyl-CoA oxidase 2	O64894	ACOX2_CUCMA Acyl-coenzyme A oxidase, peroxisomal OS=Cucurbita maxima GN=Acx PE=1 SV=1	E4MWA4	E4MWA4_THEHA Acyl-coenzyme A oxidase OS=Thellungiella halophila PE=2 SV=1	vvi:100255430	GSVIVT00005192001; hypothetical protein LOC100255430 ; K00232 acyl-CoA oxidase [EC:1.3.3.6]	PF00441.19|Acyl-CoA_dh_1; PF01756.14|ACOX; PF02770.14|Acyl-CoA_dh_M	IPR002655|Acyl-CoA oxidase, C-terminal; IPR006091|Acyl-CoA oxidase/dehydrogenase, central domain; IPR009075|Acyl-CoA dehydrogenase/oxidase C-terminal; IPR012258|Acyl-CoA oxidase	GO:0016627|oxidoreductase activity, acting on the CH-CH group of donors ; GO:0006635|fatty acid beta-oxidation ; GO:0003997|acyl-CoA oxidase activity ; GO:0006631|fatty acid metabolic process ; GO:0050660|flavin adenine dinucleotide binding ; GO:0005777|peroxisome ; GO:0003995|acyl-CoA dehydrogenase activity ; GO:0055114|oxidation-reduction process
Gh_D09G0262	3.73355	0.0008775	0.00075	0.0176045	8.35579	up	down	yes	OK	AT5G14700	NAD(P)-binding Rossmann-fold superfamily protein	Q500U8	TKPR1_ARATH Tetraketide alpha-pyrone reductase 1 OS=Arabidopsis thaliana GN=TKPR1 PE=2 SV=1	G3FJ91	G3FJ91_BETPL Cinnamoyl-CoA reductase OS=Betula platyphylla GN=CCR1 PE=2 SV=1	ppp:PHYPADRAFT_111821	hypothetical protein ; K09753 cinnamoyl-CoA reductase [EC:1.2.1.44]	PF13460.1|NAD_binding_10
Gh_A12G2048	7.2258	0.000923001	0.0028	0.0458657	8.96554	up	down	yes	OK	AT4G22950	AGAMOUS-like 19	O82743	AGL19_ARATH Agamous-like MADS-box protein AGL19 OS=Arabidopsis thaliana GN=AGL19 PE=1 SV=1	C3PTE7	C3PTE7_POPTO MADS box transcription factor OS=Populus tomentosa GN=MADS3 PE=2 SV=1	ath:AT2G45650	AGL6; AGL6 (AGAMOUS LIKE-6); DNA binding / transcription factor ; K09264 MADS-box transcription factor, plant	PF01486.12|K-box; PF00319.13|SRF-TF	IPR002100|Transcription factor, MADS-box; IPR002487|Transcription factor, K-box	GO:0005634|nucleus ; GO:0003677|DNA binding ; GO:0006355|regulation of transcription, DNA-dependent ; GO:0003700|sequence-specific DNA binding transcription factor activity ; GO:0046983|protein dimerization activity
Gh_A10G2171	3.06422	0.000343059	0.0031	0.0493014	9.0974	up	down	yes	OK	AT2G16530	3-oxo-5-alpha-steroid 4-dehydrogenase family protein	Q9SI62	POED2_ARATH Polyprenol reductase 2 OS=Arabidopsis thaliana GN=At2g16530 PE=1 SV=2	F6GWP3	F6GWP3_VITVI Putative uncharacterized protein OS=Vitis vinifera GN=VIT_04s0023g03100 PE=4 SV=1	vvi:100243811	hypothetical protein LOC100243811 ; K12345 3-oxo-5-alpha-steroid 4-dehydrogenase 3 [EC:1.3.99.5]	PF02544.11|Steroid_dh	IPR001104|3-oxo-5-alpha-steroid 4-dehydrogenase, C-terminal	GO:0016627|oxidoreductase activity, acting on the CH-CH group of donors ; GO:0016021|integral to membrane ; GO:0005737|cytoplasm ; GO:0006629|lipid metabolic process
Gh_D02G0642	9.15125	0.000959952	0.00025	0.00757223	9.16252	up	down	yes	OK	AT5G30495	Fcf2 pre-rRNA processing protein	O42877	FCF2_SCHPO rRNA-processing protein fcf2 OS=Schizosaccharomyces pombe (strain 972 / ATCC 24843) GN=fcf2 PE=3 SV=1	K4C202	K4C202_SOLLC Uncharacterized protein OS=Solanum lycopersicum GN=Solyc05g053220.2 PE=4 SV=1			PF08698.6|Fcf2	IPR014810|Fcf2 pre-rRNA processing
Gh_A12G1338	2.40033	8.57382e-05	0.0013	0.0264396	10.2398	up	down	yes	OK	AT1G67900	Phototropic-responsive NPH3 family protein	Q9C9V6	Y1790_ARATH BTB/POZ domain-containing protein At1g67900 OS=Arabidopsis thaliana GN=At1g67900 PE=1 SV=1	B9SVL5	B9SVL5_RICCO Signal transducer, putative OS=Ricinus communis GN=RCOM_0793660 PE=4 SV=1			PF03000.9|NPH3	IPR027356|NPH3 domain
Gh_D05G3152	33.6299	0.000497595	0.0002	0.00632409	11.1211	up	down	yes	OK	AT2G39840	type one serine/threonine protein phosphatase 4	P48484	PP14_ARATH Serine/threonine-protein phosphatase PP1 isozyme 4 OS=Arabidopsis thaliana GN=TOPP4 PE=2 SV=1	B9HMM8	B9HMM8_POPTR Serine/threonine-protein phosphatase OS=Populus trichocarpa GN=POPTRDRAFT_832567 PE=3 SV=1	pop:POPTR_724597	hypothetical protein ; K06269 protein phosphatase 1, catalytic subunit [EC:3.1.3.16]
