# Supplementary material for: Transcriptome analysis identified aberrant gene expression in pollen developmental pathways leading to CGMS in cotton (Gossypium hirsutum L.)
Source: PLoS One. 2019 Jun 24;14(6):e0218381. doi: 10.1371/journal.pone.0218381 (PMC6590983; doi:10.1371/journal.pone.0218381)
Supplement: S5 Table — (XLS) [file pone.0218381.s005.xls]

## Sheet: Non redundant DEGs JS178 vs JR1
Supplementary Table 5 : A detailed information of expression profile of DEGs between JS178 and JR178
G. hirsutum gene ID	JS178_fpkm	JR178_fpkm	pvalue	FDR	log2FC(JS178/JR178)	up-down-regulation(JS178/JR178)	up-down-regulation(JR178/JS178)	significant(FDR<=0.05,|logFC|>=2)	status	Arabidopsis ID	ArabDesc	Swissprot_id	SwissProt_desc	Trembl_id	Trembl_desc	KEGG_id	KEGG_desc	Pfam_ids	InterProt_ids	GO_ids
Gh_D04G1076	0.000212912	13.9973	5e-05	0.00199199	-11.0935	down	up	yes	OK	AT2G37030	SAUR-like auxin-responsive protein family	P32295	ARG7_VIGRR Indole-3-acetic acid-induced protein ARG7 OS=Vigna radiata var. radiata GN=ARG7 PE=2 SV=1	D7TQN2	D7TQN2_VITVI Putative uncharacterized protein OS=Vitis vinifera GN=VIT_08s0040g01670 PE=4 SV=1			PF02519.9|Auxin_inducible	IPR003676|Auxin-induced protein, ARG7
Gh_D06G0019	0.000221709	12.725	5e-05	0.00199199	-10.9577	down	up	yes	OK	AT4G29860	Transducin/WD40 repeat-like superfamily protein	Q54HW5	GNB1L_DICDI Guanine nucleotide-binding protein subunit beta-like protein 1 homolog OS=Dictyostelium discoideum GN=gnb1l PE=4 SV=1	M5XFI6	M5XFI6_PRUPE Uncharacterized protein OS=Prunus persica GN=PRUPE_ppa006898mg PE=4 SV=1			PF00400.27|WD40	IPR001680|WD40 repeat; IPR017986|WD40-repeat-containing domain	GO:0005515|protein binding
Gh_D13G2523	8.70792e-05	4.88484	5e-05	0.00199199	-10.9348	down	up	yes	OK	AT3G54040	PAR1 protein			I1J747	I1J747_SOYBN Uncharacterized protein OS=Glycine max PE=4 SV=1			PF06521.6|PAR1	IPR009489|PAR1
Gh_D08G0614	0.000337272	13.1601	5e-05	0.00199199	-10.5718	down	up	yes	OK	AT4G19970		Q3E6Y3	Y1869_ARATH Uncharacterized protein At1g28695 OS=Arabidopsis thaliana GN=At1g28695 PE=2 SV=1	B9SKF0	B9SKF0_RICCO Pentatricopeptide repeat-containing protein, putative OS=Ricinus communis GN=RCOM_0658500 PE=4 SV=1			PF03407.11|Nucleotid_trans	IPR005069|Nucleotide-diphospho-sugar transferase
Gh_D09G0452	0.000371741	13.4651	5e-05	0.00199199	-10.4974	down	up	yes	OK
Gh_A08G0091	0.00230893	76.687	0.0023	0.0399977	-10.4107	down	up	yes	OK	AT4G05030	Copper transport protein family			K7MAY2	K7MAY2_SOYBN Uncharacterized protein OS=Glycine max PE=4 SV=1			PF00403.21|HMA	IPR006121|Heavy metal-associated domain, HMA	GO:0046872|metal ion binding ; GO:0030001|metal ion transport
Gh_Sca098860	0.000453992	13.8637	5e-05	0.00199199	-10.3267	down	up	yes	OK	AT3G49650	P-loop containing nucleoside triphosphate hydrolases superfamily protein			F6GYY6	F6GYY6_VITVI Putative uncharacterized protein OS=Vitis vinifera GN=VIT_07s0205g00140 PE=3 SV=1
Gh_A01G0058	0.000870792	36.8534	0.00245	0.0418302	-10.6531	down	up	yes	OK	AT2G15820	endonucleases	Q9XIL5	PP154_ARATH Pentatricopeptide repeat-containing protein At2g15820 OS=Arabidopsis thaliana GN=At2g15820 PE=2 SV=3	B9S769	B9S769_RICCO Pentatricopeptide repeat-containing protein, putative OS=Ricinus communis GN=RCOM_0774040 PE=4 SV=1	sce:Q0160	SCEI; I-SceI DNA endonuclease, encoded by the mitochondrial group I intron of the 21S_rRNA gene; mediates gene conversion that propagates the intron into intron-less copies of the 21S_rRNA gene ; K01175	PF01535.15|PPR; PF03161.8|LAGLIDADG_2	IPR002885|Pentatricopeptide repeat; IPR004860|Homing endonuclease, LAGLIDADG	GO:0004519|endonuclease activity
Gh_A07G0112	0.000697147	2.09051	0.0002	0.00632409	-8.00592	down	up	yes	OK	AT5G56960	basic helix-loop-helix (bHLH) DNA-binding family protein	Q9LTS4	BH041_ARATH Putative transcription factor bHLH041 OS=Arabidopsis thaliana GN=BHLH41 PE=4 SV=1	D7TB65	D7TB65_VITVI Putative uncharacterized protein OS=Vitis vinifera GN=VIT_11s0016g02070 PE=4 SV=1	tca:664267	similar to MAX protein isoform a ; K04453 Max protein	PF00010.21|HLH	IPR011598|Myc-type, basic helix-loop-helix (bHLH) domain	GO:0046983|protein dimerization activity
Gh_D12G1372	0.00480139	44.1133	5e-05	0.00199199	-9.12561	down	up	yes	OK	AT2G21190	ER lumen protein retaining receptor family protein	Q09473	ERD22_CAEEL Putative ER lumen protein retaining receptor C28H8.4 OS=Caenorhabditis elegans GN=C28H8.4 PE=3 SV=1	I1LPG3	I1LPG3_SOYBN Uncharacterized protein OS=Glycine max PE=4 SV=1	vvi:100259733	hypothetical protein LOC100259733 ; K10949 ER lumen protein retaining receptor	PF00810.13|ER_lumen_recept	IPR000133|ER lumen protein retaining receptor	GO:0046923|ER retention sequence binding ; GO:0016021|integral to membrane ; GO:0006621|protein retention in ER lumen
Gh_A05G1053	0.00500098	24.2588	5e-05	0.00199199	-8.4869	down	up	yes	OK	AT1G80230	Rubredoxin-like superfamily protein	Q9SSB8	CX5B2_ARATH Cytochrome c oxidase subunit 5b-2, mitochondrial OS=Arabidopsis thaliana GN=COX5B-2 PE=2 SV=1	I1KH46	I1KH46_SOYBN Uncharacterized protein OS=Glycine max PE=4 SV=1	ath:AT1G80230	cytochrome c oxidase family protein ; K02265 cytochrome c oxidase subunit Vb [EC:1.9.3.1]		IPR002124|Cytochrome c oxidase, subunit Vb	GO:0005740|mitochondrial envelope ; GO:0004129|cytochrome-c oxidase activity
Gh_D05G2657	0.00259996	256.385	5e-05	0.00199199	-11.4986	down	up	yes	OK	AT4G21300	Tetratricopeptide repeat (TPR)-like superfamily protein	Q7XJN6	PP197_ARATH Pentatricopeptide repeat-containing protein At2g40720 OS=Arabidopsis thaliana GN=PCMP-E26 PE=3 SV=1	B9I8E7	B9I8E7_POPTR Predicted protein OS=Populus trichocarpa GN=POPTRDRAFT_571676 PE=4 SV=1			PF01535.15|PPR; PB004526|Pfam-B_4526; PF13041.1|PPR_2; PB010214|Pfam-B_10214	IPR002885|Pentatricopeptide repeat
Gh_A08G0763	0.00221709	5.57219	0.0001	0.00360715	-7.82935	down	up	yes	OK	AT5G57490	voltage dependent anion channel 4	Q9FKM2	VDAC4_ARATH Mitochondrial outer membrane protein porin 4 OS=Arabidopsis thaliana GN=VDAC4 PE=2 SV=1	M5XCQ0	M5XCQ0_PRUPE Uncharacterized protein OS=Prunus persica GN=PRUPE_ppa009817mg PE=4 SV=1	ppp:PHYPADRAFT_195935	hypothetical protein ; K05862 voltage-dependent anion channel	PF01459.17|Porin_3	IPR027246|Eukaryotic porin/Tom40	GO:0055085|transmembrane transport ; GO:0005741|mitochondrial outer membrane
Gh_A12G0327	0.000870792	11.8776	5e-05	0.00199199	-9.52076	down	up	yes	OK	AT2G17020	F-box/RNI-like superfamily protein	Q9SDA8	FBL10_ARATH F-box/LRR-repeat protein 10 OS=Arabidopsis thaliana GN=FBL10 PE=2 SV=1	B9SUY6	B9SUY6_RICCO Ubiquitin-protein ligase, putative OS=Ricinus communis GN=RCOM_1373720 PE=4 SV=1	ecb:100056080	similar to F-box and leucine-rich repeat protein 2 ; K10268 F-box and leucine-rich repeat protein 2	PF00646.28|F-box; PB006618|Pfam-B_6618; PF13516.1|LRR_6	IPR001810|F-box domain; IPR006553|Leucine-rich repeat, cysteine-containing subtype	GO:0005515|protein binding
Gh_A11G0361	0.00118533	21.5486	5e-05	0.00199199	-9.80804	down	up	yes	OK	AT5G51030	NAD(P)-binding Rossmann-fold superfamily protein	B2X050	MNR1_CAPAN (+)-neomenthol dehydrogenase OS=Capsicum annuum GN=MNR1 PE=1 SV=1	B9I427	B9I427_POPTR Predicted protein OS=Populus trichocarpa GN=POPTRDRAFT_570377 PE=3 SV=1	mdo:100015233	similar to Carbonyl reductase [NADPH] 1 (NADPH-dependent carbonyl reductase 1) (Prostaglandin-E(2) 9-reductase) (Prostaglandin 9-ketoreductase) (15-hydroxyprostaglandin dehydrogenase [NADP+]) ; K00079 carbonyl reductase (NADPH) [EC:1.1.1.184]; K00081 prostaglandin-E2 9-reductase [EC:1.1.1.189]; K00084 15-hydroxyprostaglandin dehydrogenase (NADP) [EC:1.1.1.197]	PB008205|Pfam-B_8205; PF00106.20|adh_short	IPR002198|Short-chain dehydrogenase/reductase SDR; IPR002347|Glucose/ribitol dehydrogenase	GO:0008152|metabolic process ; GO:0016491|oxidoreductase activity
Gh_A03G0758	0.00269952	4.83989	5e-05	0.00199199	-7.49157	down	up	yes	OK	AT5G01750	Protein of unknown function (DUF567)	Q9LZX1	LOR15_ARATH Protein LURP-one-related 15 OS=Arabidopsis thaliana GN=At5g01750 PE=1 SV=1	I1N351	I1N351_SOYBN Uncharacterized protein OS=Glycine max PE=4 SV=1			PF04525.7|Tub_2	IPR007612|LURP1-like domain
Gh_D08G0407	0.00857382	45.1009	5e-05	0.00199199	-8.56794	down	up	yes	OK	AT3G02468	conserved peptide upstream open reading frame 9			A7Y7H5	A7Y7H5_PRUDU Putative S-adenosylmethionine decarboxylase (Fragment) OS=Prunus dulcis PE=2 SV=1	vvi:100254666	hypothetical protein LOC100254666 ; K01611 S-adenosylmethionine decarboxylase [EC:4.1.1.50]	PF08132.6|AdoMetDC_leader	IPR012511|S-adenosyl-l-methionine decarboxylase leader peptide
Gh_D05G1997	0.00917225	15.6759	0.0011	0.0234005	-7.4437	down	up	yes	OK	AT2G14900	Gibberellin-regulated family protein	Q8LFM2	GASAA_ARATH Gibberellin-regulated protein 10 OS=Arabidopsis thaliana GN=GASA10 PE=2 SV=1	C6T0H2	C6T0H2_SOYBN Putative uncharacterized protein OS=Glycine max PE=4 SV=1			PF02704.9|GASA	IPR003854|Gibberellin regulated protein
Gh_D09G0432	0.00911767	35.1798	0.00055	0.0138713	-8.25801	down	up	yes	OK	AT5G52540	Protein of unknown function (DUF819)	O31634	YJCL_BACSU Uncharacterized membrane protein YjcL OS=Bacillus subtilis (strain 168) GN=yjcL PE=4 SV=1	B9H3H2	B9H3H2_POPTR Predicted protein (Fragment) OS=Populus trichocarpa GN=POPTRDRAFT_198745 PE=2 SV=1			PF05684.7|DUF819	IPR008537|Protein of unknown function DUF819
Gh_D02G2428	0.00917225	45.1853	0.00175	0.0328852	-8.50234	down	up	yes	OK	AT4G14723		Q2V3I3	EPFL4_ARATH EPIDERMAL PATTERNING FACTOR-like protein 4 OS=Arabidopsis thaliana GN=EPFL4 PE=3 SV=1	B9SNE3	B9SNE3_RICCO Putative uncharacterized protein OS=Ricinus communis GN=RCOM_0175570 PE=4 SV=1
Gh_D12G2563	0.0121505	15.2346	0.00315	0.0498782	-7.13396	down	up	yes	OK	AT4G07950	DNA-directed RNA polymerase, subunit M, archaeal	O13896	RPC10_SCHPO DNA-directed RNA polymerase III subunit RPC10 OS=Schizosaccharomyces pombe (strain 972 / ATCC 24843) GN=rpc11 PE=3 SV=1	F6I6G3	F6I6G3_VITVI DNA-directed RNA polymerase subunit OS=Vitis vinifera GN=VIT_15s0046g00090 PE=3 SV=1	vvi:100243245	similar to Os02g0672700 ; K03019 DNA-directed RNA polymerase III subunit C11 [EC:2.7.7.6]	PF14803.1|Nudix_N_2; PF01096.13|TFIIS_C	IPR001222|Zinc finger, TFIIS-type; IPR001529|DNA-directed RNA polymerase, M/15kDa subunit; IPR019761|DNA-directed RNA polymerase M, 15kDa subunit, conserved site	GO:0003899|DNA-directed RNA polymerase activity ; GO:0003677|DNA binding ; GO:0008270|zinc ion binding ; GO:0006351|transcription, DNA-dependent ; GO:0003676|nucleic acid binding
Gh_D11G3334	0.00357128	23.7963	5e-05	0.00199199	-8.80436	down	up	yes	OK	AT2G41200				B9SLP8	B9SLP8_RICCO Putative uncharacterized protein OS=Ricinus communis GN=RCOM_0502320 PE=4 SV=1
Gh_A05G3141	0.00212912	12.1784	5e-05	0.00199199	-8.65171	down	up	yes	OK	AT3G28200	Peroxidase superfamily protein	Q9LHA7	PER31_ARATH Peroxidase 31 OS=Arabidopsis thaliana GN=PER31 PE=2 SV=1	C9WF08	C9WF08_GOSHI Class III peroxidase OS=Gossypium hirsutum GN=POX9 PE=2 SV=1	ath:AT3G28200	peroxidase, putative ; K00430 peroxidase [EC:1.11.1.7]	PF00141.18|peroxidase	IPR000823|Plant peroxidase; IPR002016|Haem peroxidase, plant/fungal/bacterial; IPR019793|Peroxidases heam-ligand binding site; IPR019794|Peroxidase, active site	GO:0006979|response to oxidative stress ; GO:0020037|heme binding ; GO:0004601|peroxidase activity ; GO:0055114|oxidation-reduction process
Gh_D07G0486	0.00381275	3.80782	5e-05	0.00199199	-6.90646	down	up	yes	OK	AT5G23660	homolog of Medicago truncatula MTN3	O82587	SWT12_ARATH Bidirectional sugar transporter SWEET12 OS=Arabidopsis thaliana GN=SWEET12 PE=2 SV=1	B9RAA0	B9RAA0_RICCO Putative uncharacterized protein OS=Ricinus communis GN=RCOM_1504880 PE=4 SV=1			PF03083.11|MtN3_slv	IPR004316|SWEET sugar transporter	GO:0016021|integral to membrane
Gh_D06G2308	0.00371741	3.70343	5e-05	0.00199199	-6.90399	down	up	yes	OK	AT1G09980	Putative serine esterase family protein			M5XKP1	M5XKP1_PRUPE Uncharacterized protein OS=Prunus persica GN=PRUPE_ppa001454mg PE=4 SV=1			PF12394.3|DUF3657	IPR022122|Protein of unknown function DUF3657
Gh_D03G0626	0.0138175	13.6605	0.0007	0.0167282	-6.89632	down	up	yes	OK	AT5G13790	AGAMOUS-like 15	Q39295	AGL15_BRANA Agamous-like MADS-box protein AGL15 OS=Brassica napus GN=AGL15 PE=3 SV=1	B9H9K4	B9H9K4_POPTR Predicted protein OS=Populus trichocarpa GN=POPTRDRAFT_762094 PE=3 SV=1	ath:AT2G14210	ANR1; ANR1; DNA binding / transcription factor ; K09264 MADS-box transcription factor, plant	PF01486.12|K-box; PF00319.13|SRF-TF	IPR002100|Transcription factor, MADS-box; IPR002487|Transcription factor, K-box	GO:0005634|nucleus ; GO:0003677|DNA binding ; GO:0006355|regulation of transcription, DNA-dependent ; GO:0003700|sequence-specific DNA binding transcription factor activity ; GO:0046983|protein dimerization activity
Gh_D01G0225	0.00212912	2.08953	0.00275	0.0453998	-6.88899	down	up	yes	OK	AT5G64560	magnesium transporter 9	Q9FLG2	MRS22_ARATH Magnesium transporter MRS2-2 OS=Arabidopsis thaliana GN=MRS2-2 PE=2 SV=1	I1NIA1	I1NIA1_SOYBN Uncharacterized protein OS=Glycine max PE=4 SV=1			PF01544.13|CorA; PB000943|Pfam-B_943; PB016808|Pfam-B_16808	IPR002523|Mg2+ transporter protein, CorA-like/Zinc transport protein ZntB; IPR026573|Magnesium transporter MRS2/LPE10	GO:0016020|membrane ; GO:0015693|magnesium ion transport ; GO:0055085|transmembrane transport ; GO:0046873|metal ion transmembrane transporter activity ; GO:0015095|magnesium ion transmembrane transporter activity ; GO:0030001|metal ion transport
Gh_A01G0901	0.00211348	2.05896	5e-05	0.00199199	-6.88162	down	up	yes	OK	AT4G34860	Plant neutral invertase family protein	Q67XD9	CINV2_ARATH Alkaline/neutral invertase CINV2 OS=Arabidopsis thaliana GN=CINV2 PE=2 SV=1	I0CL52	I0CL52_MANES Neutral/alkaline invertase OS=Manihot esculenta GN=MNINV2 PE=2 SV=1			PF12899.2|Glyco_hydro_100	IPR024746|Glycosyl hydrolase family 100	GO:0033926|glycopeptide alpha-N-acetylgalactosaminidase activity
Gh_A05G2495	0.00435688	3.98273	5e-05	0.00199199	-6.81797	down	up	yes	OK	AT5G04500	glycosyltransferase family protein 47	Q9Y169	EXT2_DROME Exostosin-2 OS=Drosophila melanogaster GN=Ext2 PE=1 SV=1	B9T3V5	B9T3V5_RICCO Transferase, transferring glycosyl groups, putative OS=Ricinus communis GN=RCOM_0115300 PE=4 SV=1	dme:Dmel_CG8433	Ext2; CG8433 gene product from transcript CG8433-RA (EC:2.4.1.- 2.4.1.17 2.4.1.224 2.4.1.225); K02367 glucuronyl/N-acetylglucosaminyl transferase EXT2 [EC:2.4.1.224 2.4.1.225]	PB003632|Pfam-B_3632; PF09258.5|Glyco_transf_64	IPR004263|Exostosin-like; IPR015338|EXTL2, alpha-1,4-N-acetylhexosaminyltransferase	GO:0016758|transferase activity, transferring hexosyl groups ; GO:0031227|intrinsic to endoplasmic reticulum membrane
Gh_A02G0370	0.00698942	6.33324	0.00095	0.0210029	-6.80917	down	up	yes	OK	AT1G06620	2-oxoglutarate (2OG) and Fe(II)-dependent oxygenase superfamily protein	P10967	ACCH3_SOLLC 1-aminocyclopropane-1-carboxylate oxidase homolog OS=Solanum lycopersicum GN=ACO3 PE=1 SV=1	F6H8I6	F6H8I6_VITVI Putative uncharacterized protein OS=Vitis vinifera GN=VIT_05s0049g00250 PE=4 SV=1	ath:AT4G22880	LDOX; LDOX (TANNIN DEFICIENT SEED 4) ; K05277 leucoanthocyanidin dioxygenase [EC:1.14.11.19]	PB010462|Pfam-B_10462; PF14226.1|DIOX_N; PB016631|Pfam-B_16631; PB002652|Pfam-B_2652	IPR026992|Non-haem dioxygenase N-terminal domain
Gh_A04G0654	0.00809554	17.1086	5e-05	0.00199199	-7.65602	down	up	yes	OK	AT3G53470				D7TQ99	D7TQ99_VITVI Putative uncharacterized protein OS=Vitis vinifera GN=VIT_08s0040g03230 PE=4 SV=1
Gh_A13G0226	0.00212912	4.85736	0.00085	0.0193303	-7.73254	down	up	yes	OK	AT4G25030				B9T7T2	B9T7T2_RICCO Putative uncharacterized protein OS=Ricinus communis GN=RCOM_0179580 PE=4 SV=1			PB001834|Pfam-B_1834
Gh_D02G1980	0.00229843	5.77176	5e-05	0.00199199	-7.82851	down	up	yes	OK	AT2G17220	Protein kinase superfamily protein	P27450	CX32_ARATH Probable serine/threonine-protein kinase Cx32, chloroplastic OS=Arabidopsis thaliana GN=At4g35600 PE=1 SV=2	M5VJ74	M5VJ74_PRUPE Uncharacterized protein OS=Prunus persica GN=PRUPE_ppa006347mg PE=4 SV=1	ath:AT4G35600	CONNEXIN 32; kinase ; K00924	PF07714.12|Pkinase_Tyr; PB003458|Pfam-B_3458	IPR000719|Protein kinase domain; IPR001245|Serine-threonine/tyrosine-protein kinase catalytic domain; IPR002290|Serine/threonine- / dual specificity protein kinase, catalytic domain; IPR008271|Serine/threonine-protein kinase, active site; IPR017441|Protein kinase, ATP binding site; IPR020635|Tyrosine-protein kinase, catalytic domain	GO:0004713|protein tyrosine kinase activity; GO:0005524|ATP binding ; GO:0004674|protein serine/threonine kinase activity ; GO:0004672|protein kinase activity ; GO:0006468|protein phosphorylation
Gh_D05G2985	0.00608533	19.1271	0.0027	0.0447984	-8.05298	down	up	yes	OK	AT1G24270				B9RMB4	B9RMB4_RICCO Putative uncharacterized protein OS=Ricinus communis GN=RCOM_1079250 PE=4 SV=1			PB000368|Pfam-B_368; PB005081|Pfam-B_5081
Gh_D10G2465	0.00718384	20.784	5e-05	0.00199199	-7.9701	down	up	yes	OK	AT5G05790	Duplicated homeodomain-like superfamily protein	Q8S9H7	DIV_ANTMA Transcription factor DIVARICATA OS=Antirrhinum majus GN=DIVARICATA PE=2 SV=1	M5X4P2	M5X4P2_PRUPE Uncharacterized protein OS=Prunus persica GN=PRUPE_ppa018139mg PE=4 SV=1	ddi:DDB_0220617	mybH; SWIRM domain-containing protein ; K11865 protein MYSM1	PF00249.26|Myb_DNA-binding	IPR001005|SANT/Myb domain; IPR017930|Myb domain	GO:0003682|chromatin binding
Gh_D08G2440	0.0361793	48.7561	5e-05	0.00199199	-7.2061	down	up	yes	OK	AT3G49420	Got1/Sft2-like vescicle transport protein family	Q9CR60	GOT1B_MOUSE Vesicle transport protein GOT1B OS=Mus musculus GN=Golt1b PE=2 SV=1	B9HHD3	B9HHD3_POPTR Predicted protein OS=Populus trichocarpa GN=POPTRDRAFT_819718 PE=4 SV=1			PF04178.7|Got1	IPR007305|Vesicle transport protein, Got1/SFT2-like	GO:0016192|vesicle-mediated transport
Gh_A12G0846	0.00961359	6.18974	5e-05	0.00199199	-6.46747	down	up	yes	OK	AT3G44340	clone eighty-four	Q9M291	SC24C_ARATH Protein transport protein Sec24-like CEF OS=Arabidopsis thaliana GN=CEF PE=2 SV=3	M4F1R2	M4F1R2_BRARP Uncharacterized protein OS=Brassica rapa subsp. pekinensis GN=Bra035009 PE=4 SV=1			PF04810.10|zf-Sec23_Sec24	IPR006895|Zinc finger, Sec23/Sec24-type	GO:0006886|intracellular protein transport ; GO:0030127|COPII vesicle coat ; GO:0008270|zinc ion binding ; GO:0006888|ER to Golgi vesicle-mediated transport
Gh_D06G0855	0.00866047	44.7242	5e-05	0.00199199	-8.5495	down	up	yes	OK	AT2G26250	3-ketoacyl-CoA synthase 10	Q570B4	KCS10_ARATH 3-ketoacyl-CoA synthase 10 OS=Arabidopsis thaliana GN=FDH PE=1 SV=2	Q8VWP9	Q8VWP9_GOSHI 3-ketoacyl-CoA synthase OS=Gossypium hirsutum GN=FDH PE=2 SV=1			PF08392.7|FAE1_CUT1_RppA	IPR013601|FAE1/Type III polyketide synthase-like protein	GO:0016020|membrane ; GO:0016747|transferase activity, transferring acyl groups other than amino-acyl groups ; GO:0006633|fatty acid biosynthetic process
Gh_A10G1767	0.00381275	88.0379	5e-05	0.00199199	-10.0472	down	up	yes	OK	AT5G04660	cytochrome P450, family 77, subfamily A, polypeptide 4	O48928	C77A3_SOYBN Cytochrome P450 77A3 OS=Glycine max GN=CYP77A3 PE=2 SV=1	M5XMD8	M5XMD8_PRUPE Uncharacterized protein OS=Prunus persica GN=PRUPE_ppa004373mg PE=4 SV=1	ath:AT5G04660	CYP77A4 (cytochrome P450, family 77, subfamily A, polypeptide 4); oxygen binding ; K00517	PF00067.17|p450	IPR001128|Cytochrome P450; IPR002401|Cytochrome P450, E-class, group I; IPR017972|Cytochrome P450, conserved site	GO:0009055|electron carrier activity ; GO:0020037|heme binding ; GO:0016705|oxidoreductase activity, acting on paired donors, with incorporation or reduction of molecular oxygen ; GO:0005506|iron ion binding ; GO:0055114|oxidation-reduction process
Gh_A01G1216	0.00512333	72.5281	5e-05	0.00199199	-9.55793	down	up	yes	OK	AT1G24880	UDP-3-O-acyl N-acetylglycosamine deacetylase family protein	F4IAW1	LPXC5_ARATH Probable UDP-3-O-[3-hydroxymyristoyl] N-acetylglucosamine deacetylase 5 OS=Arabidopsis thaliana GN=LPXC5 PE=2 SV=2	M5XE02	M5XE02_PRUPE Uncharacterized protein OS=Prunus persica GN=PRUPE_ppa009014mg PE=4 SV=1	vvi:100266270	hypothetical protein LOC100266270 ; K02535 UDP-3-O-[3-hydroxymyristoyl] N-acetylglucosamine deacetylase [EC:3.5.1.-]	PF03331.8|LpxC	IPR004463|UDP-3-O-acyl N-acetylglucosamine deacetylase	GO:0008759|UDP-3-O-[3-hydroxymyristoyl] N-acetylglucosamine deacetylase activity ; GO:0009245|lipid A biosynthetic process
Gh_D09G2055	0.00135688	82.0946	5e-05	0.00199199	-11.0104	down	up	yes	OK	AT2G30290	VACUOLAR SORTING RECEPTOR 2	O22925	VSR2_ARATH Vacuolar-sorting receptor 2 OS=Arabidopsis thaliana GN=VSR2 PE=2 SV=1	B9SRT1	B9SRT1_RICCO Vacuolar sorting receptor 1, putative OS=Ricinus communis GN=RCOM_1057980 PE=4 SV=1			PF02225.17|PA; PB014423|Pfam-B_14423; PB000935|Pfam-B_935	IPR003137|Protease-associated domain, PA
Gh_D13G0872	0.0233715	10.969	0.00015	0.00504383	-6.15131	down	up	yes	OK	AT1G09760	U2 small nuclear ribonucleoprotein A	P43333	RU2A_ARATH U2 small nuclear ribonucleoprotein A' OS=Arabidopsis thaliana GN=At1g09760 PE=2 SV=2	D6N3G9	D6N3G9_GOSHI U2 small nuclear ribonucleoprotein A OS=Gossypium hirsutum PE=1 SV=1	vvi:100264276	hypothetical protein LOC100264276 ; K11092 U2 small nuclear ribonucleoprotein A'	PF14580.1|LRR_9	IPR003603|U2A'/phosphoprotein 32 family A, C-terminal
Gh_D09G1634	0.00800067	3.61852	5e-05	0.00199199	-6.1143	down	up	yes	OK	AT5G63060	Sec14p-like phosphatidylinositol transfer family protein	Q9CWP6	MSPD2_MOUSE Motile sperm domain-containing protein 2 OS=Mus musculus GN=Mospd2 PE=1 SV=2	D7SHM9	D7SHM9_VITVI Putative uncharacterized protein OS=Vitis vinifera GN=VIT_17s0000g08850 PE=4 SV=1			PF00650.15|CRAL_TRIO	IPR001251|CRAL-TRIO domain
Gh_D07G0546	0.00381275	1.71454	5e-05	0.00199199	-6.10855	down	up	yes	OK	AT4G24800	MA3 domain-containing protein	Q98TX3	PDCD4_CHICK Programmed cell death protein 4 OS=Gallus gallus GN=PDCD4 PE=2 SV=1	B9I3K0	B9I3K0_POPTR Predicted protein OS=Populus trichocarpa GN=POPTRDRAFT_570193 PE=4 SV=1	hmg:100206797	similar to eukaryotic translation initiation factor 4, gamma 1 ; K03260 translation initiation factor eIF-4F	PF02847.12|MA3	IPR003891|Initiation factor eIF-4 gamma, MA3
Gh_A10G1048	0.00917225	4.07977	0.00135	0.0272165	-6.09761	down	up	yes	OK	AT3G22680	RNA-DIRECTED DNA METHYLATION 1	Q9LUJ3	RDM1_ARATH Protein RDM1 OS=Arabidopsis thaliana GN=RDM1 PE=1 SV=1	M5XES6	M5XES6_PRUPE Uncharacterized protein OS=Prunus persica GN=PRUPE_ppa010153mg PE=4 SV=1			PF09187.5|DUF1950	IPR015270|Protein RDM1	GO:0005634|nucleus ; GO:0044030|regulation of DNA methylation
Gh_D04G0205	0.00911266	3.87191	5e-05	0.00199199	-6.05184	down	up	yes	OK	AT3G02800	Tyrosine phosphatase family protein	Q9ZVN4	Y1500_ARATH Probable tyrosine-protein phosphatase At1g05000 OS=Arabidopsis thaliana GN=At1g05000 PE=1 SV=1	B9RM86	B9RM86_RICCO Tyrosine-protein phosphatase SIW14, putative OS=Ricinus communis GN=RCOM_1078560 PE=4 SV=1			PF03162.8|Y_phosphatase2	IPR004861|Protein-tyrosine phosphatase, SIW14-like; IPR016130|Protein-tyrosine phosphatase, active site; IPR020428|Protein-tyrosine phosphatase, dual specificity phosphatase, eukaryotic	GO:0016311|dephosphorylation ; GO:0004725|protein tyrosine phosphatase activity ; GO:0016791|phosphatase activity
Gh_D05G0682	0.000258404	12.8607	0.00015	0.00504383	-10.8152	down	up	yes	OK	AT3G09040	Pentatricopeptide repeat (PPR) superfamily protein	Q9FGR2	PP436_ARATH Pentatricopeptide repeat-containing protein At5g59600 OS=Arabidopsis thaliana GN=PCMP-E1 PE=2 SV=1	B9GMA8	B9GMA8_POPTR Predicted protein OS=Populus trichocarpa GN=POPTRDRAFT_750776 PE=4 SV=1	ani:AN4044.2	hypothetical protein ; K02541 minichromosome maintenance protein 3	PF01535.15|PPR; PF13041.1|PPR_2	IPR002885|Pentatricopeptide repeat
Gh_D04G1420	0.00738159	2.99214	0.00205	0.0367952	-6.00475	down	up	yes	OK	AT2G20840	Secretory carrier membrane protein (SCAMP) family protein	Q9SKT3	SCAM1_ARATH Secretory carrier-associated membrane protein 1 OS=Arabidopsis thaliana GN=SCAMP1 PE=1 SV=1	D7SSG1	D7SSG1_VITVI Putative uncharacterized protein OS=Vitis vinifera GN=VIT_00s0301g00030 PE=4 SV=1			PF04144.8|SCAMP	IPR007273|SCAMP	GO:0016021|integral to membrane ; GO:0015031|protein transport
Gh_A07G1796	0.0101583	33.9908	5e-05	0.00199199	-8.11556	down	up	yes	OK	AT3G07390	auxin-responsive family protein	Q94BT2	AIR12_ARATH Auxin-induced in root cultures protein 12 OS=Arabidopsis thaliana GN=AIR12 PE=1 SV=3	B9T494	B9T494_RICCO Auxin-induced in root cultures protein 12, putative OS=Ricinus communis GN=RCOM_0318590 PE=4 SV=1			PF04526.8|DUF568	IPR005018|DOMON domain; IPR017214|Uncharacterised conserved protein UCP037471
Gh_A07G0071	0.00857382	73.2551	0.00175	0.0328852	-9.05299	down	up	yes	OK	AT1G55540	Nuclear pore complex protein	Q9SF38	PP222_ARATH Pentatricopeptide repeat-containing protein At3g09650, chloroplastic OS=Arabidopsis thaliana GN=HCF152 PE=2 SV=1	F6HQU9	F6HQU9_VITVI Putative uncharacterized protein OS=Vitis vinifera GN=VIT_08s0040g03280 PE=4 SV=1
Gh_A13G1119	0.00962461	38.573	0.0009	0.0201769	-8.29598	down	up	yes	OK	AT4G25434	nudix hydrolase homolog 10	Q6NPD7	NUD10_ARATH Nudix hydrolase 10 OS=Arabidopsis thaliana GN=NUDT10 PE=1 SV=1	B9GFM3	B9GFM3_POPTR Predicted protein OS=Populus trichocarpa GN=POPTRDRAFT_642311 PE=4 SV=1	cbr:CBG08712	Hypothetical protein CBG08712 ; K03574 7,8-dihydro-8-oxoguanine triphosphatase [EC:3.6.1.-]	PF00293.23|NUDIX	IPR000086|NUDIX hydrolase domain; IPR003293|Nudix hydrolase 6-like; IPR020084|NUDIX hydrolase, conserved site	GO:0016787|hydrolase activity
Gh_A08G0454	0.0114752	4.07977	0.0001	0.00360715	-5.8736	down	up	yes	OK	AT3G07810	RNA-binding (RRM/RBD/RNP motifs) family protein	Q8W034	RNP1_ARATH Heterogeneous nuclear ribonucleoprotein 1 OS=Arabidopsis thaliana GN=RNP1 PE=1 SV=1	I1JJR5	I1JJR5_SOYBN Uncharacterized protein OS=Glycine max PE=4 SV=2	vvi:100257917	hypothetical protein LOC100257917 ; K12741 heterogeneous nuclear ribonucleoprotein A1/3	PF00076.17|RRM_1; PB002199|Pfam-B_2199	IPR000504|RNA recognition motif domain	GO:0003676|nucleic acid binding
Gh_D05G3185	0.042879	15.1853	5e-05	0.00199199	-5.8697	down	up	yes	OK	AT3G59600	RNA polymerase Rpb8	Q923G2	RPAB3_MOUSE DNA-directed RNA polymerases I, II, and III subunit RPABC3 OS=Mus musculus GN=Polr2h PE=2 SV=3	B9SWD9	B9SWD9_RICCO DNA-directed RNA polymerases I, II, and III 17.1 kDa polypeptide, putative OS=Ricinus communis GN=RCOM_1204830 PE=4 SV=1	ath:AT3G59600	DNA-directed RNA polymerase I, II, and III, putative ; K03016 DNA-directed RNA polymerase II subunit H	PF03870.10|RNA_pol_Rpb8	IPR005570|RNA polymerase, Rpb8	GO:0006351|transcription, DNA-dependent
Gh_D04G0081	0.0320294	10.9511	0.0004	0.0108938	-5.83454	down	up	yes	OK	AT5G11970	Protein of unknown function (DUF3511)			B9S5V8	B9S5V8_RICCO Putative uncharacterized protein OS=Ricinus communis GN=RCOM_0654960 PE=4 SV=1			PF12023.3|DUF3511	IPR021899|Protein of unknown function DUF3511
Gh_A03G0164	0.0130924	94.3295	0.0021	0.037429	-8.88252	down	up	yes	OK	AT5G52640	heat shock protein 90.1	P51819	HSP83_IPONI Heat shock protein 83 OS=Ipomoea nil GN=HSP83A PE=2 SV=1	M0X173	M0X173_HORVD Uncharacterized protein OS=Hordeum vulgare var. distichum PE=3 SV=1	pop:POPTR_592912	hypothetical protein ; K04079 molecular chaperone HtpG	PF13589.1|HATPase_c_3; PB006815|Pfam-B_6815; PB000417|Pfam-B_417; PF00183.13|HSP90	IPR001404|Heat shock protein Hsp90 family; IPR003594|Histidine kinase-like ATPase, ATP-binding domain; IPR019805|Heat shock protein Hsp90, conserved site; IPR020575|Heat shock protein Hsp90, N-terminal	GO:0006457|protein folding ; GO:0005524|ATP binding ; GO:0051082|unfolded protein binding ; GO:0006950|response to stress
Gh_D08G0066	0.0075359	27.473	0.00105	0.0226083	-8.20128	down	up	yes	OK	AT5G58620	zinc finger (CCCH-type) family protein	Q9LUZ4	C3H66_ARATH Zinc finger CCCH domain-containing protein 66 OS=Arabidopsis thaliana GN=At5g58620 PE=2 SV=1	B9GIG9	B9GIG9_POPTR Predicted protein OS=Populus trichocarpa GN=POPTRDRAFT_752023 PE=4 SV=1			PF12796.2|Ank_2; PB016780|Pfam-B_16780; PF00642.19|zf-CCCH	IPR000571|Zinc finger, CCCH-type; IPR002110|Ankyrin repeat; IPR020683|Ankyrin repeat-containing domain	GO:0046872|metal ion binding ; GO:0005515|protein binding ; GO:0008270|zinc ion binding ; GO:0003676|nucleic acid binding
Gh_A02G0302	0.0387371	12.0844	5e-05	0.00199199	-5.74287	down	up	yes	OK	AT1G54520				B9RTS2	B9RTS2_RICCO Putative uncharacterized protein OS=Ricinus communis GN=RCOM_0912180 PE=4 SV=1			PF07466.6|DUF1517	IPR010903|Protein of unknown function DUF1517
Gh_D03G0742	0.0880026	27.0189	0.0024	0.041209	-5.72693	down	up	yes	OK	AT5G27410	D-aminoacid aminotransferase-like PLP-dependent enzymes superfamily protein	Q9ASR4	BCAL2_ARATH Branched-chain-amino-acid aminotransferase-like protein 2 OS=Arabidopsis thaliana GN=At5g27410 PE=2 SV=1	F6HYX7	F6HYX7_VITVI Putative uncharacterized protein OS=Vitis vinifera GN=VIT_14s0128g00100 PE=3 SV=1	osa:4332881	Os03g0359100; hypothetical protein ; K00826 branched-chain amino acid aminotransferase [EC:2.6.1.42]	PF01063.14|Aminotran_4	IPR001544|Aminotransferase, class IV	GO:0008152|metabolic process ; GO:0003824|catalytic activity
Gh_D13G1850	0.0108514	3.29176	5e-05	0.00199199	-5.71488	down	up	yes	OK	AT3G05150	Major facilitator superfamily protein	Q0WQ63	ERDL8_ARATH Sugar transporter ERD6-like 8 OS=Arabidopsis thaliana GN=At3g05150 PE=2 SV=1	E3VWX7	E3VWX7_VITVI Putative ERD6-like transporter OS=Vitis vinifera GN=GSVIVT00006099001 PE=3 SV=1	bfo:BRAFLDRAFT_82927	hypothetical protein ; K08145 MFS transporter, SP family, solute carrier family 2 (facilitated glucose transporter), member 8	PF00083.19|Sugar_tr	IPR003663|Sugar/inositol transporter; IPR005828|General substrate transporter; IPR005829|Sugar transporter, conserved site; IPR020846|Major facilitator superfamily domain	GO:0016020|membrane ; GO:0006810|transport ; GO:0055085|transmembrane transport ; GO:0016021|integral to membrane ; GO:0022891|substrate-specific transmembrane transporter activity; GO:0022857|transmembrane transporter activity ; GO:0005215|transporter activity
Gh_D08G0404	0.0706252	21.2925	5e-05	0.00199199	-5.70872	down	up	yes	OK	AT3G02460	Ypt/Rab-GAP domain of gyp1p superfamily protein	Q96CN4	EVI5L_HUMAN EVI5-like protein OS=Homo sapiens GN=EVI5L PE=1 SV=1	B9SIY8	B9SIY8_RICCO Ecotropic viral integration site, putative OS=Ricinus communis GN=RCOM_0596820 PE=4 SV=1	hsa:9098	USP6; ubiquitin specific peptidase 6 (Tre-2 oncogene) (EC:3.1.2.15); K11837 ubiquitin carboxyl-terminal hydrolase 6/32 [EC:3.1.2.15]	PB010121|Pfam-B_10121; PF00566.13|RabGAP-TBC	IPR000195|Rab-GTPase-TBC domain	GO:0005097|Rab GTPase activator activity ; GO:0005622|intracellular ; GO:0032313|regulation of Rab GTPase activity
Gh_A05G3027	0.0136716	13.9731	5e-05	0.00199199	-6.92957	down	up	yes	OK	AT2G39770	Glucose-1-phosphate adenylyltransferase family protein	Q6Z9A3	GMPP3_ORYSJ Probable mannose-1-phosphate guanylyltransferase 3 OS=Oryza sativa subsp. japonica GN=Os08g0237200 PE=2 SV=1	Q6DW08	Q6DW08_MEDSA GMPase OS=Medicago sativa GN=GMP PE=2 SV=1	ath:AT2G39770	CYT1; CYT1 (CYTOKINESIS DEFECTIVE 1); nucleotidyltransferase ; K00971 mannose-1-phosphate guanylyltransferase [EC:2.7.7.22]	PF00132.19|Hexapep; PF00483.18|NTP_transferase	IPR001451|Bacterial transferase hexapeptide repeat; IPR005835|Nucleotidyl transferase	GO:0009058|biosynthetic process ; GO:0016779|nucleotidyltransferase activity
Gh_D04G1545	0.00809554	12.314	5e-05	0.00199199	-7.32718	down	up	yes	OK	AT2G04305	Magnesium transporter CorA-like family protein	Q6D5P8	ZNTB_ERWCT Zinc transport protein ZntB OS=Erwinia carotovora subsp. atroseptica (strain SCRI 1043 / ATCC BAA-672) GN=zntB PE=3 SV=1	M5VMY1	M5VMY1_PRUPE Uncharacterized protein OS=Prunus persica GN=PRUPE_ppa005879mg PE=4 SV=1			PF01544.13|CorA	IPR002523|Mg2+ transporter protein, CorA-like/Zinc transport protein ZntB	GO:0016020|membrane ; GO:0055085|transmembrane transport ; GO:0046873|metal ion transmembrane transporter activity ; GO:0030001|metal ion transport
Gh_A06G1989	0.00738159	20.1027	0.00245	0.0418302	-7.90962	down	up	yes	OK	AT4G18880	heat shock transcription factor A4A	O49403	HFA4A_ARATH Heat stress transcription factor A-4a OS=Arabidopsis thaliana GN=HSFA4A PE=2 SV=1	B9S8F1	B9S8F1_RICCO Heat shock factor protein, putative OS=Ricinus communis GN=RCOM_1252030 PE=3 SV=1	mdo:100023034	similar to heat shock factor ; K09414 heat shock transcription factor 1	PF00447.12|HSF_DNA-bind; PB017957|Pfam-B_17957; PB019372|Pfam-B_19372; PB002426|Pfam-B_2426	IPR000232|Heat shock factor (HSF)-type, DNA-binding; IPR027709|Heat shock transcription factor, plant; IPR027725|Heat shock transcription factor family	GO:0005634|nucleus ; GO:0006355|regulation of transcription, DNA-dependent ; GO:0043565|sequence-specific DNA binding ; GO:0009408|response to heat; GO:0003700|sequence-specific DNA binding transcription factor activity
Gh_D02G0224	0.0157677	44.4262	5e-05	0.00199199	-7.94362	down	up	yes	OK	AT5G16490	ROP-interactive CRIB motif-containing protein 4	Q9FFD5	RIC4_ARATH CRIB domain-containing protein RIC4 OS=Arabidopsis thaliana GN=RIC4 PE=1 SV=1	B9GUA0	B9GUA0_POPTR Predicted protein OS=Populus trichocarpa GN=POPTRDRAFT_552841 PE=4 SV=1			PF00786.23|PBD	IPR000095|CRIB domain	GO:0005515|protein binding
Gh_A11G0868	0.00911266	2.51525	5e-05	0.00199199	-5.62046	down	up	yes	OK	AT2G46400	WRKY DNA-binding protein 46	Q9SKD9	WRK46_ARATH Probable WRKY transcription factor 46 OS=Arabidopsis thaliana GN=WRKY46 PE=2 SV=1	G3FF79	G3FF79_9ROSI WRKY transcription factor 6-1 OS=Dimocarpus longan PE=2 SV=2			PF03106.10|WRKY	IPR003657|DNA-binding WRKY	GO:0006355|regulation of transcription, DNA-dependent ; GO:0043565|sequence-specific DNA binding ; GO:0003700|sequence-specific DNA binding transcription factor activity
Gh_D05G0343	0.00259996	246.385	5e-05	0.00199199	-11.4126	down	up	yes	OK	AT5G55840	Pentatricopeptide repeat (PPR) superfamily protein	Q9ZUE9	PP149_ARATH Pentatricopeptide repeat-containing protein At2g06000 OS=Arabidopsis thaliana GN=At2g06000 PE=2 SV=1	B9REV6	B9REV6_RICCO Pentatricopeptide repeat-containing protein, putative OS=Ricinus communis GN=RCOM_1429100 PE=4 SV=1			PF01535.15|PPR; PF13041.1|PPR_2	IPR002885|Pentatricopeptide repeat
Gh_A12G2629	0.00120061	2.50799	0.00055	0.0138713	-7.64441	down	up	yes	OK	AT1G13635	DNA glycosylase superfamily protein	P44321	3MGA_HAEIN DNA-3-methyladenine glycosylase OS=Haemophilus influenzae (strain ATCC 51907 / DSM 11121 / KW20 / Rd) GN=tag PE=3 SV=1	B9RLG1	B9RLG1_RICCO DNA-3-methyladenine glycosylase, putative OS=Ricinus communis GN=RCOM_1466540 PE=4 SV=1	ath:AT1G13635	methyladenine glycosylase family protein ; K01246 DNA-3-methyladenine glycosylase I [EC:3.2.2.20]	PF03352.8|Adenine_glyco	IPR005019|Methyladenine glycosylase	GO:0008725|DNA-3-methyladenine glycosylase activity ; GO:0006284|base-excision repair
Gh_D05G3860	0.00333816	10.8809	5e-05	0.00199199	-8.08935	down	up	yes	OK	AT2G19860	hexokinase 2	Q9SEK2	HXK1_TOBAC Hexokinase-1 OS=Nicotiana tabacum GN=HXK1 PE=1 SV=1	Q9FVD3	Q9FVD3_CITSI Hexokinase OS=Citrus sinensis PE=2 SV=1	pop:POPTR_815248	hypothetical protein ; K00844 hexokinase [EC:2.7.1.1]	PF00349.16|Hexokinase_1; PF03727.11|Hexokinase_2	IPR001312|Hexokinase; IPR022672|Hexokinase, N-terminal; IPR022673|Hexokinase, C-terminal	GO:0005524|ATP binding ; GO:0016773|phosphotransferase activity, alcohol group as acceptor ; GO:0005975|carbohydrate metabolic process
Gh_A13G0895	0.00838059	2.13527	0.00115	0.0241565	-5.54043	down	up	yes	OK	AT5G42020	Heat shock protein 70 (Hsp 70) family protein	Q03685	BIP5_TOBAC Luminal-binding protein 5 OS=Nicotiana tabacum GN=BIP5 PE=2 SV=1	M5W1A2	M5W1A2_PRUPE Uncharacterized protein OS=Prunus persica GN=PRUPE_ppa002572mg PE=4 SV=1	vvi:100251379	GSVIVT00006687001; hypothetical protein LOC100251379 ; K09490 heat shock 70kDa protein 5	PF00012.15|HSP70	IPR013126|Heat shock protein 70 family; IPR018181|Heat shock protein 70, conserved site
Gh_A10G1809	0.00763245	1.91705	5e-05	0.00199199	-5.52613	down	up	yes	OK	AT3G54940	Papain family cysteine protease	P43295	A494_ARATH Probable cysteine proteinase A494 OS=Arabidopsis thaliana GN=At2g21430 PE=2 SV=2	F6HNB8	F6HNB8_VITVI Putative uncharacterized protein OS=Vitis vinifera GN=VIT_13s0019g05120 PE=3 SV=1	pop:POPTR_886026	hypothetical protein ; K01373 cathepsin F [EC:3.4.22.41]	PF08246.7|Inhibitor_I29; PF00112.18|Peptidase_C1	IPR000169|Cysteine peptidase, cysteine active site; IPR000668|Peptidase C1A, papain C-terminal; IPR013128|Peptidase C1A, papain; IPR013201|Proteinase inhibitor I29, cathepsin propeptide; IPR025660|Cysteine peptidase, histidine active site; IPR025661|Cysteine peptidase, asparagine active site	GO:0008234|cysteine-type peptidase activity ; GO:0006508|proteolysis
Gh_A08G0195	0.0199077	4.60724	5e-05	0.00199199	-5.44428	down	up	yes	OK	AT4G25810	xyloglucan endotransglycosylase 6	Q38857	XTH22_ARATH Xyloglucan endotransglucosylase/hydrolase protein 22 OS=Arabidopsis thaliana GN=XTH22 PE=1 SV=1	C6THE7	C6THE7_SOYBN Putative uncharacterized protein OS=Glycine max PE=2 SV=1	ath:AT5G57560	TCH4; TCH4 (TOUCH 4); hydrolase, acting on glycosyl bonds / xyloglucan:xyloglucosyl transferase ; K08235 xyloglucan:xyloglucosyl transferase [EC:2.4.1.207]	PF06955.7|XET_C; PF00722.16|Glyco_hydro_16	IPR000757|Glycoside hydrolase, family 16; IPR008263|Glycoside hydrolase, family 16, active site; IPR008264|Beta-glucanase; IPR010713|Xyloglucan endo-transglycosylase, C-terminal	GO:0048046|apoplast ; GO:0016762|xyloglucan:xyloglucosyl transferase activity ; GO:0004553|hydrolase activity, hydrolyzing O-glycosyl compounds ; GO:0005618|cell wall ; GO:0006073|cellular glucan metabolic process ; GO:0005975|carbohydrate metabolic process
Gh_D06G1491	0.00857382	1.89665	5e-05	0.00199199	-5.39913	down	up	yes	OK			P96613	MURF_BACSU UDP-N-acetylmuramoyl-tripeptide--D-alanyl-D-alanine ligase OS=Bacillus subtilis (strain 168) GN=murF PE=3 SV=1	D7TXZ8	D7TXZ8_VITVI Putative uncharacterized protein OS=Vitis vinifera GN=VIT_10s0071g00610 PE=4 SV=1			PF02875.16|Mur_ligase_C	IPR004101|Mur ligase, C-terminal; IPR005863|UDP-MurNAc-pentapeptide synthetase	GO:0009058|biosynthetic process ; GO:0005524|ATP binding ; GO:0051301|cell division ; GO:0008766|UDP-N-acetylmuramoylalanyl-D-glutamyl-2,6-diaminopimelate-D-alanyl-D-alanine ligase activity; GO:0008360|regulation of cell shape; GO:0005737|cytoplasm ; GO:0016874|ligase activity
Gh_A09G1454	0.0293354	6.47279	0.0018	0.0335729	-5.39657	down	up	yes	OK	AT2G39700	expansin A4	O48818	EXPA4_ARATH Expansin-A4 OS=Arabidopsis thaliana GN=EXPA4 PE=1 SV=1	Q8LKK0	Q8LKK0_GOSHI Alpha-expansin (Precursor) OS=Gossypium hirsutum GN=Exp4 PE=3 SV=1			PF03330.13|DPBB_1; PF01357.16|Pollen_allerg_1	IPR002963|Expansin; IPR007112|Expansin/pollen allergen, DPBB domain; IPR007117|Expansin, cellulose-binding-like domain; IPR007118|Expansin/Lol pI; IPR009009|RlpA-like double-psi beta-barrel domain	GO:0009664|plant-type cell wall organization ; GO:0005576|extracellular region
Gh_D13G2224	0.0108514	2.36841	5e-05	0.00199199	-5.38568	down	up	yes	OK	AT3G13610	2-oxoglutarate (2OG) and Fe(II)-dependent oxygenase superfamily protein	Q9LHN8	F6H1_ARATH Feruloyl CoA ortho-hydroxylase 1 OS=Arabidopsis thaliana GN=F6'H1 PE=1 SV=1	B9GLG4	B9GLG4_POPTR Predicted protein OS=Populus trichocarpa GN=POPTRDRAFT_639660 PE=3 SV=1	ath:AT5G08640	FLS; FLS (FLAVONOL SYNTHASE) ; K05278 flavonol synthase [EC:1.14.11.23]	PF03171.15|2OG-FeII_Oxy; PF14226.1|DIOX_N	IPR005123|Oxoglutarate/iron-dependent dioxygenase; IPR026992|Non-haem dioxygenase N-terminal domain	GO:0016706|oxidoreductase activity, acting on paired donors, with incorporation or reduction of molecular oxygen, 2-oxoglutarate as one donor, and incorporation of one atom each of oxygen into both donors ; GO:0055114|oxidation-reduction process ; GO:0016491|oxidoreductase activity
Gh_D08G0268	0.0147688	3.21504	5e-05	0.00199199	-5.38308	down	up	yes	OK	AT3G15020	Lactate/malate dehydrogenase family protein	P17783	MDHM_CITLA Malate dehydrogenase, mitochondrial OS=Citrullus lanatus GN=MMDH PE=1 SV=1	K4DCV3	K4DCV3_SOLLC Malate dehydrogenase OS=Solanum lycopersicum GN=Solyc12g014180.1 PE=3 SV=1	pop:POPTR_822907	hypothetical protein ; K00026 malate dehydrogenase [EC:1.1.1.37]	PF00056.18|Ldh_1_N; PF02866.13|Ldh_1_C	IPR001236|Lactate/malate dehydrogenase, N-terminal; IPR001557|L-lactate/malate dehydrogenase; IPR010097|Malate dehydrogenase, type 1; IPR022383|Lactate/malate dehydrogenase, C-terminal	GO:0016616|oxidoreductase activity, acting on the CH-OH group of donors, NAD or NADP as acceptor ; GO:0044262|cellular carbohydrate metabolic process ; GO:0055114|oxidation-reduction process ; GO:0030060|L-malate dehydrogenase activity; GO:0016491|oxidoreductase activity ; GO:0006108|malate metabolic process
Gh_D01G2314	0.00988458	2.12958	5e-05	0.00199199	-5.3727	down	up	yes	OK	AT3G14690	cytochrome P450, family 72, subfamily A, polypeptide 15	Q05047	C72A1_CATRO Secologanin synthase OS=Catharanthus roseus GN=CYP72A1 PE=2 SV=1	M5WIK9	M5WIK9_PRUPE Uncharacterized protein OS=Prunus persica GN=PRUPE_ppa016770mg PE=4 SV=1	sbi:SORBI_03g028720	SORBIDRAFT_03g028720; hypothetical protein ; K07424 cytochrome P450, family 3, subfamily A [EC:1.14.14.1]	PF00067.17|p450; PB008579|Pfam-B_8579	IPR001128|Cytochrome P450; IPR002401|Cytochrome P450, E-class, group I	GO:0009055|electron carrier activity ; GO:0020037|heme binding ; GO:0016705|oxidoreductase activity, acting on paired donors, with incorporation or reduction of molecular oxygen ; GO:0005506|iron ion binding ; GO:0055114|oxidation-reduction process
Gh_D08G0239	0.00937193	1.92739	5e-05	0.00199199	-5.3262	down	up	yes	OK	AT5G57360	Galactose oxidase/kelch repeat superfamily protein	Q94BT6	ADO1_ARATH Adagio protein 1 OS=Arabidopsis thaliana GN=ADO1 PE=1 SV=2	B9T4Q0	B9T4Q0_RICCO Putative uncharacterized protein OS=Ricinus communis GN=RCOM_0545900 PE=4 SV=1	pop:POPTR_809263	hypothetical protein ; K12115 clock-associated PAS protein ZTL	PF13415.1|Kelch_3; PF13426.1|PAS_9; PF12937.2|F-box-like; PF13418.1|Kelch_4	IPR000014|PAS domain	GO:0007165|signal transduction ; GO:0004871|signal transducer activity
Gh_A06G1711	0.0230893	4.69811	0.0002	0.00632409	-5.31554	down	up	yes	OK	AT3G08850	HEAT repeat ;WD domain, G-beta repeat protein protein	Q93YQ1	RTOR1_ARATH Regulatory-associated protein of TOR 1 OS=Arabidopsis thaliana GN=RAPTOR1 PE=1 SV=1	B9G904	B9G904_ORYSJ Putative uncharacterized protein OS=Oryza sativa subsp. japonica GN=OsJ_32676 PE=4 SV=1	pop:POPTR_762562	hypothetical protein ; K07204 regulatory associated protein of mTOR	PB011925|Pfam-B_11925; PF14538.1|Raptor_N	IPR004083|Regulatory associated protein of TOR	GO:0031931|TORC1 complex; GO:0031929|TOR signaling cascade
Gh_D04G1611	0.00857382	1.73037	5e-05	0.00199199	-5.30738	down	up	yes	OK	AT1G60995		Q8CIV2	MBRL_MOUSE Membralin OS=Mus musculus GN=Tmem259 PE=1 SV=2	A5C4W2	A5C4W2_VITVI Putative uncharacterized protein OS=Vitis vinifera GN=VITISV_036910 PE=2 SV=1			PF09746.4|Membralin	IPR019144|Membralin
Gh_A05G0289	0.0236458	4.5979	5e-05	0.00199199	-5.27017	down	up	yes	OK	AT1G02180	ferredoxin-related			B9RQX0	B9RQX0_RICCO Putative uncharacterized protein OS=Ricinus communis GN=RCOM_0707330 PE=4 SV=1
Gh_A11G3177	0.0252778	4.81671	5e-05	0.00199199	-5.24992	down	up	yes	OK	AT3G18680	Amino acid kinase family protein	Q2JS42	PYRH_SYNJA Uridylate kinase OS=Synechococcus sp. (strain JA-3-3Ab) GN=pyrH PE=3 SV=1	B9RU12	B9RU12_RICCO Uridylate kinase, putative OS=Ricinus communis GN=RCOM_1460080 PE=3 SV=1	vvi:100242145	hypothetical protein LOC100242145 ; K09903 uridylate kinase [EC:2.7.4.22]		IPR011817|Uridylate kinase	GO:0009041|uridylate kinase activity; GO:0006221|pyrimidine nucleotide biosynthetic process
Gh_A09G2322	0.0268503	4.85874	0.0007	0.0167282	-5.19826	down	up	yes	OK	AT3G54420	homolog of carrot EP3-3 chitinase	P27054	CHI4_PHAVU Endochitinase PR4 OS=Phaseolus vulgaris GN=CHI4 PE=2 SV=1	A5BSD0	A5BSD0_VITVI Putative uncharacterized protein OS=Vitis vinifera GN=VITISV_009137 PE=2 SV=1	ath:AT3G54420	ATEP3; ATEP3 (Arabidopsis thaliana chitinase class IV); chitinase ; K01183 chitinase [EC:3.2.1.14]	PF00187.14|Chitin_bind_1; PF00182.14|Glyco_hydro_19; PB003279|Pfam-B_3279	IPR000726|Glycoside hydrolase, family 19, catalytic; IPR001002|Chitin-binding, type 1; IPR018371|Chitin-binding, type 1, conserved site	GO:0008061|chitin binding ; GO:0006032|chitin catabolic process ; GO:0016998|cell wall macromolecule catabolic process ; GO:0004568|chitinase activity
Gh_D10G0572	0.0101635	1.78804	5e-05	0.00199199	-5.17007	down	up	yes	OK	AT1G55190	PRA1 (Prenylated rab acceptor) family protein	Q9C889	PR1F2_ARATH PRA1 family protein F2 OS=Arabidopsis thaliana GN=PRA1F2 PE=1 SV=1	C6T2N0	C6T2N0_SOYBN Uncharacterized protein OS=Glycine max PE=2 SV=1			PF03208.14|PRA1	IPR004895|Prenylated rab acceptor PRA1
Gh_D07G1144	0.0489086	8.388	0.0003	0.00871602	-5.1446	down	up	yes	OK	AT3G61220	NAD(P)-binding Rossmann-fold superfamily protein	A4UHT7	SALR_PAPBR Salutaridine reductase OS=Papaver bracteatum GN=SALR PE=1 SV=1	B9S6K7	B9S6K7_RICCO Carbonyl reductase, putative OS=Ricinus communis GN=RCOM_1109000 PE=3 SV=1	mdo:100015233	similar to Carbonyl reductase [NADPH] 1 (NADPH-dependent carbonyl reductase 1) (Prostaglandin-E(2) 9-reductase) (Prostaglandin 9-ketoreductase) (15-hydroxyprostaglandin dehydrogenase [NADP+]) ; K00079 carbonyl reductase (NADPH) [EC:1.1.1.184]; K00081 prostaglandin-E2 9-reductase [EC:1.1.1.189]; K00084 15-hydroxyprostaglandin dehydrogenase (NADP) [EC:1.1.1.197]	PF00106.20|adh_short	IPR002198|Short-chain dehydrogenase/reductase SDR; IPR002347|Glucose/ribitol dehydrogenase	GO:0008152|metabolic process ; GO:0016491|oxidoreductase activity
Gh_A03G2090	0.029912	4.96704	0.00045	0.0119291	-5.11232	down	up	yes	OK	AT1G33265	Transmembrane proteins 14C			A9PIA0	A9PIA0_POPTR Putative uncharacterized protein OS=Populus trichocarpa PE=2 SV=1			PF03647.8|Tmemb_14	IPR005349|Uncharacterised protein family UPF0136, Transmembrane	GO:0016020|membrane
Gh_D10G2437	0.0424482	7.01396	5e-05	0.00199199	-5.10737	down	up	yes	OK	AT4G14770	TESMIN/TSO1-like CXC 2	F4JIF5	TCX2_ARATH Protein tesmin/TSO1-like CXC 2 OS=Arabidopsis thaliana GN=TCX2 PE=1 SV=1	B9GKY3	B9GKY3_POPTR Predicted protein OS=Populus trichocarpa GN=POPTRDRAFT_751483 PE=4 SV=1			PF03638.10|TCR	IPR005172|CRC domain
Gh_D07G2455	0.0114752	1.84075	5e-05	0.00199199	-5.07774	down	up	yes	OK	AT3G60620	cytidinediphosphate diacylglycerol synthase 5	P73548	CDSA_SYNY3 Phosphatidate cytidylyltransferase OS=Synechocystis sp. (strain PCC 6803 / Kazusa) GN=cdsA PE=3 SV=1	B9RD70	B9RD70_RICCO Phosphatidate cytidylyltransferase OS=Ricinus communis GN=RCOM_1610540 PE=3 SV=1	ppp:PHYPADRAFT_132160	hypothetical protein ; K00981 phosphatidate cytidylyltransferase [EC:2.7.7.41]	PF01148.15|CTP_transf_1	IPR000374|Phosphatidate cytidylyltransferase	GO:0016020|membrane ; GO:0016772|transferase activity, transferring phosphorus-containing groups
Gh_D01G1726	0.0268503	4.10014	0.0002	0.00632409	-5.0285	down	up	yes	OK	AT4G25980	Peroxidase superfamily protein	Q9SZH2	PER43_ARATH Peroxidase 43 OS=Arabidopsis thaliana GN=PER43 PE=2 SV=2	Q8RVP5	Q8RVP5_GOSHI Class III peroxidase OS=Gossypium hirsutum GN=pod5 PE=2 SV=1	ath:AT2G41480	peroxidase ; K00430 peroxidase [EC:1.11.1.7]	PF00141.18|peroxidase	IPR000823|Plant peroxidase; IPR002016|Haem peroxidase, plant/fungal/bacterial; IPR019793|Peroxidases heam-ligand binding site	GO:0006979|response to oxidative stress ; GO:0020037|heme binding ; GO:0004601|peroxidase activity ; GO:0055114|oxidation-reduction process
Gh_A07G2342	0.0194265	2.95942	5e-05	0.00199199	-5.02611	down	up	yes	OK	AT2G16720	myb domain protein 7	P10290	MYBC_MAIZE Anthocyanin regulatory C1 protein OS=Zea mays GN=C1 PE=2 SV=1	Q9ATD3	Q9ATD3_GOSHI GHMYB36 OS=Gossypium hirsutum GN=ghmyb36 PE=2 SV=1	ath:AT2G16720	MYB7; MYB7 (myb domain protein 7); DNA binding / transcription factor ; K09422 myb proto-oncogene protein, plant	PB005885|Pfam-B_5885; PF00249.26|Myb_DNA-binding; PB018780|Pfam-B_18780	IPR001005|SANT/Myb domain; IPR017930|Myb domain	GO:0003682|chromatin binding
Gh_D13G2485	0.0454113	6.57515	0.00035	0.00983058	-4.97529	down	up	yes	OK	AT2G06025	Acyl-CoA N-acyltransferases (NAT) superfamily protein			M5VX93	M5VX93_PRUPE Uncharacterized protein OS=Prunus persica GN=PRUPE_ppa026478mg PE=4 SV=1			PF00583.19|Acetyltransf_1	IPR000182|GNAT domain	GO:0008080|N-acetyltransferase activity
Gh_D09G2019	0.0540043	7.8191	0.0006	0.014811	-4.97526	down	up	yes	OK	AT3G54420	homolog of carrot EP3-3 chitinase	P27054	CHI4_PHAVU Endochitinase PR4 OS=Phaseolus vulgaris GN=CHI4 PE=2 SV=1	B9N605	B9N605_POPTR Predicted protein OS=Populus trichocarpa GN=POPTRDRAFT_1116414 PE=4 SV=1	ath:AT3G54420	ATEP3; ATEP3 (Arabidopsis thaliana chitinase class IV); chitinase ; K01183 chitinase [EC:3.2.1.14]	PF00182.14|Glyco_hydro_19	IPR000726|Glycoside hydrolase, family 19, catalytic	GO:0006032|chitin catabolic process ; GO:0016998|cell wall macromolecule catabolic process ; GO:0004568|chitinase activity
Gh_D13G2429	0.0356453	5.12546	0.0014	0.0279147	-4.96836	down	up	yes	OK	AT5G60790	ABC transporter family protein	Q9FJH6	AB1F_ARATH ABC transporter F family member 1 OS=Arabidopsis thaliana GN=ABCF1 PE=1 SV=1	I4EPL9	I4EPL9_9VIRU Coat protein OS=Persimmon cryptic virus GN=CP PE=4 SV=1	pop:POPTR_584435	ABC transporter family protein ; K06185 ATP-binding cassette, sub-family F, member 2	PB017716|Pfam-B_17716
Gh_A13G1293	0.0252721	3.62252	5e-05	0.00199199	-4.96523	down	up	yes	OK	AT1G53460				B9SEV3	B9SEV3_RICCO Putative uncharacterized protein OS=Ricinus communis GN=RCOM_0105950 PE=4 SV=1			PB005964|Pfam-B_5964
Gh_A12G1353	0.0359406	5.1378	5e-05	0.00199199	-4.96251	down	up	yes	OK	AT4G11800	Calcineurin-like metallo-phosphoesterase superfamily protein			M1AE08	M1AE08_SOLTU Uncharacterized protein OS=Solanum tuberosum GN=PGSC0003DMG400008030 PE=4 SV=1
Gh_A12G1354	0.0359406	5.1378	5e-05	0.00199199	-4.96251	down	up	yes	OK	AT4G11800	Calcineurin-like metallo-phosphoesterase superfamily protein			A5C9Q8	A5C9Q8_VITVI Putative uncharacterized protein OS=Vitis vinifera GN=VITISV_008808 PE=2 SV=1
Gh_D05G2700	0.0150368	2.09404	5e-05	0.00199199	-4.93635	down	up	yes	OK	AT5G07050	nodulin MtN21 /EamA-like transporter family protein	Q9FL41	WTR38_ARATH WAT1-related protein At5g07050 OS=Arabidopsis thaliana GN=At5g07050 PE=2 SV=1	F6HVA1	F6HVA1_VITVI Putative uncharacterized protein OS=Vitis vinifera GN=VIT_13s0084g00090 PE=4 SV=1			PB004004|Pfam-B_4004; PF00892.15|EamA	IPR000620|Drug/metabolite transporter	GO:0016020|membrane
Gh_A06G0045	0.0375632	5.22348	5e-05	0.00199199	-4.9349	down	up	yes	OK	AT2G18420	Gibberellin-regulated family protein	Q93X17	SNAK2_SOLTU Snakin-2 OS=Solanum tuberosum GN=SN2 PE=1 SV=1	C6SYA1	C6SYA1_SOYBN Uncharacterized protein OS=Glycine max PE=4 SV=1			PF02704.9|GASA	IPR003854|Gibberellin regulated protein
Gh_D09G2400	0.0375632	5.20751	0.00085	0.0193303	-4.93183	down	up	yes	OK	AT5G61910	DCD (Development and Cell Death) domain protein	P37707	B2_DAUCA B2 protein OS=Daucus carota PE=2 SV=1	M5XE56	M5XE56_PRUPE Uncharacterized protein OS=Prunus persica GN=PRUPE_ppa006802mg PE=4 SV=1			PF10539.4|Dev_Cell_Death	IPR013989|Development/cell death domain
Gh_A07G2297	0.0383507	5.24946	5e-05	0.00199199	-4.91911	down	up	yes	OK	AT5G25940	early nodulin-related	Q02921	NO93_SOYBN Early nodulin-93 OS=Glycine max PE=2 SV=1	I3S983	I3S983_LOTJA Uncharacterized protein OS=Lotus japonicus PE=2 SV=1			PF03386.9|ENOD93	IPR005050|Early nodulin 93 ENOD93 protein
Gh_D13G0427	0.0387371	5.24946	0.0004	0.0108938	-4.90908	down	up	yes	OK	AT1G49820	S-methyl-5-thioribose kinase	Q9C6D2	MTK_ARATH Methylthioribose kinase OS=Arabidopsis thaliana GN=MTK PE=1 SV=1	M4DQK2	M4DQK2_BRARP Uncharacterized protein OS=Brassica rapa subsp. pekinensis GN=Bra018795 PE=3 SV=1
Gh_A09G0359	0.0182879	2.46266	0.00165	0.0314576	-4.90276	down	up	yes	OK	AT3G01980	NAD(P)-binding Rossmann-fold superfamily protein	P37769	KDUD_ECOLI 2-dehydro-3-deoxy-D-gluconate 5-dehydrogenase OS=Escherichia coli (strain K12) GN=kduD PE=3 SV=2	M1A6H0	M1A6H0_SOLTU Uncharacterized protein OS=Solanum tuberosum GN=PGSC0003DMG402006147 PE=4 SV=1	ath:AT1G63380	short-chain dehydrogenase/reductase (SDR) family protein ; K00059 3-oxoacyl-[acyl-carrier protein] reductase [EC:1.1.1.100]	PF13561.1|adh_short_C2
Gh_D06G0785	0.0182879	20.4627	0.00025	0.00757223	-7.02012	down	up	yes	OK	AT3G42725	Putative membrane lipoprotein			B9N5E9	B9N5E9_POPTR Predicted protein OS=Populus trichocarpa GN=POPTRDRAFT_837266 PE=4 SV=1			PB018207|Pfam-B_18207
Gh_D12G2527	0.0181143	20.4373	5e-05	0.00199199	-7.02842	down	up	yes	OK	AT5G51550	EXORDIUM like 3			M5X0J0	M5X0J0_PRUPE Uncharacterized protein OS=Prunus persica GN=PRUPE_ppa008023mg PE=4 SV=1			PF04674.7|Phi_1	IPR006766|Phosphate-induced protein 1
Gh_D05G3151	0.0401128	55.2525	0.00115	0.0241565	-7.22797	down	up	yes	OK	AT1G24090	RNase H family protein	P64956	Y2253_MYCBO Uncharacterized protein Mb2253c OS=Mycobacterium bovis (strain ATCC BAA-935 / AF2122/97) GN=Mb2253c PE=4 SV=1	M0ZP18	M0ZP18_SOLTU Uncharacterized protein OS=Solanum tuberosum GN=PGSC0003DMG400001921 PE=4 SV=1	tet:TTHERM_01075590	RNase H family protein ; K03469 ribonuclease HI [EC:3.1.26.4]	PF13456.1|RVT_3	IPR002156|Ribonuclease H domain	GO:0004523|ribonuclease H activity; GO:0003676|nucleic acid binding
Gh_A05G1268	0.0216236	2.80784	5e-05	0.00199199	-4.86639	down	up	yes	OK	AT1G29380	Carbohydrate-binding X8 domain superfamily protein	O65399	E131_ARATH Glucan endo-1,3-beta-glucosidase 1 OS=Arabidopsis thaliana GN=At1g11820 PE=1 SV=3	A9PCX8	A9PCX8_POPTR Putative uncharacterized protein OS=Populus trichocarpa PE=2 SV=1			PF07983.8|X8	IPR012946|X8
Gh_D01G1759	0.0489086	6.32089	5e-05	0.00199199	-4.86166	down	up	yes	OK	AT2G44900	ARABIDILLO-1	O22161	ADLO1_ARATH Protein ARABIDILLO 1 OS=Arabidopsis thaliana GN=FBX5 PE=1 SV=1	J3N4Y1	J3N4Y1_ORYBR Uncharacterized protein OS=Oryza brachyantha GN=OB10G25790 PE=4 SV=1
Gh_D13G0370	0.0208835	2.66032	5e-05	0.00199199	-4.84724	down	up	yes	OK	AT3G19090	RNA-binding protein	Q5XI01	LARP7_RAT La-related protein 7 OS=Rattus norvegicus GN=Larp7 PE=1 SV=2	D7TPP1	D7TPP1_VITVI Putative uncharacterized protein OS=Vitis vinifera GN=VIT_03s0063g01050 PE=4 SV=1	lma:LmjF21.0540	la RNA binding protein ; K11090 lupus La protein	PF00076.17|RRM_1; PF05383.12|La	IPR000504|RNA recognition motif domain; IPR002344|Lupus La protein; IPR006630|RNA-binding protein Lupus La	GO:0006396|RNA processing ; GO:0005634|nucleus ; GO:0003723|RNA binding ; GO:0030529|ribonucleoprotein complex; GO:0003676|nucleic acid binding
Gh_A07G0002	0.0194805	2.47304	0.00045	0.0119291	-4.84379	down	up	yes	OK	AT4G31350	Core-2/I-branching beta-1,6-N-acetylglucosaminyltransferase family protein			M5VS37	M5VS37_PRUPE Uncharacterized protein OS=Prunus persica GN=PRUPE_ppa015152mg PE=4 SV=1			PF02485.16|Branch	IPR003406|Glycosyl transferase, family 14	GO:0016020|membrane ; GO:0008375|acetylglucosaminyltransferase activity
Gh_A12G0659	0.0426404	5.34842	5e-05	0.00199199	-4.83176	down	up	yes	OK	AT3G08850	HEAT repeat ;WD domain, G-beta repeat protein protein	Q0IQN5	RTOR1_ORYSJ Regulatory-associated protein of TOR 1 OS=Oryza sativa subsp. japonica GN=RAPTOR1 PE=2 SV=2	B9GBH2	B9GBH2_ORYSJ Putative uncharacterized protein OS=Oryza sativa subsp. japonica GN=OsJ_34970 PE=4 SV=1	pop:POPTR_762562	hypothetical protein ; K07204 regulatory associated protein of mTOR
Gh_A08G2439	0.0326054	4.06661	5e-05	0.00199199	-4.82609	down	up	yes	OK	AT5G53130	cyclic nucleotide gated channel 1	O65717	CNGC1_ARATH Cyclic nucleotide-gated ion channel 1 OS=Arabidopsis thaliana GN=CNGC1 PE=1 SV=1	B9IDW7	B9IDW7_POPTR Predicted protein OS=Populus trichocarpa GN=POPTRDRAFT_807853 PE=2 SV=1	ath:AT5G53130	CNGC1; CNGC1 (CYCLIC NUCLEOTIDE GATED CHANNEL 1); calmodulin binding / cation channel/ cyclic nucleotide binding / inward rectifier potassium channel ; K05391 cyclic nucleotide gated channel, other eukaryote	PB017410|Pfam-B_17410; PB000368|Pfam-B_368; PB014074|Pfam-B_14074; PB012118|Pfam-B_12118; PB000291|Pfam-B_291
Gh_A13G0853	0.0350374	4.24891	5e-05	0.00199199	-4.798	down	up	yes	OK	AT4G14746				C6T2H8	C6T2H8_SOYBN Uncharacterized protein OS=Glycine max PE=2 SV=1			PB001987|Pfam-B_1987
Gh_D10G0924	0.0979976	11.8532	5e-05	0.00199199	-4.79541	down	up	yes	OK	AT2G39280	Ypt/Rab-GAP domain of gyp1p superfamily protein			B9SGD5	B9SGD5_RICCO Run and tbc1 domain containing 3, plant, putative OS=Ricinus communis GN=RCOM_0744140 PE=4 SV=1
Gh_D09G1249	0.0169273	2.04605	0.00125	0.0256779	-4.79474	down	up	yes	OK	AT5G04870	calcium dependent protein kinase 1	Q06850	CDPK1_ARATH Calcium-dependent protein kinase 1 OS=Arabidopsis thaliana GN=CPK1 PE=1 SV=1	B9SDM2	B9SDM2_RICCO Calcium-dependent protein kinase, putative OS=Ricinus communis GN=RCOM_0422070 PE=4 SV=1	ath:AT5G04870	CPK1; CPK1 (calcium-dependent protein kinase isoform AK1); calmodulin-dependent protein kinase/ kinase ; K00924	PF00069.20|Pkinase; PF13499.1|EF-hand_7	IPR000719|Protein kinase domain; IPR002048|EF-hand domain; IPR002290|Serine/threonine- / dual specificity protein kinase, catalytic domain; IPR008271|Serine/threonine-protein kinase, active site; IPR011992|EF-hand domain pair; IPR017441|Protein kinase, ATP binding site; IPR018247|EF-Hand 1, calcium-binding site; IPR020635|Tyrosine-protein kinase, catalytic domain	GO:0004713|protein tyrosine kinase activity; GO:0005524|ATP binding ; GO:0004674|protein serine/threonine kinase activity ; GO:0005509|calcium ion binding ; GO:0004672|protein kinase activity ; GO:0006468|protein phosphorylation
Gh_A10G2126	0.0816276	9.86336	5e-05	0.00199199	-4.79441	down	up	yes	OK	AT3G53110	P-loop containing nucleoside triphosphate hydrolases superfamily protein	Q93ZG7	RH38_ARATH DEAD-box ATP-dependent RNA helicase 38 OS=Arabidopsis thaliana GN=RH38 PE=2 SV=2	D6N3H0	D6N3H0_GOSHI RNA helicase-like protein OS=Gossypium hirsutum PE=2 SV=1	ath:AT3G53110	LOS4; LOS4 (Low expression of osmotically responsive genes 1); ATP-dependent helicase ; K01529	PF00270.24|DEAD; PF00271.26|Helicase_C	IPR001650|Helicase, C-terminal; IPR011545|DNA/RNA helicase, DEAD/DEAH box type, N-terminal; IPR014001|Helicase, superfamily 1/2, ATP-binding domain; IPR014014|RNA helicase, DEAD-box type, Q motif	GO:0005524|ATP binding ; GO:0004386|helicase activity ; GO:0008026|ATP-dependent helicase activity ; GO:0003676|nucleic acid binding
Gh_D04G0111	0.0981769	11.8577	5e-05	0.00199199	-4.79396	down	up	yes	OK	AT5G25530	DNAJ heat shock family protein	P25685	DNJB1_HUMAN DnaJ homolog subfamily B member 1 OS=Homo sapiens GN=DNAJB1 PE=1 SV=4	B9RS94	B9RS94_RICCO Protein psi1, putative OS=Ricinus communis GN=RCOM_0804470 PE=4 SV=1	pop:POPTR_594630	hypothetical protein ; K09510 DnaJ homolog, subfamily B, member 4	PF00134.18|Cyclin_N	IPR006671|Cyclin, N-terminal
Gh_A11G3146	0.0979976	11.8009	5e-05	0.00199199	-4.79099	down	up	yes	OK	AT1G18640	3-phosphoserine phosphatase	O82796	SERB_ARATH Phosphoserine phosphatase, chloroplastic OS=Arabidopsis thaliana GN=PSP PE=1 SV=2	F6GSZ3	F6GSZ3_VITVI Putative uncharacterized protein OS=Vitis vinifera GN=VIT_17s0000g07310 PE=4 SV=1	ath:AT1G18640	PSP; PSP (3-PHOSPHOSERINE PHOSPHATASE) ; K01079 phosphoserine phosphatase [EC:3.1.3.3]
Gh_D11G2953	0.0236458	2.80784	5e-05	0.00199199	-4.77699	down	up	yes	OK	AT3G15110				I1LV38	I1LV38_SOYBN Uncharacterized protein OS=Glycine max PE=4 SV=1			PF11282.3|DUF3082	IPR021434|Protein of unknown function DUF3082
Gh_D05G3358	0.0497595	5.85635	5e-05	0.00199199	-4.76808	down	up	yes	OK
Gh_D12G0110	0.0959952	11.2704	5e-05	0.00199199	-4.76564	down	up	yes	OK	AT4G35420	dihydroflavonol 4-reductase-like1	Q500U8	TKPR1_ARATH Tetraketide alpha-pyrone reductase 1 OS=Arabidopsis thaliana GN=TKPR1 PE=2 SV=1	B9SC77	B9SC77_RICCO Cinnamoyl-CoA reductase, putative OS=Ricinus communis GN=RCOM_1408620 PE=4 SV=1	osa:4345689	Os08g0441500; hypothetical protein ; K09753 cinnamoyl-CoA reductase [EC:1.2.1.44]	PF01370.16|Epimerase	IPR001509|NAD-dependent epimerase/dehydratase	GO:0044237|cellular metabolic process ; GO:0003824|catalytic activity ; GO:0050662|coenzyme binding
Gh_D08G2328	0.0499881	5.85635	5e-05	0.00199199	-4.7635	down	up	yes	OK					I1JK60	I1JK60_SOYBN Uncharacterized protein OS=Glycine max PE=4 SV=1
Gh_D10G1104	0.0491484	5.75478	5e-05	0.00199199	-4.76294	down	up	yes	OK	AT3G58100	plasmodesmata callose-binding protein 5	Q9M2K6	E13L1_ARATH Glucan endo-1,3-beta-glucosidase-like protein 1 OS=Arabidopsis thaliana GN=At3g58100 PE=1 SV=2	E0CTN1	E0CTN1_VITVI Putative uncharacterized protein OS=Vitis vinifera GN=VIT_12s0028g02540 PE=4 SV=1			PF07983.8|X8	IPR012946|X8
Gh_A08G1026	0.0303007	3.51652	5e-05	0.00199199	-4.75406	down	up	yes	OK	AT2G18390	ADP-ribosylation factor family protein	Q9ZPX1	ARF5_ARATH Probable ADP-ribosylation factor At2g18390 OS=Arabidopsis thaliana GN=At2g18390 PE=2 SV=1	A5C2I4	A5C2I4_VITVI Putative uncharacterized protein OS=Vitis vinifera GN=VIT_04s0023g01820 PE=3 SV=1	vvi:100252991	GSVIVT00024924001; hypothetical protein LOC100252991 ; K07943 ADP-ribosylation factor-like 2	PF00025.16|Arf	IPR006687|Small GTPase superfamily, SAR1-type; IPR006689|Small GTPase superfamily, ARF/SAR type; IPR024156|Small GTPase superfamily, ARF type	GO:0006886|intracellular protein transport ; GO:0007264|small GTPase mediated signal transduction ; GO:0005622|intracellular ; GO:0005525|GTP binding
Gh_A07G0749	0.0481231	5.56526	5e-05	0.00199199	-4.75054	down	up	yes	OK	AT3G22270	Topoisomerase II-associated protein PAT1	A2RRV3	PATL1_DANRE Protein PAT1 homolog 1 OS=Danio rerio GN=patl1 PE=1 SV=1	M5WX63	M5WX63_PRUPE Uncharacterized protein OS=Prunus persica GN=PRUPE_ppa001180mg PE=4 SV=1	vvi:100255521	hypothetical protein LOC100255521 ; K12617 DNA topoisomerase 2-associated protein PAT1	PB008561|Pfam-B_8561
Gh_A06G1157	0.0949352	10.9063	0.0003	0.00871602	-4.7439	down	up	yes	OK	AT1G09850	xylem bark cysteine peptidase 3	P25776	ORYA_ORYSJ Oryzain alpha chain OS=Oryza sativa subsp. japonica GN=Os04g0650000 PE=1 SV=2	Q84Y03	Q84Y03_GOSHI Cysteine protease OS=Gossypium hirsutum PE=2 SV=1	osa:4337223	Os04g0650000; hypothetical protein ; K01376	PF08246.7|Inhibitor_I29; PF00396.13|Granulin; PF00112.18|Peptidase_C1; PB006184|Pfam-B_6184	IPR000118|Granulin; IPR000169|Cysteine peptidase, cysteine active site; IPR000668|Peptidase C1A, papain C-terminal; IPR013128|Peptidase C1A, papain; IPR013201|Proteinase inhibitor I29, cathepsin propeptide; IPR025660|Cysteine peptidase, histidine active site; IPR025661|Cysteine peptidase, asparagine active site	GO:0008234|cysteine-type peptidase activity ; GO:0006508|proteolysis
Gh_D05G1767	0.0195986	2.23276	5e-05	0.00199199	-4.73554	down	up	yes	OK	AT1G20080	Calcium-dependent lipid-binding (CaLB domain) family protein	B6ETT4	SYT2_ARATH Synaptotagmin-2 OS=Arabidopsis thaliana GN=SYT2 PE=2 SV=1	E0CQ92	E0CQ92_VITVI Putative uncharacterized protein OS=Vitis vinifera GN=VIT_18s0001g14630 PE=2 SV=1	tgu:100217943	neural precursor cell expressed, developmentally down-regulated 4-like ; K10591 E3 ubiquitin-protein ligase NEDD4 [EC:6.3.2.19]	PB018328|Pfam-B_18328; PB000368|Pfam-B_368; PB002473|Pfam-B_2473; PF00168.25|C2	IPR000008|C2 calcium-dependent membrane targeting; IPR018029|C2 membrane targeting protein; IPR020477|C2 domain	GO:0005515|protein binding
Gh_D11G1047	0.0910541	10.3203	0.0007	0.0167282	-4.73041	down	up	yes	OK	AT4G29510	arginine methyltransferase 11	Q0J2C6	ANM1_ORYSJ Probable protein arginine N-methyltransferase 1 OS=Oryza sativa subsp. japonica GN=PRMT1 PE=2 SV=1	I1KJU4	I1KJU4_SOYBN Uncharacterized protein OS=Glycine max PE=4 SV=1	pop:POPTR_418476	PtrRMT902; arginine methyltransferease ; K11434 protein arginine N-methyltransferase 1 [EC:2.1.1.-]	PB001639|Pfam-B_1639; PB009220|Pfam-B_9220	IPR025799|Protein arginine N-methyltransferase	GO:0008168|methyltransferase activity ; GO:0006479|protein methylation
Gh_A13G1382	0.0907983	10.2782	5e-05	0.00199199	-4.72914	down	up	yes	OK	AT3G03570	Protein of unknown function (DUF3550/UPF0682)			B9I6R5	B9I6R5_POPTR Predicted protein OS=Populus trichocarpa GN=POPTRDRAFT_773891 PE=4 SV=1			PF12070.3|DUF3550	IPR022709|Protein of unknown function DUF3550/UPF0682
Gh_D08G0123	0.000258404	52.8607	0.00015	0.00504383	-10.9482	down	up	yes	OK	AT4G31850	proton gradient regulation 3	Q9ZUY1	PP173_ARATH Pentatricopeptide repeat-containing protein At2g27800, mitochondrial OS=Arabidopsis thaliana GN=At2g27800 PE=2 SV=2	B9IM01	B9IM01_POPTR Predicted protein OS=Populus trichocarpa GN=POPTRDRAFT_909509 PE=4 SV=1			PF01535.15|PPR; PF13041.1|PPR_2; PF12854.2|PPR_1	IPR002885|Pentatricopeptide repeat
Gh_D02G0543	0.0920931	10.3973	0.00085	0.0193303	-4.7265	down	up	yes	OK	AT4G15930	Dynein light chain type 1 family protein	Q22799	DYL1_CAEEL Dynein light chain 1, cytoplasmic OS=Caenorhabditis elegans GN=dlc-1 PE=1 SV=1	M5XSX8	M5XSX8_PRUPE Uncharacterized protein OS=Prunus persica GN=PRUPE_ppa013502mg PE=4 SV=1	pop:POPTR_1113018	hypothetical protein ; K10418 dynein light chain LC8-type	PF01221.13|Dynein_light	IPR001372|Dynein light chain, type 1/2; IPR019763|Dynein light chain, type 1/2, conserved site	GO:0005875|microtubule associated complex ; GO:0007017|microtubule-based process
Gh_D07G1547	0.0923001	10.3973	5e-05	0.00199199	-4.72426	down	up	yes	OK					M5VIJ7	M5VIJ7_PRUPE Uncharacterized protein OS=Prunus persica GN=PRUPE_ppa003429mg PE=4 SV=1			PB013285|Pfam-B_13285
Gh_A08G0845	0.0886759	9.96913	5e-05	0.00199199	-4.72226	down	up	yes	OK	AT1G73890	Bifunctional inhibitor/lipid-transfer protein/seed storage 2S albumin superfamily protein	Q8VYI9	NLTL5_ARATH Non-specific lipid-transfer protein-like protein At5g64080 OS=Arabidopsis thaliana GN=At5g64080 PE=1 SV=1	B9N091	B9N091_POPTR Predicted protein OS=Populus trichocarpa GN=POPTRDRAFT_590359 PE=4 SV=1			PF14368.1|LTP_2	IPR016140|Bifunctional inhibitor/plant lipid transfer protein/seed storage helical domain
Gh_A05G3682	0.0882467	9.86336	5e-05	0.00199199	-4.71645	down	up	yes	OK	AT1G77410	beta-galactosidase 16	Q9FFN4	BGAL6_ARATH Beta-galactosidase 6 OS=Arabidopsis thaliana GN=BGAL6 PE=2 SV=1	E0CR37	E0CR37_VITVI Beta-galactosidase OS=Vitis vinifera GN=VIT_18s0001g02230 PE=3 SV=1	ath:AT3G52840	BGAL2; BGAL2 (beta-galactosidase 2); beta-galactosidase ; K01190 beta-galactosidase [EC:3.2.1.23]	PB010066|Pfam-B_10066; PF01301.14|Glyco_hydro_35; PF13364.1|BetaGal_dom4_5; PB011686|Pfam-B_11686; PB000541|Pfam-B_541	IPR001944|Glycoside hydrolase, family 35; IPR019801|Glycoside hydrolase, family 35, conserved site; IPR025300|Beta-galactosidase jelly roll domain	GO:0004553|hydrolase activity, hydrolyzing O-glycosyl compounds ; GO:0005975|carbohydrate metabolic process
Gh_D11G1231	0.0417744	4.59615	5e-05	0.00199199	-4.70069	down	up	yes	OK	AT1G03470	Kinase interacting (KIP1-like) family protein			F6HQ21	F6HQ21_VITVI Putative uncharacterized protein OS=Vitis vinifera GN=VIT_07s0104g01270 PE=4 SV=1			PF07765.7|KIP1; PB018540|Pfam-B_18540	IPR011684|KIP1-like
Gh_D06G0228	0.0547186	6.01684	5e-05	0.00199199	-4.70011	down	up	yes	OK	AT1G10030	homolog of yeast ergosterol28	O80594	ERG28_ARATH Ergosterol biosynthetic protein 28 OS=Arabidopsis thaliana GN=At1g10030 PE=2 SV=2	B9R6S7	B9R6S7_RICCO Putative uncharacterized protein OS=Ricinus communis GN=RCOM_1584920 PE=4 SV=1			PF03694.8|Erg28	IPR005352|Erg28	GO:0016021|integral to membrane
Gh_A06G2003	0.0547186	6.01684	5e-05	0.00199199	-4.70011	down	up	yes	OK	AT2G39640	glycosyl hydrolase family 17 protein	Q84V39	ALL10_OLEEU Major pollen allergen Ole e 10 OS=Olea europaea PE=1 SV=1	B9S153	B9S153_RICCO Putative uncharacterized protein OS=Ricinus communis GN=RCOM_0633850 PE=4 SV=1			PF07983.8|X8	IPR012946|X8
Gh_D11G0454	0.0560328	6.15041	5e-05	0.00199199	-4.69834	down	up	yes	OK	AT2G17880	Chaperone DnaJ-domain superfamily protein	Q9FYB5	DNJ11_ARATH Chaperone protein dnaJ 11, chloroplastic OS=Arabidopsis thaliana GN=ATJ11 PE=1 SV=2	B9S6N6	B9S6N6_RICCO Chaperone protein dnaJ 11, chloroplast, putative OS=Ricinus communis GN=RCOM_0870400 PE=4 SV=1	tcr:510575.200	chaperone DnaJ protein ; K03686 molecular chaperone DnaJ	PF00226.26|DnaJ	IPR001623|DnaJ domain
Gh_D10G0902	0.0560328	6.13795	5e-05	0.00199199	-4.69631	down	up	yes	OK	AT5G66780				B9S6I0	B9S6I0_RICCO Putative uncharacterized protein OS=Ricinus communis GN=RCOM_0536860 PE=1 SV=1
Gh_A13G2101	0.0153767	1.65954	5e-05	0.00199199	-4.68144	down	up	yes	OK	AT2G21600	endoplasmatic reticulum retrieval protein 1B	O48671	RER1B_ARATH Protein RER1B OS=Arabidopsis thaliana GN=RER1B PE=2 SV=2	R0GRL1	R0GRL1_9BRAS Uncharacterized protein OS=Capsella rubella GN=CARUB_v10010352mg PE=4 SV=1			PF03248.8|Rer1	IPR004932|Retrieval of early ER protein Rer1	GO:0016021|integral to membrane
Gh_D04G0742	0.0187176	2.01539	0.00065	0.0157825	-4.6791	down	up	yes	OK	AT3G01900	cytochrome P450, family 94, subfamily B, polypeptide 2	O81117	C94A1_VICSA Cytochrome P450 94A1 OS=Vicia sativa GN=CYP94A1 PE=2 SV=2	M5X3Y1	M5X3Y1_PRUPE Uncharacterized protein OS=Prunus persica GN=PRUPE_ppa004311mg PE=4 SV=1	ath:AT3G56630	CYP94D2 (cytochrome P450, family 94, subfamily D, polypeptide 2); oxygen binding ; K00517	PF00067.17|p450	IPR001128|Cytochrome P450; IPR002401|Cytochrome P450, E-class, group I	GO:0009055|electron carrier activity ; GO:0020037|heme binding ; GO:0016705|oxidoreductase activity, acting on paired donors, with incorporation or reduction of molecular oxygen ; GO:0005506|iron ion binding ; GO:0055114|oxidation-reduction process
Gh_A08G2095	0.0341744	3.59792	0.00125	0.0256779	-4.65663	down	up	yes	OK	AT5G25430	HCO3- transporter family	Q3E954	BOR6_ARATH Probable boron transporter 6 OS=Arabidopsis thaliana GN=BOR6 PE=2 SV=2	B9IKT8	B9IKT8_POPTR Anion exchanger family protein OS=Populus trichocarpa GN=POPTRDRAFT_809099 PE=4 SV=1	hsa:6521	SLC4A1; solute carrier family 4, anion exchanger, member 1 (erythrocyte membrane protein band 3, Diego blood group) ; K06573 solute carrier family 4, anion exchanger, member 1	PF00955.16|HCO3_cotransp	IPR003020|Bicarbonate transporter, eukaryotic; IPR011531|Bicarbonate transporter, C-terminal	GO:0016020|membrane ; GO:0006820|anion transport ; GO:0005452|inorganic anion exchanger activity; GO:0016021|integral to membrane
Gh_D06G1695	0.0819478	8.61977	5e-05	0.00199199	-4.65573	down	up	yes	OK	AT5G47560	tonoplast dicarboxylate transporter	Q8LG88	TDT_ARATH Tonoplast dicarboxylate transporter OS=Arabidopsis thaliana GN=TDT PE=2 SV=2	A0FKR1	A0FKR1_CITSI Vacuolar citrate/H+ symporter OS=Citrus sinensis PE=2 SV=1	sce:YCR037C	PHO87; Low-affinity inorganic phosphate (Pi) transporter, involved in activation of PHO pathway; expression is independent of Pi concentration and Pho4p activity; contains 12 membrane-spanning segments ; K03319 divalent anion:Na+ symporter, DASS family	PF00939.14|Na_sulph_symp	IPR001898|Sodium/sulphate symporter	GO:0016020|membrane ; GO:0055085|transmembrane transport ; GO:0006814|sodium ion transport ; GO:0005215|transporter activity
Gh_A08G2034	0.0793812	8.28484	5e-05	0.00199199	-4.64792	down	up	yes	OK	AT4G24015	RING/U-box superfamily protein	Q84TF5	RHA4A_ARATH RING-H2 zinc finger protein RHA4a OS=Arabidopsis thaliana GN=RHA4A PE=2 SV=1	B9RYN5	B9RYN5_RICCO Ring finger protein, putative OS=Ricinus communis GN=RCOM_1312170 PE=4 SV=1	cin:100178909	similar to ring finger protein 126 ; K11982 E3 ubiquitin-protein ligase RNF115/126 [EC:6.3.2.19]	PF13639.1|zf-RING_2	IPR001841|Zinc finger, RING-type	GO:0005515|protein binding ; GO:0008270|zinc ion binding
Gh_D02G0127	0.0801267	8.31897	5e-05	0.00199199	-4.64268	down	up	yes	OK	AT3G42170	BED zinc finger ;hAT family dimerisation domain	P08770	TRA1_MAIZE Putative AC transposase OS=Zea mays PE=2 SV=2	B9MYA1	B9MYA1_POPTR Predicted protein OS=Populus trichocarpa GN=POPTRDRAFT_827152 PE=4 SV=1	olu:OSTLU_7192	predicted protein; K08592 sentrin-specific protease 1 [EC:3.4.22.-]	PF02902.14|Peptidase_C48; PB017353|Pfam-B_17353; PF05699.9|Dimer_Tnp_hAT; PF14372.1|DUF4413; PB016677|Pfam-B_16677; PF02892.10|zf-BED	IPR003653|Peptidase C48, SUMO/Sentrin/Ubl1; IPR003656|Zinc finger, BED-type predicted; IPR008906|HAT dimerisation domain, C-terminal; IPR025525|Domain of unknown function DUF4413	GO:0003677|DNA binding ; GO:0008234|cysteine-type peptidase activity ; GO:0006508|proteolysis ; GO:0046983|protein dimerization activity
Gh_D12G2768	0.0628214	6.49847	5e-05	0.00199199	-4.63903	down	up	yes	OK	AT1G69500	cytochrome P450, family 704, subfamily B, polypeptide 1	Q50EK3	C04C1_PINTA Cytochrome P450 704C1 OS=Pinus taeda GN=CYP704C1 PE=2 SV=1	M5XLF4	M5XLF4_PRUPE Uncharacterized protein OS=Prunus persica GN=PRUPE_ppa004298mg PE=4 SV=1	ath:AT1G01600	CYP86A4 (cytochrome P450, family 86, subfamily A, polypeptide 4); oxygen binding ; K00517	PF00067.17|p450	IPR001128|Cytochrome P450; IPR002401|Cytochrome P450, E-class, group I	GO:0009055|electron carrier activity ; GO:0020037|heme binding ; GO:0016705|oxidoreductase activity, acting on paired donors, with incorporation or reduction of molecular oxygen ; GO:0005506|iron ion binding ; GO:0055114|oxidation-reduction process
Gh_D10G0719	0.0631467	6.5106	5e-05	0.00199199	-4.63573	down	up	yes	OK	AT2G18660	plant natriuretic peptide A	Q9ZP41	EGC_CITJA EG45-like domain containing protein OS=Citrus jambhiri GN=CjBAp12 PE=1 SV=1	D7U101	D7U101_VITVI Putative uncharacterized protein OS=Vitis vinifera GN=VIT_09s0002g06520 PE=4 SV=1			PF03330.13|DPBB_1	IPR007112|Expansin/pollen allergen, DPBB domain; IPR009009|RlpA-like double-psi beta-barrel domain
Gh_A10G0658	0.0640204	6.51428	0.00255	0.042992	-4.62255	down	up	yes	OK					I1KVE8	I1KVE8_SOYBN Uncharacterized protein OS=Glycine max PE=4 SV=1
Gh_D08G0950	0.0732219	7.40629	0.0019	0.0348344	-4.61659	down	up	yes	OK
Gh_D08G2690	0.0650919	6.57515	5e-05	0.00199199	-4.61525	down	up	yes	OK	AT5G03810	GDSL-like Lipase/Acylhydrolase family protein	Q9FFN0	GDL72_ARATH GDSL esterase/lipase At5g03810 OS=Arabidopsis thaliana GN=At5g03810 PE=3 SV=1	B9HQK0	B9HQK0_POPTR Predicted protein OS=Populus trichocarpa GN=POPTRDRAFT_804040 PE=4 SV=1			PF00657.17|Lipase_GDSL	IPR001087|Lipase, GDSL	GO:0016788|hydrolase activity, acting on ester bonds ; GO:0006629|lipid metabolic process
Gh_A13G1312	0.0652935	6.59247	5e-05	0.00199199	-4.61479	down	up	yes	OK	AT1G17180	glutathione S-transferase TAU 25	P49332	GSTXC_TOBAC Probable glutathione S-transferase parC OS=Nicotiana tabacum GN=PARC PE=2 SV=1	M5X2D7	M5X2D7_PRUPE Uncharacterized protein OS=Prunus persica GN=PRUPE_ppa018063mg PE=4 SV=1	osa:4343183	Os07g0468100; hypothetical protein ; K00799 glutathione S-transferase [EC:2.5.1.18]	PF13417.1|GST_N_3; PF00043.20|GST_C	IPR004045|Glutathione S-transferase, N-terminal; IPR004046|Glutathione S-transferase, C-terminal; IPR017933|Glutathione S-transferase/chloride channel, C-terminal	GO:0005515|protein binding
Gh_D04G0084	0.0656631	6.60743	5e-05	0.00199199	-4.61141	down	up	yes	OK	AT4G26060	Ribosomal protein L18ae family	Q8L9S1	R18A1_ARATH 60S ribosomal protein L18a-1 OS=Arabidopsis thaliana GN=RPL18AA PE=2 SV=2	I3S9F7	I3S9F7_LOTJA Uncharacterized protein OS=Lotus japonicus PE=2 SV=1				IPR021138|Ribosomal protein L18a	GO:0005840|ribosome ; GO:0006412|translation ; GO:0003735|structural constituent of ribosome
Gh_A03G1605	0.0730172	7.3473	5e-05	0.00199199	-4.61139	down	up	yes	OK	AT4G14723		Q2V3I3	EPFL4_ARATH EPIDERMAL PATTERNING FACTOR-like protein 4 OS=Arabidopsis thaliana GN=EPFL4 PE=3 SV=1	B9SNE3	B9SNE3_RICCO Putative uncharacterized protein OS=Ricinus communis GN=RCOM_0175570 PE=4 SV=1
Gh_A02G1365	0.0730488	7.3473	0.0002	0.00632409	-4.61096	down	up	yes	OK					A5CB64	A5CB64_VITVI Putative uncharacterized protein (Fragment) OS=Vitis vinifera GN=VITISV_040315 PE=4 SV=1
Gh_D02G1455	0.06683	6.67101	5e-05	0.00199199	-4.60338	down	up	yes	OK	AT4G09775
Gh_D10G0179	6.83347e-05	86.8099	0.0006	0.014811	-14.0548	-4.60172	down	up	yes	OK	AT4G21330	basic helix-loop-helix (bHLH) DNA-binding superfamily protein	O81900	DYT1_ARATH Transcription factor DYSFUNCTIONAL TAPETUM 1 OS=Arabidopsis thaliana GN=DYT1 PE=2 SV=1	A5BG38	A5BG38_VITVI Putative uncharacterized protein OS=Vitis vinifera GN=VITISV_006000 PE=4 SV=1			PF00010.21|HLH	IPR011598|Myc-type, basic helix-loop-helix (bHLH) domain	GO:0046983|protein dimerization activity
Gh_D11G3537	0.0787914	7.8191	5e-05	0.00199199	-4.59752	down	up	yes	OK	AT1G31940				M5WCB0	M5WCB0_PRUPE Uncharacterized protein OS=Prunus persica GN=PRUPE_ppa012893mg PE=4 SV=1
Gh_D06G0196	0.0705041	6.99608	5e-05	0.00199199	-4.59743	down	up	yes	OK	AT1G10200	GATA type zinc finger transcription factor family protein	P29675	SF3_HELAN Pollen-specific protein SF3 OS=Helianthus annuus GN=SF3 PE=2 SV=1	K4P8I2	K4P8I2_GOSHI LIM domain protein LIM-2 OS=Gossypium hirsutum PE=2 SV=1	vvi:100266902	GSVIVT00001483001; hypothetical protein LOC100266902 ; K09377 cysteine and glycine-rich protein	PF00412.17|LIM	IPR001781|Zinc finger, LIM-type	GO:0008270|zinc ion binding
Gh_A06G0262	0.0678228	6.7209	5e-05	0.00199199	-4.59608	down	up	yes	OK	AT1G45063	copper ion binding;electron carriers	Q41001	BCP_PEA Blue copper protein OS=Pisum sativum PE=2 SV=1	A3F8V0	A3F8V0_GOSHI Blue copper-like protein OS=Gossypium hirsutum GN=BCP1 PE=2 SV=1			PF02298.12|Cu_bind_like	IPR003245|Plastocyanin-like	GO:0009055|electron carrier activity ; GO:0005507|copper ion binding
Gh_D08G1196	0.0705041	6.97205	0.00035	0.00983058	-4.59399	down	up	yes	OK	AT5G46290	3-ketoacyl-acyl carrier protein synthase I	P52410	KASC1_ARATH 3-oxoacyl-[acyl-carrier-protein] synthase I, chloroplastic OS=Arabidopsis thaliana GN=KAS1 PE=1 SV=2	B9GL32	B9GL32_POPTR Predicted protein OS=Populus trichocarpa GN=POPTRDRAFT_1066621 PE=3 SV=1	ppp:PHYPADRAFT_220915	hypothetical protein ; K09458 3-oxoacyl-[acyl-carrier-protein] synthase II [EC:2.3.1.179]	PF00109.21|ketoacyl-synt; PB004305|Pfam-B_4305; PF02801.17|Ketoacyl-synt_C	IPR014030|Beta-ketoacyl synthase, N-terminal; IPR014031|Beta-ketoacyl synthase, C-terminal; IPR018201|Beta-ketoacyl synthase, active site; IPR020841|Polyketide synthase, beta-ketoacyl synthase domain
Gh_D05G2087	0.0250257	2.4726	5e-05	0.00199199	-4.59312	down	up	yes	OK	AT1G09930	oligopeptide transporter 2	O04514	OPT2_ARATH Oligopeptide transporter 2 OS=Arabidopsis thaliana GN=OPT2 PE=2 SV=2	F6GZK1	F6GZK1_VITVI Putative uncharacterized protein OS=Vitis vinifera GN=VIT_18s0001g07930 PE=4 SV=1			PF03169.10|OPT	IPR004813|Oligopeptide transporter, OPT superfamily	GO:0055085|transmembrane transport
Gh_D05G1394	0.0689578	6.81105	5e-05	0.00199199	-4.59281	down	up	yes	OK	AT1G31175				M5WL89	M5WL89_PRUPE Uncharacterized protein OS=Prunus persica GN=PRUPE_ppb022571mg PE=4 SV=1			PF08583.5|Cmc1; PB008108|Pfam-B_8108	IPR013892|Cytochrome c oxidase biogenesis protein Cmc1-like
Gh_D13G1446	0.0781466	7.71733	5e-05	0.00199199	-4.59264	down	up	yes	OK	AT3G21610	Acid phosphatase/vanadium-dependent haloperoxidase-related protein	O32107	YUID_BACSU Uncharacterized membrane protein YuiD OS=Bacillus subtilis (strain 168) GN=yuiD PE=4 SV=1	B9I154	B9I154_POPTR Predicted protein OS=Populus trichocarpa GN=POPTRDRAFT_568517 PE=4 SV=1	vvi:100246493	GSVIVT00025920001; hypothetical protein LOC100246493 ; K09775 hypothetical protein	PF02681.9|DUF212	IPR003832|Acid phosphatase/vanadium-dependent haloperoxidase-related
Gh_A04G0830	0.0910541	8.93077	5e-05	0.00199199	-4.5858	down	up	yes	OK	AT1G59700	glutathione S-transferase TAU 16	Q9XIF8	GSTUG_ARATH Glutathione S-transferase U16 OS=Arabidopsis thaliana GN=GSTU16 PE=2 SV=1	F6HPH1	F6HPH1_VITVI Putative uncharacterized protein OS=Vitis vinifera GN=VIT_01s0026g01340 PE=2 SV=1	osa:4349207	Os10g0530900; hypothetical protein ; K00799 glutathione S-transferase [EC:2.5.1.18]	PF13417.1|GST_N_3; PF00043.20|GST_C	IPR004045|Glutathione S-transferase, N-terminal; IPR004046|Glutathione S-transferase, C-terminal; IPR017933|Glutathione S-transferase/chloride channel, C-terminal	GO:0005515|protein binding
Gh_D12G1534	0.0179471	1.71447	0.0004	0.0108938	-4.55943	down	up	yes	OK	AT2G02010	glutamate decarboxylase 4	Q9ZPS3	DCE4_ARATH Glutamate decarboxylase 4 OS=Arabidopsis thaliana GN=GAD4 PE=2 SV=1	B9SR96	B9SR96_RICCO Glutamate decarboxylase, putative OS=Ricinus communis GN=RCOM_0112580 PE=3 SV=1	pop:POPTR_648236	hypothetical protein ; K01580 glutamate decarboxylase [EC:4.1.1.15]	PF00282.14|Pyridoxal_deC; PB000509|Pfam-B_509; PB001725|Pfam-B_1725; PB001838|Pfam-B_1838	IPR002129|Pyridoxal phosphate-dependent decarboxylase; IPR010107|Glutamate decarboxylase	GO:0019752|carboxylic acid metabolic process ; GO:0016831|carboxy-lyase activity ; GO:0006536|glutamate metabolic process; GO:0004351|glutamate decarboxylase activity; GO:0030170|pyridoxal phosphate binding
Gh_A13G0987	0.0343059	3.21984	0.00235	0.0406241	-4.54177	down	up	yes	OK	AT4G09970				B9MWH0	B9MWH0_POPTR Predicted protein OS=Populus trichocarpa GN=POPTRDRAFT_592341 PE=4 SV=1			PF01476.15|LysM	IPR018392|Peptidoglycan-binding lysin domain	GO:0016998|cell wall macromolecule catabolic process
Gh_A12G2062	0.0216236	2.02162	0.0008	0.018462	-4.53787	down	up	yes	OK	AT1G12740	cytochrome P450, family 87, subfamily A, polypeptide 2	Q7XU38	C87A3_ORYSJ Cytochrome P450 87A3 OS=Oryza sativa subsp. japonica GN=CYP87A3 PE=2 SV=3	B9GKM6	B9GKM6_POPTR Cytochrome P450 OS=Populus trichocarpa GN=CYP87A7 PE=3 SV=1	ath:AT3G50660	DWF4; DWF4 (DWARF 4) ; K09587 cytochrome P450, family 90, subfamily B, polypeptide 1 (steroid 22-alpha-hydroxylase) [EC:1.14.13.-]	PF00067.17|p450	IPR001128|Cytochrome P450; IPR002403|Cytochrome P450, E-class, group IV; IPR017972|Cytochrome P450, conserved site	GO:0009055|electron carrier activity ; GO:0020037|heme binding ; GO:0016705|oxidoreductase activity, acting on paired donors, with incorporation or reduction of molecular oxygen ; GO:0005506|iron ion binding ; GO:0004497|monooxygenase activity; GO:0055114|oxidation-reduction process
Gh_A09G1148	0.0208835	1.91931	0.0006	0.014811	-4.52076	down	up	yes	OK	AT2G41810	Protein of unknown function, DUF642			B9II81	B9II81_POPTR Predicted protein OS=Populus trichocarpa GN=POPTRDRAFT_735032 PE=4 SV=1			PF04862.7|DUF642	IPR006946|Protein of unknown function DUF642
Gh_A09G0740	0.0350374	3.19868	0.0001	0.00360715	-4.51408	down	up	yes	OK	AT4G18360	Aldolase-type TIM barrel family protein	P05414	GOX_SPIOL Peroxisomal (S)-2-hydroxy-acid oxidase OS=Spinacia oleracea PE=1 SV=1	H2D5S6	H2D5S6_GOSHI Glycolate oxidase OS=Gossypium hirsutum GN=GOX PE=2 SV=1	pop:POPTR_555599	hypothetical protein ; K11517 (S)-2-hydroxy-acid oxidase [EC:1.1.3.15]	PF01070.13|FMN_dh	IPR000262|FMN-dependent dehydrogenase; IPR008259|FMN-dependent alpha-hydroxy acid dehydrogenase, active site; IPR012133|Alpha-hydroxy acid dehydrogenase, FMN-dependent	GO:0010181|FMN binding ; GO:0055114|oxidation-reduction process ; GO:0016491|oxidoreductase activity
Gh_A11G1478	0.0216158	1.96537	0.0002	0.00632409	-4.51001	down	up	yes	OK	AT5G15720	GDSL-motif lipase 7	Q8LFJ9	GLIP7_ARATH GDSL esterase/lipase 7 OS=Arabidopsis thaliana GN=GLIP7 PE=2 SV=1	B9N7N4	B9N7N4_POPTR Predicted protein OS=Populus trichocarpa GN=POPTRDRAFT_786244 PE=4 SV=1			PB001851|Pfam-B_1851; PF00657.17|Lipase_GDSL	IPR001087|Lipase, GDSL	GO:0016788|hydrolase activity, acting on ester bonds ; GO:0006629|lipid metabolic process
Gh_D02G1318	0.0424482	3.85498	5e-05	0.00199199	-4.50884	down	up	yes	OK	AT3G30380	alpha/beta-Hydrolases superfamily protein	Q5VST6	AB17B_HUMAN Alpha/beta hydrolase domain-containing protein 17B OS=Homo sapiens GN=ABHD17B PE=2 SV=1	B9TA47	B9TA47_RICCO Protein bem46, putative OS=Ricinus communis GN=RCOM_2153590 PE=4 SV=1	bfu:BC1G_00323	hypothetical protein ; K06889	PF12695.2|Abhydrolase_5
Gh_A02G0926	0.0289536	2.61058	5e-05	0.00199199	-4.50163	down	up	yes	OK	AT2G43490	Ypt/Rab-GAP domain of gyp1p superfamily protein	Q9CXF4	TBC15_MOUSE TBC1 domain family member 15 OS=Mus musculus GN=Tbc1d15 PE=1 SV=1	M5XJX9	M5XJX9_PRUPE Uncharacterized protein OS=Prunus persica GN=PRUPE_ppa002213mg PE=4 SV=1	ddi:DDB_0232237	bub2; RabGAP/TBC domain-containing protein ; K02179 cell cycle arrest protein BUB2	PF00566.13|RabGAP-TBC	IPR000195|Rab-GTPase-TBC domain	GO:0005097|Rab GTPase activator activity ; GO:0005622|intracellular ; GO:0032313|regulation of Rab GTPase activity
Gh_D10G2436	0.0289185	2.58174	5e-05	0.00199199	-4.49174	down	up	yes	OK					B9H061	B9H061_POPTR Predicted protein OS=Populus trichocarpa GN=POPTRDRAFT_817260 PE=4 SV=1
Gh_A13G1855	0.0289185	2.58174	0.0012	0.0249221	-4.49174	down	up	yes	OK	AT5G19630	alpha/beta-Hydrolases superfamily protein	Q9ZD73	Y471_RICPR Uncharacterized protein RP471 OS=Rickettsia prowazekii (strain Madrid E) GN=RP471 PE=4 SV=1	M5W110	M5W110_PRUPE Uncharacterized protein OS=Prunus persica GN=PRUPE_ppa011119mg PE=4 SV=1	vvi:100251931	GSVIVT00024706001; hypothetical protein LOC100251931 ; K07018	PB001620|Pfam-B_1620; PF12695.2|Abhydrolase_5
Gh_A03G0781	0.0303007	2.61058	0.0014	0.0279147	-4.45616	down	up	yes	OK	AT2G39518	Uncharacterised protein family (UPF0497)	B9SXY8	CSPLE_RICCO CASP-like protein RCOM_1206790 OS=Ricinus communis GN=RCOM_1206790 PE=3 SV=1	B9I4V9	B9I4V9_POPTR Predicted protein OS=Populus trichocarpa GN=POPTRDRAFT_772268 PE=3 SV=1			PF04535.7|DUF588	IPR006702|Uncharacterised protein family UPF0497, trans-membrane plant
Gh_A10G0282	0.0245892	2.08629	0.0001	0.00360715	-4.44083	down	up	yes	OK	AT4G18480	P-loop containing nucleoside triphosphate hydrolases superfamily protein	P93162	CHLI_SOYBN Magnesium-chelatase subunit ChlI, chloroplastic OS=Glycine max GN=CHLI PE=1 SV=1	M5WUE1	M5WUE1_PRUPE Uncharacterized protein OS=Prunus persica GN=PRUPE_ppa006200mg PE=4 SV=1	pop:POPTR_834081	hypothetical protein ; K03405 magnesium chelatase subunit ChlI [EC:6.6.1.1]	PF01078.16|Mg_chelatase	IPR000523|Magnesium chelatase, ChlI subunit; IPR003593|AAA+ ATPase domain	GO:0016851|magnesium chelatase activity ; GO:0000166|nucleotide binding ; GO:0017111|nucleoside-triphosphatase activity; GO:0015995|chlorophyll biosynthetic process ; GO:0015979|photosynthesis
Gh_A12G1518	0.0310163	2.61522	0.00045	0.0119291	-4.43459	down	up	yes	OK	AT1G69640	sphingoid base hydroxylase 1	Q9AST3	SBH2_ARATH Sphinganine C(4)-monooxygenase 2 OS=Arabidopsis thaliana GN=SBH2 PE=1 SV=1	M4CJM0	M4CJM0_BRARP Uncharacterized protein OS=Brassica rapa subsp. pekinensis GN=Bra004404 PE=4 SV=1	spo:SPBC887.15c	sphingosine hydroxylase (predicted) ; K04713 C4-hydroxylase [EC:1.14.-.-]	PF04116.8|FA_hydroxylase	IPR006694|Fatty acid hydroxylase	GO:0005506|iron ion binding ; GO:0006633|fatty acid biosynthetic process ; GO:0055114|oxidation-reduction process ; GO:0016491|oxidoreductase activity
Gh_D04G0762	0.0383507	2.98957	5e-05	0.00199199	-4.35611	down	up	yes	OK	AT5G40780	lysine histidine transporter 1	Q9FKS8	LHT1_ARATH Lysine histidine transporter 1 OS=Arabidopsis thaliana GN=LHT1 PE=1 SV=1	D7MJ37	D7MJ37_ARALL Putative uncharacterized protein OS=Arabidopsis lyrata subsp. lyrata GN=ARALYDRAFT_916150 PE=4 SV=1			PF01490.13|Aa_trans	IPR013057|Amino acid transporter, transmembrane
Gh_A04G0391	0.0245892	1.8854	0.00315	0.0498782	-4.33959	down	up	yes	OK	AT1G80960	F-box and Leucine Rich Repeat domains containing protein	Q9FYF4	FB77_ARATH Putative F-box protein At1g67390 OS=Arabidopsis thaliana GN=At1g67390 PE=4 SV=1	K7M213	K7M213_SOYBN Uncharacterized protein OS=Glycine max PE=4 SV=1			PF08387.5|FBD	IPR006566|FBD domain
Gh_A05G1328	0.0343056	2.61699	0.00315	0.0498782	-4.33447	down	up	yes	OK	A05:13602609-13604358	q1	q5	OK	0.000343056	-11.5093	2.61699	1.38791	-12.8972	0.0006	1.7524e-09	yes
Gh_D04G1672	0.0497595	3.7304	5e-05	0.00199199	-4.31707	down	up	yes	OK	AT2G48060				G7I2V9	G7I2V9_MEDTR Putative uncharacterized protein OS=Medicago truncatula GN=MTR_1g089770 PE=4 SV=1
Gh_A08G1935	0.0230893	1.72611	5e-05	0.00199199	-4.31425	down	up	yes	OK	AT5G28900	Calcium-binding EF-hand family protein	Q5QIT3	2AB2B_ARATH Serine/threonine protein phosphatase 2A regulatory subunit B''beta OS=Arabidopsis thaliana GN=B''BETA PE=1 SV=1	B9IPA8	B9IPA8_POPTR Predicted protein OS=Populus trichocarpa GN=POPTRDRAFT_573723 PE=2 SV=1	pop:POPTR_573723	hypothetical protein ; K11583 protein phosphatase 2 (formerly 2A), regulatory subunit B''	PB012741|Pfam-B_12741; PF13499.1|EF-hand_7; PB007475|Pfam-B_7475; PB015323|Pfam-B_15323	IPR002048|EF-hand domain; IPR011992|EF-hand domain pair; IPR018247|EF-Hand 1, calcium-binding site	GO:0005509|calcium ion binding
Gh_A11G2255	0.0793812	5.85635	5e-05	0.00199199	-4.30102	down	up	yes	OK	AT4G29510	arginine methyltransferase 11	Q0J2C6	ANM1_ORYSJ Probable protein arginine N-methyltransferase 1 OS=Oryza sativa subsp. japonica GN=PRMT1 PE=2 SV=1	I1KJU4	I1KJU4_SOYBN Uncharacterized protein OS=Glycine max PE=4 SV=1	pop:POPTR_418476	PtrRMT902; arginine methyltransferease ; K11434 protein arginine N-methyltransferase 1 [EC:2.1.1.-]	PB001639|Pfam-B_1639; PB009220|Pfam-B_9220	IPR025799|Protein arginine N-methyltransferase	GO:0008168|methyltransferase activity ; GO:0006479|protein methylation
Gh_D12G2482	0.0372876	2.67697	5e-05	0.00199199	-4.27378	down	up	yes	OK	AT1G12740	cytochrome P450, family 87, subfamily A, polypeptide 2	Q7XU38	C87A3_ORYSJ Cytochrome P450 87A3 OS=Oryza sativa subsp. japonica GN=CYP87A3 PE=2 SV=3	B9ST44	B9ST44_RICCO Cytochrome P450, putative OS=Ricinus communis GN=RCOM_0248630 PE=3 SV=1	ath:AT5G05690	CPD; CPD (CABBAGE 3); oxygen binding ; K09588 cytochrome P450, family 90, subfamily A, polypeptide 1 [EC:1.14.-.-]	PF00067.17|p450	IPR001128|Cytochrome P450	GO:0009055|electron carrier activity ; GO:0020037|heme binding ; GO:0016705|oxidoreductase activity, acting on paired donors, with incorporation or reduction of molecular oxygen ; GO:0005506|iron ion binding ; GO:0055114|oxidation-reduction process
Gh_D07G1260	0.0906825	6.15041	5e-05	0.00199199	-4.21691	down	up	yes	OK	AT2G47470	thioredoxin family protein	P38661	PDIA6_MEDSA Probable protein disulfide-isomerase A6 OS=Medicago sativa PE=1 SV=1	B3TLY7	B3TLY7_ELAGV Disulfide-isomerase-like protein OS=Elaeis guineensis var. tenera PE=2 SV=1	pop:POPTR_816711	hypothetical protein ; K09584 protein disulfide isomerase family A, member 6 [EC:5.3.4.1]	PF07749.7|ERp29; PF00085.15|Thioredoxin	IPR005746|Thioredoxin; IPR011679|Endoplasmic reticulum, protein ERp29, C-terminal; IPR012336|Thioredoxin-like fold; IPR013766|Thioredoxin domain; IPR017937|Thioredoxin, conserved site	GO:0015035|protein disulfide oxidoreductase activity ; GO:0009055|electron carrier activity ; GO:0006662|glycerol ether metabolic process; GO:0005783|endoplasmic reticulum ; GO:0045454|cell redox homeostasis
Gh_D06G0631	0.0417744	2.70967	5e-05	0.00199199	-4.1723	down	up	yes	OK	ATCG00180	DNA-directed RNA polymerase family protein	Q2L8Z4	RPOC1_GOSHI DNA-directed RNA polymerase subunit beta' OS=Gossypium hirsutum GN=rpoC1 PE=3 SV=1	M1CW95	M1CW95_SOLTU DNA-directed RNA polymerase OS=Solanum tuberosum GN=PGSC0003DMG402029613 PE=3 SV=1	ath:ArthCp013	rpoC1; RNA polymerase beta' chain ; K03046 DNA-directed RNA polymerase subunit beta' [EC:2.7.7.6]	PF00623.15|RNA_pol_Rpb1_2	IPR000722|RNA polymerase, alpha subunit; IPR006592|RNA polymerase, N-terminal	GO:0003899|DNA-directed RNA polymerase activity ; GO:0003677|DNA binding ; GO:0006351|transcription, DNA-dependent
Gh_D05G3417	0.0262573	1.69132	0.0015	0.0294002	-4.16532	down	up	yes	OK	AT3G15340	proton pump interactor 2	O23144	PPI1_ARATH Proton pump-interactor 1 OS=Arabidopsis thaliana GN=PPI1 PE=1 SV=2	B9HZV0	B9HZV0_POPTR Predicted protein OS=Populus trichocarpa GN=POPTRDRAFT_834106 PE=4 SV=1
Gh_D02G1968	0.0938308	6.00382	5e-05	0.00199199	-4.15866	down	up	yes	OK					M5VHR8	M5VHR8_PRUPE Uncharacterized protein OS=Prunus persica GN=PRUPE_ppa023766mg PE=4 SV=1
Gh_D12G0696	0.0375632	2.39357	0.00075	0.0176045	-4.15452	down	up	yes	OK	AT5G67380	casein kinase alpha 1	Q08466	CSK22_ARATH Casein kinase II subunit alpha-2 OS=Arabidopsis thaliana GN=CKA2 PE=2 SV=3	I3SS62	I3SS62_MEDTR Uncharacterized protein OS=Medicago truncatula PE=2 SV=1	pop:POPTR_852855	hypothetical protein ; K03097 casein kinase 2, alpha polypeptide [EC:2.7.11.1]	PF00069.20|Pkinase	IPR000719|Protein kinase domain; IPR002290|Serine/threonine- / dual specificity protein kinase, catalytic domain; IPR008271|Serine/threonine-protein kinase, active site; IPR017441|Protein kinase, ATP binding site; IPR020635|Tyrosine-protein kinase, catalytic domain	GO:0004713|protein tyrosine kinase activity; GO:0005524|ATP binding ; GO:0004674|protein serine/threonine kinase activity ; GO:0004672|protein kinase activity ; GO:0006468|protein phosphorylation
Gh_A09G1092	0.0727698	4.62796	5e-05	0.00199199	-4.15257	down	up	yes	OK	AT1G02100	Leucine carboxyl methyltransferase	Q9UIC8	LCMT1_HUMAN Leucine carboxyl methyltransferase 1 OS=Homo sapiens GN=LCMT1 PE=1 SV=2	D7SLY5	D7SLY5_VITVI Putative uncharacterized protein OS=Vitis vinifera GN=VIT_15s0021g01560 PE=4 SV=1	mmu:329504	Lcmt2; leucine carboxyl methyltransferase 2 ; K00933 creatine kinase [EC:2.7.3.2]	PF04072.9|LCM	IPR007213|Leucine carboxyl methyltransferase; IPR021121|Leucine carboxyl methyltransferase, eukaryotic	GO:0008168|methyltransferase activity ; GO:0032259|methylation
Gh_A13G2059	0.0439213	2.72451	0.00035	0.00983058	-4.12765	down	up	yes	OK	AT2G40610	expansin A8	O22874	EXPA8_ARATH Expansin-A8 OS=Arabidopsis thaliana GN=EXPA8 PE=2 SV=1	G4XZW2	G4XZW2_9GENT Expansin OS=Breonia chinensis GN=EXPA3 PE=2 SV=1			PF03330.13|DPBB_1; PF01357.16|Pollen_allerg_1	IPR002963|Expansin; IPR007112|Expansin/pollen allergen, DPBB domain; IPR007117|Expansin, cellulose-binding-like domain; IPR007118|Expansin/Lol pI; IPR009009|RlpA-like double-psi beta-barrel domain	GO:0009664|plant-type cell wall organization ; GO:0005576|extracellular region
Gh_D04G1329	0.0578749	3.54741	0.0025	0.04239	-4.11569	down	up	yes	OK	AT1G10370	Glutathione S-transferase family protein	Q9FUS9	GSTUI_ARATH Glutathione S-transferase U18 OS=Arabidopsis thaliana GN=GSTU18 PE=2 SV=1	F6HPH1	F6HPH1_VITVI Putative uncharacterized protein OS=Vitis vinifera GN=VIT_01s0026g01340 PE=2 SV=1	osa:4349207	Os10g0530900; hypothetical protein ; K00799 glutathione S-transferase [EC:2.5.1.18]	PF13417.1|GST_N_3; PF00043.20|GST_C	IPR004045|Glutathione S-transferase, N-terminal; IPR004046|Glutathione S-transferase, C-terminal; IPR017933|Glutathione S-transferase/chloride channel, C-terminal	GO:0005515|protein binding
Gh_D12G1849	0.0799096	4.89369	5e-05	0.00199199	-4.11481	down	up	yes	OK	AT3G48330	protein-l-isoaspartate methyltransferase 1	Q42539	PIMT_ARATH Protein-L-isoaspartate O-methyltransferase OS=Arabidopsis thaliana GN=PCM PE=2 SV=3	B9I3I9	B9I3I9_POPTR Protein-L-isoaspartate O-methyltransferase OS=Populus trichocarpa GN=POPTRDRAFT_1095498 PE=3 SV=1	vvi:100262152	hypothetical protein LOC100262152 ; K00573 protein-L-isoaspartate(D-aspartate) O-methyltransferase [EC:2.1.1.77]	PF01135.14|PCMT	IPR000682|Protein-L-isoaspartate(D-aspartate) O-methyltransferase	GO:0006464|cellular protein modification process ; GO:0004719|protein-L-isoaspartate (D-aspartate) O-methyltransferase activity
Gh_A07G0558	0.0572616	3.49698	0.001	0.0217966	-4.11202	down	up	yes	OK	AT3G17730	NAC domain containing protein 57	Q7GCL7	NAC74_ORYSJ NAC domain-containing protein 74 OS=Oryza sativa subsp. japonica GN=NAC74 PE=2 SV=1	B9SHL6	B9SHL6_RICCO Transcription factor, putative OS=Ricinus communis GN=RCOM_1607080 PE=4 SV=1			PF02365.10|NAM	IPR003441|NAC domain	GO:0003677|DNA binding ; GO:0006355|regulation of transcription, DNA-dependent
Gh_D01G2362	0.0923692	5.61027	0.00275	0.0453998	-4.10656	down	up	yes	OK	AT3G51120	DNA binding;zinc ion binding;nucleic acid binding;nucleic acid binding	Q9SD34	C3H44_ARATH Zinc finger CCCH domain-containing protein 44 OS=Arabidopsis thaliana GN=At3g51120 PE=2 SV=3	K4BAW6	K4BAW6_SOLLC Uncharacterized protein OS=Solanum lycopersicum GN=Solyc02g084510.2 PE=4 SV=1	vvi:100253929	hypothetical protein LOC100253929 ; K02604 origin recognition complex subunit 2	PB007563|Pfam-B_7563
Gh_D05G0685	0.0614402	3.68255	5e-05	0.00199199	-4.0933	down	up	yes	OK	AT1G07250	UDP-glucosyl transferase 71C4	Q9LML6	U71C4_ARATH UDP-glycosyltransferase 71C4 OS=Arabidopsis thaliana GN=UGT71C4 PE=2 SV=2	B9HP53	B9HP53_POPTR Predicted protein OS=Populus trichocarpa GN=POPTRDRAFT_557941 PE=3 SV=1	ath:AT1G01390	UDP-glucoronosyl/UDP-glucosyl transferase family protein ; K08237 hydroquinone glucosyltransferase [EC:2.4.1.218]	PB000839|Pfam-B_839	IPR002213|UDP-glucuronosyl/UDP-glucosyltransferase	GO:0008152|metabolic process ; GO:0016758|transferase activity, transferring hexosyl groups
Gh_D11G1145	0.0492061	2.79054	5e-05	0.00199199	-4.03797	down	up	yes	OK	AT2G16760	Calcium-dependent phosphotriesterase superfamily protein			B9RNE2	B9RNE2_RICCO Putative uncharacterized protein OS=Ricinus communis GN=RCOM_1347140 PE=4 SV=1
Gh_D12G2519	0.0467139	2.64492	5e-05	0.00199199	-4.03635	down	up	yes	OK	AT5G51570	SPFH/Band 7/PHB domain-containing membrane-associated protein family	Q9FHM7	HIR4_ARATH Hypersensitive-induced response protein 4 OS=Arabidopsis thaliana GN=HIR4 PE=1 SV=1	M5X1L9	M5X1L9_PRUPE Uncharacterized protein OS=Prunus persica GN=PRUPE_ppa009463mg PE=4 SV=1	dpo:Dpse_GA14145	GA14145 gene product from transcript GA14145-RA ; K03364 cell division cycle 20-like protein 1, cofactor of APC complex	PB019784|Pfam-B_19784; PF01145.20|Band_7	IPR001107|Band 7 protein; IPR001972|Stomatin	GO:0016020|membrane
Gh_D09G2154	0.0433664	2.41985	5e-05	0.00199199	-4.02177	down	up	yes	OK	AT5G43670	Sec23/Sec24 protein transport family protein	Q15436	SC23A_HUMAN Protein transport protein Sec23A OS=Homo sapiens GN=SEC23A PE=1 SV=2	F6HDY2	F6HDY2_VITVI Putative uncharacterized protein OS=Vitis vinifera GN=VIT_05s0020g04710 PE=4 SV=1			PF04811.10|Sec23_trunk; PF08033.7|Sec23_BS; PF04810.10|zf-Sec23_Sec24; PF00626.17|Gelsolin; PF04815.10|Sec23_helical	IPR006895|Zinc finger, Sec23/Sec24-type; IPR006896|Sec23/Sec24, trunk domain; IPR006900|Sec23/Sec24, helical domain; IPR007123|Gelsolin domain; IPR012990|Sec23/Sec24 beta-sandwich	GO:0006886|intracellular protein transport ; GO:0030127|COPII vesicle coat ; GO:0008270|zinc ion binding ; GO:0006888|ER to Golgi vesicle-mediated transport
Gh_A06G0769	0.0908749	4.9002	0.00085	0.0193303	-3.98755	down	up	yes	OK	AT1G79550	phosphoglycerate kinase	Q42962	PGKY_TOBAC Phosphoglycerate kinase, cytosolic OS=Nicotiana tabacum PE=1 SV=1	A9PCH8	A9PCH8_POPTR Predicted protein OS=Populus trichocarpa GN=POPTRDRAFT_569934 PE=2 SV=1	pop:POPTR_569934	hypothetical protein ; K01079 phosphoserine phosphatase [EC:3.1.3.3]	PF00162.14|PGK	IPR001576|Phosphoglycerate kinase; IPR015911|Phosphoglycerate kinase, conserved site	GO:0006096|glycolysis ; GO:0004618|phosphoglycerate kinase activity
Gh_A05G3127	0.0650919	3.48483	5e-05	0.00199199	-3.98037	down	up	yes	OK	AT4G10850	Nodulin MtN3 family protein	Q8W0K2	SWT6B_ORYSJ Bidirectional sugar transporter SWEET6b OS=Oryza sativa subsp. japonica GN=SWEET6B PE=2 SV=1	B9GI71	B9GI71_POPTR Predicted protein OS=Populus trichocarpa GN=POPTRDRAFT_706794 PE=4 SV=1			PF03083.11|MtN3_slv	IPR004316|SWEET sugar transporter	GO:0016021|integral to membrane
Gh_D08G2578	0.0534567	2.83541	0.0002	0.00632409	-3.97107	down	up	yes	OK	AT1G21320	nucleotide binding;nucleic acid binding	Q9W6I1	RBPMS_CHICK RNA-binding protein with multiple splicing OS=Gallus gallus GN=RBPMS PE=2 SV=1	B9HDB6	B9HDB6_POPTR Predicted protein OS=Populus trichocarpa GN=POPTRDRAFT_819475 PE=4 SV=1	dre:324121	snrpa; small nuclear ribonucleoprotein polypeptide A ; K11091 U1 small nuclear ribonucleoprotein A	PF00076.17|RRM_1	IPR000504|RNA recognition motif domain; IPR024888|U1 small nuclear ribonucleoprotein A/U2 small nuclear ribonucleoprotein B''	GO:0000398|mRNA splicing, via spliceosome ; GO:0017069|snRNA binding; GO:0003676|nucleic acid binding
Gh_A08G1270	0.0791215	4.16777	5e-05	0.00199199	-3.96415	down	up	yes	OK	AT2G44600				I1L670	I1L670_SOYBN Uncharacterized protein OS=Glycine max PE=4 SV=1
Gh_A07G1851	0.0492061	2.55957	0.00105	0.0226083	-3.95158	down	up	yes	OK	AT4G28740				B9IBD7	B9IBD7_POPTR Predicted protein (Fragment) OS=Populus trichocarpa GN=POPTRDRAFT_243385 PE=4 SV=1			PF11998.3|DUF3493	IPR021883|Protein of unknown function DUF3493
Gh_A07G0355	0.0732219	3.77402	5e-05	0.00199199	-3.9424	down	up	yes	OK	AT3G47430	peroxin 11B	Q9STY0	PX11B_ARATH Peroxisomal membrane protein 11B OS=Arabidopsis thaliana GN=PEX11B PE=1 SV=1	D7T1Z3	D7T1Z3_VITVI Putative uncharacterized protein OS=Vitis vinifera GN=VIT_16s0022g00470 PE=4 SV=1			PF05648.9|PEX11	IPR008733|Peroxisomal biogenesis factor 11	GO:0005779|integral to peroxisomal membrane ; GO:0016559|peroxisome fission
Gh_D01G1977	0.0406643	2.06694	5e-05	0.00199199	-3.92847	down	up	yes	OK	AT5G06300	Putative lysine decarboxylase family protein	Q8GW29	LOG7_ARATH Cytokinin riboside 5'-monophosphate phosphoribohydrolase LOG7 OS=Arabidopsis thaliana GN=LOG7 PE=1 SV=2	B9SVY2	B9SVY2_RICCO Carboxy-lyase, putative OS=Ricinus communis GN=RCOM_0225400 PE=4 SV=1	vvi:100259707	GSVIVT00021524001; hypothetical protein LOC100259707 ; K06966	PF03641.9|Lysine_decarbox	IPR005269|Cytokinin riboside 5'-monophosphate phosphoribohydrolase LOG
Gh_A08G2243	0.0439213	2.16663	0.00045	0.0119291	-3.89853	down	up	yes	OK	AT3G16180	Major facilitator superfamily protein	Q8LPL2	PTR32_ARATH Probable peptide/nitrate transporter At3g16180 OS=Arabidopsis thaliana GN=At3g16180 PE=2 SV=2	B9RS25	B9RS25_RICCO Nitrate transporter, putative OS=Ricinus communis GN=RCOM_0802140 PE=4 SV=1	vvi:100255930	hypothetical protein LOC100255930 ; K03305 proton-dependent oligopeptide transporter, POT family	PB019907|Pfam-B_19907; PF00854.16|PTR2	IPR000109|Proton-dependent oligopeptide transporter family	GO:0016020|membrane ; GO:0006810|transport ; GO:0005215|transporter activity
Gh_A09G1778	0.0545995	2.67696	5e-05	0.00199199	-3.89241	down	up	yes	OK	AT4G17920	RING/U-box superfamily protein	O49691	ATL29_ARATH RING-H2 finger protein ATL29 OS=Arabidopsis thaliana GN=ATL29 PE=3 SV=1	B9SNU6	B9SNU6_RICCO RING-H2 finger protein ATL3B, putative OS=Ricinus communis GN=RCOM_1278890 PE=4 SV=1	bfo:BRAFLDRAFT_61321	hypothetical protein ; K11980 E3 ubiquitin-protein ligase RNF11	PF13639.1|zf-RING_2	IPR001841|Zinc finger, RING-type	GO:0005515|protein binding ; GO:0008270|zinc ion binding
Gh_A05G1364	0.0509907	2.49048	0.0014	0.0279147	-3.88859	down	up	yes	OK	AT1G28280	VQ motif-containing protein			M5WPI4	M5WPI4_PRUPE Uncharacterized protein OS=Prunus persica GN=PRUPE_ppa011198mg PE=4 SV=1			PF05678.9|VQ; PB002984|Pfam-B_2984	IPR008889|VQ
Gh_D13G0894	0.0424482	2.07307	0.00055	0.0138713	-3.8885	down	up	yes	OK	AT5G15740	O-fucosyltransferase family protein	Q8W486	Y1491_ARATH Uncharacterized protein At1g04910 OS=Arabidopsis thaliana GN=At1g04910 PE=1 SV=1	M5XGZ5	M5XGZ5_PRUPE Uncharacterized protein OS=Prunus persica GN=PRUPE_ppa015128mg PE=4 SV=1			PF10250.4|O-FucT	IPR019378|GDP-fucose protein O-fucosyltransferase
Gh_D06G0691	0.0781466	3.80207	0.00015	0.00504383	-3.88471	down	up	yes	OK	AT5G57620	myb domain protein 36	Q9M2Y9	RAX3_ARATH Transcription factor RAX3 OS=Arabidopsis thaliana GN=RAX3 PE=2 SV=1	D7TBD2	D7TBD2_VITVI Putative uncharacterized protein OS=Vitis vinifera GN=VIT_11s0016g02780 PE=4 SV=1	ath:AT5G57620	MYB36; MYB36 (myb domain protein 36); DNA binding / transcription factor ; K09422 myb proto-oncogene protein, plant	PB002352|Pfam-B_2352; PB005885|Pfam-B_5885; PF00249.26|Myb_DNA-binding; PB018780|Pfam-B_18780	IPR001005|SANT/Myb domain; IPR017930|Myb domain	GO:0003682|chromatin binding
Gh_D12G0242	0.0821532	3.97813	5e-05	0.00199199	-3.87998	down	up	yes	OK	AT4G35790	phospholipase D delta	Q9C5Y0	PLDD1_ARATH Phospholipase D delta OS=Arabidopsis thaliana GN=PLDDELTA PE=1 SV=2	M5Y1V1	M5Y1V1_PRUPE Uncharacterized protein OS=Prunus persica GN=PRUPE_ppa001322mg PE=4 SV=1	ath:AT2G42010	PLDBETA1 (PHOSPHOLIPASE D BETA 1); phospholipase D ; K01115 phospholipase D [EC:3.1.4.4]	PF12357.3|PLD_C; PB007094|Pfam-B_7094; PF00614.17|PLDc; PF13091.1|PLDc_2; PB010767|Pfam-B_10767; PB015586|Pfam-B_15586; PF00168.25|C2	IPR000008|C2 calcium-dependent membrane targeting; IPR001736|Phospholipase D/Transphosphatidylase; IPR015679|Phospholipase D family; IPR018029|C2 membrane targeting protein; IPR024632|Phospholipase D, C-terminal; IPR025202|Phospholipase D-like domain	GO:0008152|metabolic process ; GO:0005515|protein binding ; GO:0003824|catalytic activity
Gh_D10G0620	0.0781466	3.63497	0.00135	0.0272165	-3.83977	down	up	yes	OK	AT1G40390	DNAse I-like superfamily protein			F4NCI7	F4NCI7_BETVU Putative uncharacterized protein OS=Beta vulgaris subsp. vulgaris PE=4 SV=1			PF03372.18|Exo_endo_phos; PB004000|Pfam-B_4000	IPR005135|Endonuclease/exonuclease/phosphatase
Gh_A07G2120	0.0650919	2.95961	0.0005	0.0129405	-3.81701	down	up	yes	OK	AT3G01980	NAD(P)-binding Rossmann-fold superfamily protein	Q9LBG2	LVR_LEIAQ Levodione reductase OS=Leifsonia aquatica GN=lvr PE=1 SV=1	D7SVM9	D7SVM9_VITVI Putative uncharacterized protein OS=Vitis vinifera GN=VIT_14s0068g01760 PE=1 SV=1	ath:AT1G63380	short-chain dehydrogenase/reductase (SDR) family protein ; K00059 3-oxoacyl-[acyl-carrier protein] reductase [EC:1.1.1.100]	PB018348|Pfam-B_18348; PB003926|Pfam-B_3926; PF13561.1|adh_short_C2	IPR002347|Glucose/ribitol dehydrogenase
Gh_D05G0603	0.0894831	4.0621	0.00055	0.0138713	-3.81541	down	up	yes	OK	AT4G31805	WRKY family transcription factor			B9HB56	B9HB56_POPTR Predicted protein OS=Populus trichocarpa GN=POPTRDRAFT_561987 PE=4 SV=1
Gh_A01G0361	0.0705041	3.17801	0.00155	0.0301162	-3.80834	down	up	yes	OK	AT1G29800	RING/FYVE/PHD-type zinc finger family protein	Q9URW6	YIE2_SCHPO SH3 domain-containing protein PJ696.02 OS=Schizosaccharomyces pombe (strain 972 / ATCC 24843) GN=SPAPJ696.02 PE=1 SV=1	E0CS58	E0CS58_VITVI Putative uncharacterized protein OS=Vitis vinifera GN=VIT_19s0014g00860 PE=4 SV=1	xla:100158302	hypothetical protein LOC100158302 ; K12482 RUN and FYVE domain-containing protein 1	PF04366.7|DUF500; PF01363.16|FYVE	IPR000306|FYVE zinc finger; IPR007461|Ysc84 actin-binding domain; IPR017455|Zinc finger, FYVE-related	GO:0046872|metal ion binding
Gh_A07G0421	0.0705041	3.13459	0.0003	0.00871602	-3.79458	down	up	yes	OK	AT4G25010	Nodulin MtN3 family protein	Q9SW25	SWT14_ARATH Bidirectional sugar transporter SWEET14 OS=Arabidopsis thaliana GN=SWEET14 PE=3 SV=1	B9IFG9	B9IFG9_POPTR Predicted protein OS=Populus trichocarpa GN=POPTRDRAFT_1101811 PE=4 SV=1			PF03083.11|MtN3_slv	IPR004316|SWEET sugar transporter	GO:0016021|integral to membrane
Gh_A09G0615	0.0681777	2.99828	0.00285	0.0464595	-3.78368	down	up	yes	OK	AT3G16850	Pectin lyase-like superfamily protein	A7PZL3	PGLR_VITVI Probable polygalacturonase OS=Vitis vinifera GN=GSVIVT00026920001 PE=1 SV=1	F6H6V7	F6H6V7_VITVI Putative uncharacterized protein OS=Vitis vinifera GN=VIT_05s0077g01760 PE=4 SV=1	ath:AT3G15720	glycoside hydrolase family 28 protein / polygalacturonase (pectinase) family protein ; K01184 polygalacturonase [EC:3.2.1.15]	PF00295.12|Glyco_hydro_28	IPR000743|Glycoside hydrolase, family 28	GO:0005975|carbohydrate metabolic process ; GO:0004650|polygalacturonase activity
Gh_A11G0222	0.0681777	2.99828	0.0013	0.0264396	-3.78368	down	up	yes	OK					B9RCR4	B9RCR4_RICCO Putative uncharacterized protein OS=Ricinus communis GN=RCOM_1691800 PE=4 SV=1
Gh_A13G1852	0.0508363	2.23177	5e-05	0.00199199	-3.78194	down	up	yes	OK	AT5G19640	Major facilitator superfamily protein	Q3E9B5	PTR51_ARATH Putative peptide/nitrate transporter At5g19640 OS=Arabidopsis thaliana GN=At5g19640 PE=2 SV=1	M5WI04	M5WI04_PRUPE Uncharacterized protein OS=Prunus persica GN=PRUPE_ppa023462mg PE=4 SV=1	pop:POPTR_805077	hypothetical protein ; K03305 proton-dependent oligopeptide transporter, POT family	PF00854.16|PTR2	IPR000109|Proton-dependent oligopeptide transporter family	GO:0016020|membrane ; GO:0006810|transport ; GO:0005215|transporter activity
Gh_D07G2090	0.0734476	3.22252	0.0002	0.00632409	-3.78135	down	up	yes	OK	AT3G28910	myb domain protein 30	P81392	MYB06_ANTMA Myb-related protein 306 OS=Antirrhinum majus GN=MYB306 PE=2 SV=1	Q2QDD5	Q2QDD5_GOSHI Myb transcription factor MYB30 OS=Gossypium hirsutum PE=2 SV=1	ath:AT3G28910	MYB30; MYB30 (myb domain protein 30); DNA binding / transcription factor ; K09422 myb proto-oncogene protein, plant	PB005885|Pfam-B_5885; PF00249.26|Myb_DNA-binding	IPR001005|SANT/Myb domain; IPR017930|Myb domain	GO:0003682|chromatin binding
Gh_D07G0192	0.0691826	3.01428	5e-05	0.00199199	-3.77437	down	up	yes	OK	AT2G26070	Protein of unknown function (DUF778)	F4ITL6	RTE1_ARATH Protein REVERSION-TO-ETHYLENE SENSITIVITY1 OS=Arabidopsis thaliana GN=RTE1 PE=1 SV=1	A9PHX8	A9PHX8_POPTR Putative uncharacterized protein OS=Populus trichocarpa PE=2 SV=1			PF05608.7|DUF778	IPR008496|Protein of unknown function DUF778
Gh_A11G0954	0.0406643	1.7619	0.00035	0.00983058	-3.7688	down	up	yes	OK	AT4G01720	WRKY family transcription factor	Q9ZSI7	WRK47_ARATH Probable WRKY transcription factor 47 OS=Arabidopsis thaliana GN=WRKY47 PE=2 SV=2	G3FFC0	G3FFC0_9ROSI WRKY transcription factor 47-2 OS=Dimocarpus longan PE=2 SV=2			PF03106.10|WRKY	IPR003657|DNA-binding WRKY	GO:0006355|regulation of transcription, DNA-dependent ; GO:0043565|sequence-specific DNA binding ; GO:0003700|sequence-specific DNA binding transcription factor activity
Gh_A05G1949	0.0563632	2.42428	5e-05	0.00199199	-3.76147	down	up	yes	OK	AT1G34580	Major facilitator superfamily protein	Q93Y91	STP5_ARATH Sugar transport protein 5 OS=Arabidopsis thaliana GN=STP5 PE=2 SV=1	E0CRK1	E0CRK1_VITVI Putative hexose transporter OS=Vitis vinifera GN=HT2 PE=3 SV=1	dha:DEHA0C12265g	hypothetical protein ; K08139 MFS transporter, SP family, sugar:H+ symporter	PF00083.19|Sugar_tr	IPR003663|Sugar/inositol transporter; IPR005828|General substrate transporter; IPR005829|Sugar transporter, conserved site; IPR020846|Major facilitator superfamily domain	GO:0016020|membrane ; GO:0006810|transport ; GO:0055085|transmembrane transport ; GO:0016021|integral to membrane ; GO:0022891|substrate-specific transmembrane transporter activity; GO:0022857|transmembrane transporter activity ; GO:0005215|transporter activity
Gh_D11G1494	0.0720744	3.04032	5e-05	0.00199199	-3.74202	down	up	yes	OK	AT3G07565	Protein of unknown function (DUF3755)			M4CAM9	M4CAM9_BRARP Uncharacterized protein OS=Brassica rapa subsp. pekinensis GN=Bra001258 PE=4 SV=1			PF12579.3|DUF3755	IPR001005|SANT/Myb domain; IPR022228|Protein of unknown function DUF3755	GO:0003682|chromatin binding
Gh_D11G2101	0.0722752	3.04032	0.00135	0.0272165	-3.73924	down	up	yes	OK	AT5G28950		B0BN95	HARB1_RAT Putative nuclease HARBI1 OS=Rattus norvegicus GN=Harbi1 PE=2 SV=1	M5WCA3	M5WCA3_PRUPE Uncharacterized protein OS=Prunus persica GN=PRUPE_ppa017281mg PE=4 SV=1			PF13359.1|DDE_Tnp_4	IPR026103|Harbinger transposase-derived nuclease; IPR027806|Harbinger transposase-derived nuclease domain
Gh_A13G0631	0.0734476	3.07135	0.00025	0.00757223	-3.7333	down	up	yes	OK	AT1G14380	IQ-domain 28	Q8L4D8	IQD31_ARATH Protein IQ-DOMAIN 31 OS=Arabidopsis thaliana GN=IQD31 PE=1 SV=1	D7TND0	D7TND0_VITVI Putative uncharacterized protein OS=Vitis vinifera GN=VIT_01s0026g01790 PE=2 SV=1	ecb:100069275	MYO7B; myosin VIIB ; K10359 myosin VII	PF13178.1|DUF4005; PF00612.22|IQ	IPR000048|IQ motif, EF-hand binding site; IPR025064|Domain of unknown function DUF4005	GO:0005515|protein binding
Gh_A12G2174	0.0799096	3.17801	5e-05	0.00199199	-3.68311	down	up	yes	OK	AT5G41890	GDSL-like Lipase/Acylhydrolase superfamily protein	Q9FJ25	GDL81_ARATH GDSL esterase/lipase At5g41890 OS=Arabidopsis thaliana GN=At5g41890 PE=2 SV=1	B9RYU7	B9RYU7_RICCO Zinc finger protein, putative OS=Ricinus communis GN=RCOM_1313600 PE=4 SV=1			PF00657.17|Lipase_GDSL	IPR001087|Lipase, GDSL	GO:0016788|hydrolase activity, acting on ester bonds ; GO:0006629|lipid metabolic process
Gh_D04G0498	0.0819478	3.23069	5e-05	0.00199199	-3.67437	down	up	yes	OK	AT3G28050	nodulin MtN21 /EamA-like transporter family protein	Q94JU2	WTR18_ARATH WAT1-related protein At3g28050 OS=Arabidopsis thaliana GN=At3g28050 PE=2 SV=1	B9RUD0	B9RUD0_RICCO Auxin-induced protein 5NG4, putative OS=Ricinus communis GN=RCOM_0851830 PE=4 SV=1			PF00892.15|EamA	IPR000620|Drug/metabolite transporter	GO:0016020|membrane
Gh_A09G1425	0.0819478	3.23069	0.0007	0.0167282	-3.67437	down	up	yes	OK	AT3G09280				B9HC57	B9HC57_POPTR Predicted protein OS=Populus trichocarpa GN=POPTRDRAFT_560834 PE=4 SV=1
Gh_A03G0553	0.0960415	3.77402	5e-05	0.00199199	-3.67112	down	up	yes	OK	AT5G63840	Glycosyl hydrolases family 31 protein	Q8TET4	GANC_HUMAN Neutral alpha-glucosidase C OS=Homo sapiens GN=GANC PE=2 SV=3	F6GWJ7	F6GWJ7_VITVI Putative uncharacterized protein OS=Vitis vinifera GN=VIT_05s0029g01090 PE=4 SV=1	vvi:100248748	hypothetical protein LOC100248748 ; K05546 alpha 1,3-glucosidase [EC:3.2.1.84]	PF01055.21|Glyco_hydro_31	IPR000322|Glycoside hydrolase, family 31	GO:0004553|hydrolase activity, hydrolyzing O-glycosyl compounds ; GO:0005975|carbohydrate metabolic process
Gh_D05G0069	0.0593842	2.30193	0.001	0.0217966	-3.65748	down	up	yes	OK	AT1G17890	NAD(P)-binding Rossmann-fold superfamily protein	O49213	FCL1_ARATH GDP-L-fucose synthase 1 OS=Arabidopsis thaliana GN=GER1 PE=1 SV=3	F6HYM8	F6HYM8_VITVI Putative uncharacterized protein OS=Vitis vinifera GN=VIT_11s0037g00930 PE=2 SV=1	vvi:100267310	hypothetical protein LOC100267310 ; K02377 GDP-L-fucose synthase [EC:1.1.1.271]	PF01370.16|Epimerase; PB007454|Pfam-B_7454; PB006424|Pfam-B_6424	IPR001509|NAD-dependent epimerase/dehydratase	GO:0044237|cellular metabolic process ; GO:0003824|catalytic activity ; GO:0050662|coenzyme binding
Gh_D13G1904	0.0439213	1.69992	0.0006	0.014811	-3.65594	down	up	yes	OK	AT1G02460	Pectin lyase-like superfamily protein	Q949Z1	PGLR4_ARATH Polygalacturonase At1g48100 OS=Arabidopsis thaliana GN=At1g48100 PE=2 SV=1	D7UA81	D7UA81_VITVI Putative uncharacterized protein OS=Vitis vinifera GN=VIT_14s0060g00620 PE=3 SV=1	ath:AT5G14650	polygalacturonase, putative / pectinase, putative ; K01184 polygalacturonase [EC:3.2.1.15]	PF00295.12|Glyco_hydro_28	IPR000743|Glycoside hydrolase, family 28; IPR006626|Parallel beta-helix repeat	GO:0005975|carbohydrate metabolic process ; GO:0004650|polygalacturonase activity
Gh_A05G2120	0.0816544	3.14843	5e-05	0.00199199	-3.65216	down	up	yes	OK	AT1G22640	myb domain protein 3	P81395	MYB30_ANTMA Myb-related protein 330 OS=Antirrhinum majus GN=MYB330 PE=2 SV=1	Q8H271	Q8H271_GOSHI Myb-like transcription factor 1 OS=Gossypium hirsutum GN=MYB1 PE=4 SV=1	ath:AT1G22640	MYB3; MYB3 (myb domain protein 3); DNA binding / transcription factor ; K09422 myb proto-oncogene protein, plant	PB005885|Pfam-B_5885; PF00249.26|Myb_DNA-binding; PB018780|Pfam-B_18780	IPR001005|SANT/Myb domain; IPR017930|Myb domain	GO:0003682|chromatin binding
Gh_A07G0188	0.0856587	3.29176	5e-05	0.00199199	-3.64881	down	up	yes	OK	AT2G41380	S-adenosyl-L-methionine-dependent methyltransferases superfamily protein	Q55EX9	Y8948_DICDI Putative methyltransferase DDB_G0268948 OS=Dictyostelium discoideum GN=DDB_G0268948 PE=1 SV=2	M1APW6	M1APW6_SOLTU Uncharacterized protein OS=Solanum tuberosum GN=PGSC0003DMG400010638 PE=4 SV=1			PF08241.7|Methyltransf_11	IPR013216|Methyltransferase type 11	GO:0008152|metabolic process ; GO:0008168|methyltransferase activity
Gh_D13G2479	0.0554896	2.12481	0.0024	0.041209	-3.64524	down	up	yes	OK	AT5G20270	heptahelical transmembrane protein1	Q9VCY8	ADRL_DROME ADIPOR-like receptor CG5315 OS=Drosophila melanogaster GN=CG5315 PE=2 SV=2	M5VWQ1	M5VWQ1_PRUPE Uncharacterized protein OS=Prunus persica GN=PRUPE_ppa001571mg PE=4 SV=1	pop:POPTR_1117162	hypothetical protein ; K07297 adiponectin receptor	PF03006.15|HlyIII	IPR004254|Hly-III-related	GO:0016021|integral to membrane
Gh_D11G0326	0.08775	3.33586	5e-05	0.00199199	-3.63799	down	up	yes	OK	AT3G47810	Calcineurin-like metallo-phosphoesterase superfamily protein	Q9STT2	VPS29_ARATH Vacuolar protein sorting-associated protein 29 OS=Arabidopsis thaliana GN=VPS29 PE=2 SV=1	B9R974	B9R974_RICCO Vacuolar protein sorting, putative OS=Ricinus communis GN=RCOM_1514590 PE=4 SV=1	pop:POPTR_828700	hypothetical protein ; K07095	PF12850.2|Metallophos_2	IPR000979|Phosphodiesterase MJ0936; IPR024654|Calcineurin-like phosphoesterase superfamily domain	GO:0016788|hydrolase activity, acting on ester bonds
Gh_A13G1690	0.0908749	3.45301	5e-05	0.00199199	-3.63752	down	up	yes	OK	AT2G06025	Acyl-CoA N-acyltransferases (NAT) superfamily protein			M5VX93	M5VX93_PRUPE Uncharacterized protein OS=Prunus persica GN=PRUPE_ppa026478mg PE=4 SV=1			PF00583.19|Acetyltransf_1	IPR000182|GNAT domain	GO:0008080|N-acetyltransferase activity
Gh_A12G1544	0.0882467	3.35098	0.00015	0.00504383	-3.63687	down	up	yes	OK					B9HS45	B9HS45_POPTR Predicted protein OS=Populus trichocarpa GN=POPTRDRAFT_767606 PE=4 SV=1
Gh_A06G0429	0.0882467	3.35098	5e-05	0.00199199	-3.63687	down	up	yes	OK	AT2G13100	Major facilitator superfamily protein	Q9SL56	GLPT5_ARATH Putative glycerol-3-phosphate transporter 5 OS=Arabidopsis thaliana GN=At2g13100 PE=2 SV=2	B9IML0	B9IML0_POPTR Predicted protein OS=Populus trichocarpa GN=POPTRDRAFT_911228 PE=4 SV=1	spu:589810	hypothetical LOC589810 ; K07783 MFS transporter, OPA family, sugar phosphate sensor protein UhpC	PF07690.11|MFS_1	IPR011701|Major facilitator superfamily; IPR020846|Major facilitator superfamily domain	GO:0055085|transmembrane transport ; GO:0016021|integral to membrane
Gh_D13G0553	0.0843552	3.19793	5e-05	0.00199199	-3.63522	down	up	yes	OK	AT1G68200	Zinc finger C-x8-C-x5-C-x3-H type family protein	A2ZVY5	C3H9_ORYSJ Zinc finger CCCH domain-containing protein 9 OS=Oryza sativa subsp. japonica GN=Os01g0645000 PE=2 SV=1	A5B230	A5B230_VITVI Putative uncharacterized protein OS=Vitis vinifera GN=VITISV_026075 PE=4 SV=1			PF00642.19|zf-CCCH	IPR000571|Zinc finger, CCCH-type	GO:0046872|metal ion binding ; GO:0008270|zinc ion binding ; GO:0003676|nucleic acid binding
Gh_A09G2347	0.0894004	3.3865	5e-05	0.00199199	-3.63443	down	up	yes	OK	AT2G21750	Protein of unknown function (DUF1278)							PF05617.6|Prolamin_like	IPR008502|Prolamin-like domain
Gh_D05G0130	0.0949352	3.5749	5e-05	0.00199199	-3.6285	down	up	yes	OK	AT4G32150	vesicle-associated membrane protein 711	Q9LFP1	VA713_ARATH Vesicle-associated membrane protein 713 OS=Arabidopsis thaliana GN=VAMP713 PE=2 SV=1	I1MU52	I1MU52_SOYBN Uncharacterized protein OS=Glycine max PE=4 SV=1	vvi:100257603	GSVIVT00032676001; hypothetical protein LOC100257603 ; K08515 vesicle-associated membrane protein 7	PF13774.1|Longin; PF00957.16|Synaptobrevin	IPR001388|Synaptobrevin; IPR010908|Longin domain	GO:0016021|integral to membrane ; GO:0016192|vesicle-mediated transport
Gh_A09G0901	0.0481231	1.80914	5e-05	0.00199199	-3.62684	down	up	yes	OK	AT3G44460	Basic-leucine zipper (bZIP) transcription factor family protein	Q8RYD6	AI5L1_ARATH ABSCISIC ACID-INSENSITIVE 5-like protein 1 OS=Arabidopsis thaliana GN=DPBF2 PE=1 SV=1	B9SCS5	B9SCS5_RICCO Putative uncharacterized protein OS=Ricinus communis GN=RCOM_1280780 PE=4 SV=1	xla:496056	hypothetical LOC496056 ; K09054 activating transcription factor 6	PB011552|Pfam-B_11552; PB003852|Pfam-B_3852; PF00170.16|bZIP_1	IPR004827|Basic-leucine zipper domain	GO:0006355|regulation of transcription, DNA-dependent ; GO:0043565|sequence-specific DNA binding ; GO:0003700|sequence-specific DNA binding transcription factor activity
Gh_D10G1166	0.0820937	3.05654	5e-05	0.00199199	-3.61718	down	up	yes	OK	AT5G48930	hydroxycinnamoyl-CoA shikimate/quinate hydroxycinnamoyl transferase	Q8GSM7	HST_TOBAC Shikimate O-hydroxycinnamoyltransferase OS=Nicotiana tabacum GN=HST PE=1 SV=1	B9IMC6	B9IMC6_POPTR Hydroxycinnamoyl CoA shikimate/quinate hydroxycinnamoyltransferase OS=Populus trichocarpa GN=HCQ6 PE=4 SV=1			PF02458.10|Transferase	IPR003480|Transferase	GO:0016747|transferase activity, transferring acyl groups other than amino-acyl groups
Gh_A01G0793	0.0575925	2.13814	5e-05	0.00199199	-3.6143	down	up	yes	OK	AT4G00231	ARM repeat superfamily protein	Q55EI6	ATX10_DICDI Ataxin-10 homolog OS=Dictyostelium discoideum GN=atxn10 PE=3 SV=1	B9IC51	B9IC51_POPTR Predicted protein OS=Populus trichocarpa GN=POPTRDRAFT_572162 PE=4 SV=1			PF09759.4|Atx10homo_assoc	IPR019156|Ataxin-10 domain
Gh_D06G1118	0.0981769	3.64411	5e-05	0.00199199	-3.6141	down	up	yes	OK	AT2G24580	FAD-dependent oxidoreductase family protein	Q9SJA7	SOX_ARATH Probable sarcosine oxidase OS=Arabidopsis thaliana GN=At2g24580 PE=2 SV=1	B9ILE2	B9ILE2_POPTR Sarcosine oxidase OS=Populus trichocarpa GN=SOX1 PE=4 SV=1	ath:AT2G24580	sarcosine oxidase family protein ; K00301 sarcosine oxidase [EC:1.5.3.1]	PF01266.19|DAO	IPR006076|FAD dependent oxidoreductase	GO:0055114|oxidation-reduction process ; GO:0016491|oxidoreductase activity
Gh_A13G2003	0.0979976	3.63497	5e-05	0.00199199	-3.61341	down	up	yes	OK	AT1G07890	ascorbate peroxidase 1	Q05431	APX1_ARATH L-ascorbate peroxidase 1, cytosolic OS=Arabidopsis thaliana GN=APX1 PE=1 SV=2	C6ZDA9	C6ZDA9_GOSHI Ascorbate peroxidase OS=Gossypium hirsutum GN=cAPX2 PE=2 SV=1	vvi:100233013	ascorbate peroxidase ; K00428 cytochrome c peroxidase [EC:1.11.1.5]	PF00141.18|peroxidase	IPR002016|Haem peroxidase, plant/fungal/bacterial; IPR002207|Plant ascorbate peroxidase; IPR019793|Peroxidases heam-ligand binding site; IPR019794|Peroxidase, active site	GO:0006979|response to oxidative stress ; GO:0020037|heme binding ; GO:0004601|peroxidase activity ; GO:0055114|oxidation-reduction process
Gh_D02G1720	0.0464572	1.6952	0.0026	0.0436627	-3.59703	down	up	yes	OK	AT1G69910	Protein kinase superfamily protein	P0C5E2	Y1839_ARATH Probable serine/threonine-protein kinase At1g18390 OS=Arabidopsis thaliana GN=At1g18390 PE=1 SV=2	M5XK52	M5XK52_PRUPE Uncharacterized protein OS=Prunus persica GN=PRUPE_ppa002671mg PE=4 SV=1	osa:4333525	Os03g0637800; hypothetical protein ; K00924	PF00069.20|Pkinase; PB003458|Pfam-B_3458	IPR000719|Protein kinase domain; IPR002290|Serine/threonine- / dual specificity protein kinase, catalytic domain; IPR008266|Tyrosine-protein kinase, active site; IPR017441|Protein kinase, ATP binding site; IPR020635|Tyrosine-protein kinase, catalytic domain	GO:0004713|protein tyrosine kinase activity; GO:0005524|ATP binding ; GO:0004672|protein kinase activity ; GO:0006468|protein phosphorylation
Gh_D08G2675	0.0497595	1.80914	5e-05	0.00199199	-3.59341	down	up	yes	OK	AT1G79090		A2RRV3	PATL1_DANRE Protein PAT1 homolog 1 OS=Danio rerio GN=patl1 PE=1 SV=1	B9RI49	B9RI49_RICCO Putative uncharacterized protein OS=Ricinus communis GN=RCOM_1576440 PE=4 SV=1	vvi:100267869	hypothetical protein LOC100267869 ; K12617 DNA topoisomerase 2-associated protein PAT1	PB008561|Pfam-B_8561; PF09770.4|PAT1	IPR019167|Topoisomerase II-associated protein PAT1
Gh_A10G1995	0.0678228	2.46412	5e-05	0.00199199	-3.59269	down	up	yes	OK	AT3G11420	Protein of unknown function (DUF604)			B9HMK9	B9HMK9_POPTR Predicted protein OS=Populus trichocarpa GN=POPTRDRAFT_803263 PE=4 SV=1			PF04646.7|DUF604	IPR006740|Protein of unknown function DUF604
Gh_A10G0858	0.0557223	2.00905	0.00315	0.0498782	-3.58504	down	up	yes	OK	AT5G03260	laccase 11	Q8VZA1	LAC11_ARATH Laccase-11 OS=Arabidopsis thaliana GN=LAC11 PE=2 SV=1	B9HF21	B9HF21_POPTR Predicted protein OS=Populus trichocarpa GN=POPTRDRAFT_870206 PE=4 SV=1	osa:4324803	Os01g0850800; hypothetical protein ; K00368 nitrite reductase (NO-forming) [EC:1.7.2.1]	PF07732.10|Cu-oxidase_3; PF00394.17|Cu-oxidase; PF07731.9|Cu-oxidase_2	IPR001117|Multicopper oxidase, type 1; IPR002355|Multicopper oxidase, copper-binding site; IPR011706|Multicopper oxidase, type 2; IPR011707|Multicopper oxidase, type 3	GO:0005507|copper ion binding ; GO:0055114|oxidation-reduction process ; GO:0016491|oxidoreductase activity
Gh_D09G2075	0.060248	2.17027	5e-05	0.00199199	-3.58414	down	up	yes	OK	AT5G26230		Q3E936	MAKR1_ARATH Probable membrane-associated kinase regulator 1 OS=Arabidopsis thaliana GN=MAKR1 PE=1 SV=1	B9HV78	B9HV78_POPTR Predicted protein OS=Populus trichocarpa GN=POPTRDRAFT_566274 PE=4 SV=1
Gh_D09G2203	0.0473644	1.70461	5e-05	0.00199199	-3.58322	down	up	yes	OK	AT2G33360	Protein of unknown function (DUF3527)			D7SZN3	D7SZN3_VITVI Putative uncharacterized protein OS=Vitis vinifera GN=VIT_05s0049g01820 PE=4 SV=1			PF12043.3|DUF3527	IPR021916|Protein of unknown function DUF3527
Gh_D04G1287	0.0481372	1.68597	5e-05	0.00199199	-3.55604	down	up	yes	OK	AT3G55990	Plant protein of unknown function (DUF828)			B9HHR1	B9HHR1_POPTR Predicted protein OS=Populus trichocarpa GN=POPTRDRAFT_564043 PE=2 SV=1			PF14416.1|PMR5N; PF13839.1|PC-Esterase	IPR025846|PMR5 N-terminal domain; IPR026057|PC-Esterase
Gh_D13G0177	0.090439	3.16368	0.0006	0.014811	-3.55482	down	up	yes	OK	AT1G07310	Calcium-dependent lipid-binding (CaLB domain) family protein			B9SLI7	B9SLI7_RICCO Putative uncharacterized protein OS=Ricinus communis GN=RCOM_0591430 PE=4 SV=1			PB007931|Pfam-B_7931; PF00168.25|C2	IPR000008|C2 calcium-dependent membrane targeting; IPR018029|C2 membrane targeting protein	GO:0005515|protein binding
Gh_D05G2264	0.0956871	3.22566	5e-05	0.00199199	-3.51781	down	up	yes	OK	AT4G10020	hydroxysteroid dehydrogenase 5	Q9T0G0	HSD5_ARATH 11-beta-hydroxysteroid dehydrogenase-like 5 OS=Arabidopsis thaliana GN=HSD5 PE=2 SV=1	Q8LKV5	Q8LKV5_SESIN Steroleosin-B OS=Sesamum indicum PE=2 SV=1	ath:AT3G47350	ATHSD2; ATHSD2 (HYDROXYSTEROID DEHYDROGENASE 2); oxidoreductase ; K00071 11beta-hydroxysteroid dehydrogenase [EC:1.1.1.146]	PF00106.20|adh_short	IPR002198|Short-chain dehydrogenase/reductase SDR; IPR002347|Glucose/ribitol dehydrogenase; IPR020904|Short-chain dehydrogenase/reductase, conserved site	GO:0008152|metabolic process ; GO:0016491|oxidoreductase activity
Gh_D04G0159	0.0730488	2.4589	0.002	0.0361074	-3.51634	down	up	yes	OK	AT3G10650				B9HVI1	B9HVI1_POPTR Predicted protein OS=Populus trichocarpa GN=POPTRDRAFT_770750 PE=4 SV=1
Gh_A12G2260	0.0556886	1.86987	5e-05	0.00199199	-3.51385	down	up	yes	OK	AT5G53000	2A phosphatase associated protein of 46 kD	Q8LDQ4	TAP46_ARATH PP2A regulatory subunit TAP46 OS=Arabidopsis thaliana GN=TAP46 PE=1 SV=2	E0CV55	E0CV55_VITVI Putative uncharacterized protein OS=Vitis vinifera GN=VIT_16s0098g01760 PE=4 SV=1			PF04177.7|TAP42	IPR007304|TAP42-like protein	GO:0009966|regulation of signal transduction
Gh_A05G2978	0.0534567	1.76931	5e-05	0.00199199	-3.49947	down	up	yes	OK	AT5G40760	glucose-6-phosphate dehydrogenase 6	P37830	G6PD_SOLTU Glucose-6-phosphate 1-dehydrogenase, cytoplasmic isoform OS=Solanum tuberosum GN=G6PDH PE=2 SV=1	R4I3D6	R4I3D6_9ROSI Cytoplasmic glucose-6-phosphate dehydrogenase OS=Cucumis hystrix PE=4 SV=1	pop:POPTR_736146	hypothetical protein ; K00036 glucose-6-phosphate 1-dehydrogenase [EC:1.1.1.49]	PF00479.17|G6PD_N; PF02781.11|G6PD_C	IPR001282|Glucose-6-phosphate dehydrogenase; IPR019796|Glucose-6-phosphate dehydrogenase, active site; IPR022674|Glucose-6-phosphate dehydrogenase, NAD-binding; IPR022675|Glucose-6-phosphate dehydrogenase, C-terminal	GO:0050661|NADP binding ; GO:0006006|glucose metabolic process ; GO:0055114|oxidation-reduction process ; GO:0004345|glucose-6-phosphate dehydrogenase activity
Gh_D05G2971	0.0572984	1.85843	0.00225	0.0393638	-3.47922	down	up	yes	OK	AT1G68070	Zinc finger, C3HC4 type (RING finger) family protein	Q8GUU2	RIE1_ARATH E3 ubiquitin protein ligase RIE1 OS=Arabidopsis thaliana GN=RIE1 PE=2 SV=1	F6HFD5	F6HFD5_VITVI Putative uncharacterized protein OS=Vitis vinifera GN=VIT_01s0011g05760 PE=4 SV=1
Gh_D09G1454	0.0770585	2.46266	5e-05	0.00199199	-3.46443	down	up	yes	OK	AT5G60020	laccase 17	Q9FJD5	LAC17_ARATH Laccase-17 OS=Arabidopsis thaliana GN=LAC17 PE=2 SV=1	B9HBT3	B9HBT3_POPTR Laccase 110c OS=Populus trichocarpa GN=LAC110c PE=4 SV=1	osa:4324803	Os01g0850800; hypothetical protein ; K00368 nitrite reductase (NO-forming) [EC:1.7.2.1]	PF07732.10|Cu-oxidase_3; PF00394.17|Cu-oxidase; PF07731.9|Cu-oxidase_2	IPR001117|Multicopper oxidase, type 1; IPR002355|Multicopper oxidase, copper-binding site; IPR011706|Multicopper oxidase, type 2; IPR011707|Multicopper oxidase, type 3	GO:0005507|copper ion binding ; GO:0055114|oxidation-reduction process ; GO:0016491|oxidoreductase activity
Gh_A01G0034	0.0705041	2.19985	0.0003	0.00871602	-3.44047	down	up	yes	OK	AT4G34660	SH3 domain-containing protein	Q2KJA1	SH3G1_BOVIN Endophilin-A2 OS=Bos taurus GN=SH3GL1 PE=2 SV=1	G7J7R7	G7J7R7_MEDTR Neutrophil cytosol factor OS=Medicago truncatula GN=MTR_3g117350 PE=4 SV=1	ppp:PHYPADRAFT_120719	hypothetical protein ; K11247 endophilin-A	PF14604.1|SH3_9	IPR000108|Neutrophil cytosol factor 2 p67phox; IPR001452|Src homology-3 domain	GO:0005515|protein binding
Gh_A05G3472	0.0563632	1.69419	5e-05	0.00199199	-3.40314	down	up	yes	OK	AT3G07960	Phosphatidylinositol-4-phosphate 5-kinase family protein	Q9SFB8	PI5K6_ARATH Phosphatidylinositol 4-phosphate 5-kinase 6 OS=Arabidopsis thaliana GN=PIP5K6 PE=2 SV=1	M5X215	M5X215_PRUPE Uncharacterized protein OS=Prunus persica GN=PRUPE_ppa001758mg PE=4 SV=1	vvi:100251489	hypothetical protein LOC100251489 ; K00889 1-phosphatidylinositol-4-phosphate 5-kinase [EC:2.7.1.68]	PF01504.13|PIP5K	IPR002498|Phosphatidylinositol-4-phosphate 5-kinase, core; IPR016034|Phosphatidylinositol-4-phosphate 5-kinase, core, subgroup; IPR023610|Phosphatidylinositol-4-phosphate 5-kinase	GO:0016307|phosphatidylinositol phosphate kinase activity ; GO:0046488|phosphatidylinositol metabolic process
Gh_A05G0445	0.0962585	2.78887	5e-05	0.00199199	-3.36635	down	up	yes	OK	AT2G24170	Endomembrane protein 70 protein family	Q5RDY2	TM9S4_PONAB Transmembrane 9 superfamily member 4 OS=Pongo abelii GN=TM9SF4 PE=2 SV=1	B9STR3	B9STR3_RICCO Endosomal P24A protein, putative OS=Ricinus communis GN=RCOM_0623320 PE=4 SV=1			PB006300|Pfam-B_6300; PF02990.11|EMP70	IPR004240|Nonaspanin (TM9SF)	GO:0016021|integral to membrane
Gh_D05G3581	0.0726579	2.05896	5e-05	0.00199199	-3.34419	down	up	yes	OK	AT2G05710	aconitase 3	O04916	ACOC_SOLTU Aconitate hydratase, cytoplasmic (Fragment) OS=Solanum tuberosum PE=2 SV=1	Q56WE8	Q56WE8_ARATH Cytoplasmic aconitate hydratase (Fragment) OS=Arabidopsis thaliana GN=At2g05710 PE=1 SV=1	pop:POPTR_246575	hypothetical protein ; K01681 aconitate hydratase 1 [EC:4.2.1.3]	PF00694.14|Aconitase_C; PB002084|Pfam-B_2084	IPR000573|Aconitase A/isopropylmalate dehydratase small subunit, swivel; IPR015934|Aconitase/Iron regulatory protein 2/2-methylisocitrate dehydratase; IPR015937|Aconitase/isopropylmalate dehydratase	GO:0008152|metabolic process
Gh_D12G0711	0.0967276	2.71492	5e-05	0.00199199	-3.33462	down	up	yes	OK	AT2G23060	Acyl-CoA N-acyltransferases (NAT) superfamily protein			B9SGZ0	B9SGZ0_RICCO N-acetyltransferase, putative OS=Ricinus communis GN=RCOM_0578960 PE=4 SV=1			PF00583.19|Acetyltransf_1; PB004179|Pfam-B_4179	IPR000182|GNAT domain	GO:0008080|N-acetyltransferase activity
Gh_D05G3743	0.0882467	2.45957	0.0026	0.0436627	-3.32761	down	up	yes	OK	AT5G54370	Late embryogenesis abundant (LEA) protein-related			B9T644	B9T644_RICCO Structural constituent of cell wall, putative OS=Ricinus communis GN=RCOM_0380590 PE=4 SV=1			PF06830.6|Root_cap	IPR009646|Root cap
Gh_A02G0755	0.072831	1.99246	5e-05	0.00199199	-3.30898	down	up	yes	OK	AT3G26430	GDSL-like Lipase/Acylhydrolase superfamily protein	Q7Y1X1	EST_HEVBR Esterase OS=Hevea brasiliensis PE=1 SV=1	B9H7E9	B9H7E9_POPTR Predicted protein OS=Populus trichocarpa GN=POPTRDRAFT_818526 PE=4 SV=1			PF00657.17|Lipase_GDSL; PB001851|Pfam-B_1851; PB002149|Pfam-B_2149	IPR001087|Lipase, GDSL	GO:0016788|hydrolase activity, acting on ester bonds ; GO:0006629|lipid metabolic process
Gh_D07G1990	0.0681777	1.86193	0.0012	0.0249221	-3.30725	down	up	yes	OK	AT3G25410	Sodium Bile acid symporter family	Q8RXE8	BASS3_ARATH Probable sodium/metabolite cotransporter BASS3, chloroplastic OS=Arabidopsis thaliana GN=BASS3 PE=2 SV=1	B9IB31	B9IB31_POPTR Bile acid:Na+ symporter family protein OS=Populus trichocarpa GN=POPTRDRAFT_573210 PE=4 SV=1	vvi:100255853	hypothetical protein LOC100255853 ; K03453 bile acid:Na+ symporter, BASS family	PB018913|Pfam-B_18913; PF01758.11|SBF	IPR002657|Bile acid:sodium symporter	GO:0016020|membrane ; GO:0008508|bile acid:sodium symporter activity ; GO:0006814|sodium ion transport
Gh_A03G0368	0.0788011	2.13527	5e-05	0.00199199	-3.29942	down	up	yes	OK	AT2G29070	Ubiquitin fusion degradation UFD1 family protein	P70362	UFD1_MOUSE Ubiquitin fusion degradation protein 1 homolog OS=Mus musculus GN=Ufd1l PE=1 SV=2	A9PDL8	A9PDL8_POPTR Putative uncharacterized protein OS=Populus trichocarpa PE=2 SV=1			PF03152.9|UFD1	IPR004854|Ubiquitin fusion degradation protein UFD1	GO:0006511|ubiquitin-dependent protein catabolic process
Gh_D07G1851	0.0792877	2.0936	5e-05	0.00199199	-3.27356	down	up	yes	OK	AT2G42990	GDSL-like Lipase/Acylhydrolase superfamily protein	Q67ZI9	GDL48_ARATH GDSL esterase/lipase At2g42990 OS=Arabidopsis thaliana GN=At2g42990 PE=2 SV=1	M5X5L9	M5X5L9_PRUPE Uncharacterized protein OS=Prunus persica GN=PRUPE_ppa007979mg PE=4 SV=1			PF00657.17|Lipase_GDSL	IPR001087|Lipase, GDSL	GO:0016788|hydrolase activity, acting on ester bonds ; GO:0006629|lipid metabolic process
Gh_A13G1638	0.076967	2.02884	5e-05	0.00199199	-3.27184	down	up	yes	OK	AT1G27600	Nucleotide-diphospho-sugar transferases superfamily protein	Q9SXC4	IRX9H_ARATH Probable beta-1,4-xylosyltransferase IRX9H OS=Arabidopsis thaliana GN=IRX9H PE=1 SV=2	B9RS38	B9RS38_RICCO Beta-1,3-glucuronyltransferase, putative OS=Ricinus communis GN=RCOM_0802770 PE=4 SV=1	dme:Dmel_CG6207	GlcAT-P; CG6207 gene product from transcript CG6207-RB (EC:2.4.1.135 2.4.1.17); K00699 glucuronosyltransferase [EC:2.4.1.17]; K10812 galactosylgalactosylxylosylprotein 3-beta-glucuronosyltransferase [EC:2.4.1.135]	PF03360.11|Glyco_transf_43	IPR005027|Glycosyl transferase, family 43	GO:0016020|membrane ; GO:0015018|galactosylgalactosylxylosylprotein 3-beta-glucuronosyltransferase activity
Gh_D01G0058	0.0823186	2.16716	5e-05	0.00199199	-3.27058	down	up	yes	OK	AT2G15820	endonucleases	Q9XIL5	PP154_ARATH Pentatricopeptide repeat-containing protein At2g15820 OS=Arabidopsis thaliana GN=At2g15820 PE=2 SV=3	B9S769	B9S769_RICCO Pentatricopeptide repeat-containing protein, putative OS=Ricinus communis GN=RCOM_0774040 PE=4 SV=1	sce:Q0160	SCEI; I-SceI DNA endonuclease, encoded by the mitochondrial group I intron of the 21S_rRNA gene; mediates gene conversion that propagates the intron into intron-less copies of the 21S_rRNA gene ; K01175	PF01535.15|PPR; PF03161.8|LAGLIDADG_2	IPR002885|Pentatricopeptide repeat; IPR004860|Homing endonuclease, LAGLIDADG	GO:0004519|endonuclease activity
Gh_A05G0080	0.0852068	2.17834	0.0016	0.0308075	-3.24124	down	up	yes	OK	AT5G20230	blue-copper-binding protein	Q07488	BCB1_ARATH Blue copper protein OS=Arabidopsis thaliana GN=BCB PE=1 SV=2	Q9M510	Q9M510_SOLLC Dicyanin OS=Solanum lycopersicum PE=2 SV=1			PF02298.12|Cu_bind_like	IPR003245|Plastocyanin-like	GO:0009055|electron carrier activity ; GO:0005507|copper ion binding
Gh_A11G0544	0.0724693	1.85171	5e-05	0.00199199	-3.2407	down	up	yes	OK	AT5G49890	chloride channel C	Q96282	CLCC_ARATH Chloride channel protein CLC-c OS=Arabidopsis thaliana GN=CLC-C PE=1 SV=1	E2GMA3	E2GMA3_VITVI Chloride channel ClC3 OS=Vitis vinifera GN=VIT_07s0130g00400 PE=2 SV=1	ath:AT5G49890	CLC-C; CLC-C (chloride channel C); anion channel/ voltage-gated chloride channel ; K05393 chloride channel, other eukaryote	PF00571.23|CBS; PF00654.15|Voltage_CLC; PB016057|Pfam-B_16057	IPR000644|CBS domain; IPR001807|Chloride channel, voltage gated; IPR002251|Chloride channel ClC-plant	GO:0016020|membrane ; GO:0055085|transmembrane transport ; GO:0005515|protein binding ; GO:0006821|chloride transport ; GO:0030554|adenyl nucleotide binding; GO:0005247|voltage-gated chloride channel activity
Gh_D01G2166	0.071677	1.8297	0.0011	0.0234005	-3.23974	down	up	yes	OK	AT5G60020	laccase 17	Q9FJD5	LAC17_ARATH Laccase-17 OS=Arabidopsis thaliana GN=LAC17 PE=2 SV=1	B9SZZ6	B9SZZ6_RICCO Laccase, putative OS=Ricinus communis GN=RCOM_0452260 PE=4 SV=1	osa:4324803	Os01g0850800; hypothetical protein ; K00368 nitrite reductase (NO-forming) [EC:1.7.2.1]	PF07732.10|Cu-oxidase_3; PF00394.17|Cu-oxidase; PF07731.9|Cu-oxidase_2	IPR001117|Multicopper oxidase, type 1; IPR002355|Multicopper oxidase, copper-binding site; IPR011706|Multicopper oxidase, type 2; IPR011707|Multicopper oxidase, type 3	GO:0005507|copper ion binding ; GO:0055114|oxidation-reduction process ; GO:0016491|oxidoreductase activity
Gh_A01G1402	0.0867008	2.21255	5e-05	0.00199199	-3.23944	down	up	yes	OK	AT2G16800	high-affinity nickel-transport family protein	Q07404	UREH_BACSB Urease accessory protein UreH OS=Bacillus sp. (strain TB-90) GN=ureH PE=3 SV=1	M5W196	M5W196_PRUPE Uncharacterized protein OS=Prunus persica GN=PRUPE_ppa007041mg PE=4 SV=1			PF03824.11|NicO	IPR011541|Nickel/cobalt transporter, high-affinity	GO:0015087|cobalt ion transmembrane transporter activity ; GO:0055085|transmembrane transport ; GO:0046872|metal ion binding ; GO:0015675|nickel cation transport ; GO:0006824|cobalt ion transport ; GO:0015099|nickel cation transmembrane transporter activity ; GO:0016021|integral to membrane
Gh_A08G0345	0.0956871	2.36658	5e-05	0.00199199	-3.20812	down	up	yes	OK	AT4G11290	Peroxidase superfamily protein	A7QEU4	PER5_VITVI Peroxidase 5 OS=Vitis vinifera GN=GSVIVT00037159001 PE=1 SV=2	B9SWU3	B9SWU3_RICCO Cationic peroxidase 1, putative OS=Ricinus communis GN=RCOM_0011200 PE=3 SV=1	ath:AT4G11290	peroxidase, putative ; K00430 peroxidase [EC:1.11.1.7]	PF00141.18|peroxidase	IPR000823|Plant peroxidase; IPR002016|Haem peroxidase, plant/fungal/bacterial; IPR019793|Peroxidases heam-ligand binding site; IPR019794|Peroxidase, active site	GO:0006979|response to oxidative stress ; GO:0020037|heme binding ; GO:0004601|peroxidase activity ; GO:0055114|oxidation-reduction process
Gh_A01G0613	0.0960415	2.3657	0.0006	0.014811	-3.20405	down	up	yes	OK	AT5G36110	cytochrome P450, family 716, subfamily A, polypeptide 1	Q50EK1	C16B1_PICSI Cytochrome P450 716B1 OS=Picea sitchensis GN=CYP716B1 PE=2 SV=1	F6HEN9	F6HEN9_VITVI Putative uncharacterized protein OS=Vitis vinifera GN=VIT_19s0090g00140 PE=3 SV=1	ath:AT4G19230	CYP707A1 (cytochrome P450, family 707, subfamily A, polypeptide 1); oxygen binding ; K09843 (+)-abscisic acid 8'-hydroxylase [EC:1.14.13.93]	PF00067.17|p450	IPR001128|Cytochrome P450; IPR002401|Cytochrome P450, E-class, group I; IPR017972|Cytochrome P450, conserved site	GO:0009055|electron carrier activity ; GO:0020037|heme binding ; GO:0016705|oxidoreductase activity, acting on paired donors, with incorporation or reduction of molecular oxygen ; GO:0005506|iron ion binding ; GO:0055114|oxidation-reduction process
Gh_D12G1809	0.0705041	1.72696	5e-05	0.00199199	-3.19845	down	up	yes	OK	AT5G61040				B9RLN7	B9RLN7_RICCO Putative uncharacterized protein OS=Ricinus communis GN=RCOM_1469830 PE=4 SV=1			PB013859|Pfam-B_13859
Gh_D05G3425	0.0790787	1.86829	0.00035	0.00983058	-3.16234	down	up	yes	OK	AT4G27500	proton pump interactor 1	O23144	PPI1_ARATH Proton pump-interactor 1 OS=Arabidopsis thaliana GN=PPI1 PE=1 SV=2	F6H241	F6H241_VITVI Putative uncharacterized protein OS=Vitis vinifera GN=VIT_19s0014g02640 PE=4 SV=1
Gh_A05G0773	0.0967276	2.27262	5e-05	0.00199199	-3.15679	down	up	yes	OK	AT5G59050				B9S3A1	B9S3A1_RICCO Putative uncharacterized protein OS=Ricinus communis GN=RCOM_0731750 PE=4 SV=1
Gh_D04G0964	0.0966456	2.25773	5e-05	0.00199199	-3.15106	down	up	yes	OK
Gh_D09G1588	0.0726579	1.68333	5e-05	0.00199199	-3.14277	down	up	yes	OK	AT3G08780		Q5ZHS0	F175A_CHICK BRCA1-A complex subunit Abraxas OS=Gallus gallus GN=FAM175A PE=2 SV=2	B9SL12	B9SL12_RICCO Putative uncharacterized protein OS=Ricinus communis GN=RCOM_0848310 PE=4 SV=1	ptr:450809	ZRANB1; zinc finger, RAN-binding domain containing 1 ; K11862 ubiquitin thioesterase ZRANB1 [EC:3.1.2.-]	PB008671|Pfam-B_8671	IPR023238|FAM175 family; IPR023241|FAM175 family, plant
Gh_D06G1653	0.0923001	2.04467	5e-05	0.00199199	-3.09795	down	up	yes	OK	AT4G22080	root hair specific 14	O65456	PLY16_ARATH Probable pectate lyase 16 OS=Arabidopsis thaliana GN=At4g22080 PE=2 SV=1	B9RXH3	B9RXH3_RICCO Pectate lyase, putative OS=Ricinus communis GN=RCOM_0903700 PE=4 SV=1	ath:AT1G30350	pectate lyase family protein ; K01728 pectate lyase [EC:4.2.2.2]	PB000238|Pfam-B_238; PF00544.14|Pec_lyase_C	IPR002022|Pectate lyase/Amb allergen; IPR018082|AmbAllergen
Gh_D05G3874	0.0949352	2.04574	5e-05	0.00199199	-3.07032	down	up	yes	OK	AT5G60170	RNA binding (RRM/RBD/RNP motifs) family protein	O95628	CNOT4_HUMAN CCR4-NOT transcription complex subunit 4 OS=Homo sapiens GN=CNOT4 PE=1 SV=3	D7SKR3	D7SKR3_VITVI Putative uncharacterized protein OS=Vitis vinifera GN=VIT_06s0004g03580 PE=4 SV=1	vvi:100267264	hypothetical protein LOC100267264 ; K10643 CCR4-NOT transcription complex subunit 4 [EC:6.3.2.19]	PF14570.1|zf-RING_4; PF13893.1|RRM_5	IPR000504|RNA recognition motif domain; IPR001841|Zinc finger, RING-type; IPR003954|RNA recognition motif domain, eukaryote	GO:0005515|protein binding ; GO:0008270|zinc ion binding ; GO:0003676|nucleic acid binding
Gh_D09G0344	0.086886	1.8675	5e-05	0.00199199	-3.06776	down	up	yes	OK	AT1G51540	Galactose oxidase/kelch repeat superfamily protein	Q9LK31	Y3272_ARATH Kelch repeat-containing protein At3g27220 OS=Arabidopsis thaliana GN=At3g27220 PE=1 SV=1	B9RBM6	B9RBM6_RICCO Putative uncharacterized protein OS=Ricinus communis GN=RCOM_1678900 PE=4 SV=1			PF13964.1|Kelch_6; PF13418.1|Kelch_4
Gh_D05G3707	0.0920931	1.94903	0.00145	0.0286327	-3.05229	down	up	yes	OK	AT3G13235	ubiquitin family protein	A1CDT9	DDI1_ASPCL DNA damage-inducible protein 1 OS=Aspergillus clavatus (strain ATCC 1007 / CBS 513.65 / DSM 816 / NCTC 3887 / NRRL 1) GN=ddi1 PE=3 SV=1	A9PEP6	A9PEP6_POPTR Predicted protein OS=Populus trichocarpa GN=POPTRDRAFT_744891 PE=2 SV=1	pop:POPTR_744891	hypothetical protein ; K11885 DNA damage-inducible protein 1	PF09668.5|Asp_protease; PF00240.18|ubiquitin; PF00627.26|UBA	IPR000449|Ubiquitin-associated domain/translation elongation factor EF-Ts, N-terminal; IPR000626|Ubiquitin domain; IPR015940|Ubiquitin-associated/translation elongation factor EF1B, N-terminal, eukaryote; IPR019103|Aspartic peptidase, DDI1-type; IPR019955|Ubiquitin supergroup	GO:0006508|proteolysis ; GO:0005515|protein binding ; GO:0004190|aspartic-type endopeptidase activity
Gh_A02G1281	0.08775	1.7782	0.00035	0.00983058	-3.00887	down	up	yes	OK	AT4G39640	gamma-glutamyl transpeptidase 1	Q8VYW6	GAGT1_ARATH Gamma-glutamyltranspeptidase 1 OS=Arabidopsis thaliana GN=GGT1 PE=2 SV=1	B9H594	B9H594_POPTR Predicted protein OS=Populus trichocarpa GN=POPTRDRAFT_760175 PE=4 SV=1	pop:POPTR_760175	hypothetical protein ; K00681 gamma-glutamyltranspeptidase [EC:2.3.2.2]	PF01019.16|G_glu_transpept	IPR000101|Gamma-glutamyltranspeptidase	GO:0006749|glutathione metabolic process ; GO:0003840|gamma-glutamyltransferase activity
Gh_D02G1102	0.0943376	1.89665	0.00245	0.0418302	-3.00096	down	up	yes	OK	AT2G43540				M5XFA3	M5XFA3_PRUPE Uncharacterized protein OS=Prunus persica GN=PRUPE_ppa012527mg PE=4 SV=1
Gh_A03G1080	0.0923001	1.79004	0.0016	0.0308075	-2.96495	down	up	yes	OK	AT5G14090				F6HGC9	F6HGC9_VITVI Putative uncharacterized protein OS=Vitis vinifera GN=VIT_01s0010g03960 PE=4 SV=1
Gh_A07G2326	0.0934892	1.77549	5e-05	0.00199199	-2.94399	down	up	yes	OK	AT2G26040	PYR1-like 2	O80992	PYL2_ARATH Abscisic acid receptor PYL2 OS=Arabidopsis thaliana GN=PYL2 PE=1 SV=1	B9RRT8	B9RRT8_RICCO Putative uncharacterized protein OS=Ricinus communis GN=RCOM_0797770 PE=4 SV=1			PF10604.4|Polyketide_cyc2	IPR019587|Polyketide cyclase/dehydrase
Gh_A12G0152	0.0956871	1.80947	5e-05	0.00199199	-2.93971	down	up	yes	OK	AT5G09590	mitochondrial HSO70 2	Q01899	HSP7M_PHAVU Heat shock 70 kDa protein, mitochondrial OS=Phaseolus vulgaris PE=1 SV=1	M5VP31	M5VP31_PRUPE Uncharacterized protein OS=Prunus persica GN=PRUPE_ppa001973mg PE=4 SV=1	pop:POPTR_798111	hypothetical protein ; K04043 molecular chaperone DnaK	PF00012.15|HSP70	IPR013126|Heat shock protein 70 family; IPR018181|Heat shock protein 70, conserved site
Gh_D10G0852	0.0923001	1.71098	0.00195	0.0354558	-2.91978	down	up	yes	OK	AT5G62740	SPFH/Band 7/PHB domain-containing membrane-associated protein family	Q9FM19	HIR1_ARATH Hypersensitive-induced response protein 1 OS=Arabidopsis thaliana GN=HIR1 PE=1 SV=1	A6YGE4	A6YGE4_CARPA Hypersensitive-induced response protein OS=Carica papaya PE=1 SV=1	dpo:Dpse_GA14145	GA14145 gene product from transcript GA14145-RA ; K03364 cell division cycle 20-like protein 1, cofactor of APC complex	PF01145.20|Band_7	IPR001107|Band 7 protein; IPR001972|Stomatin	GO:0016020|membrane
Gh_D12G0921	0.311425	5.73135	5e-05	0.00199199	-2.91255	down	up	yes	OK	AT4G39730	Lipase/lipooxygenase, PLAT/LH2 family protein			B9T4H4	B9T4H4_RICCO Putative uncharacterized protein OS=Ricinus communis GN=RCOM_0198090 PE=4 SV=1			PF01477.18|PLAT	IPR001024|PLAT/LH2 domain	GO:0005515|protein binding
Gh_A13G1391	0.0956871	1.75087	5e-05	0.00199199	-2.90678	down	up	yes	OK	AT3G24190	Protein kinase superfamily protein	Q55680	Y005_SYNY3 Uncharacterized protein sll0005 OS=Synechocystis sp. (strain PCC 6803 / Kazusa) GN=sll0005 PE=3 SV=1	C0HFE9	C0HFE9_MAIZE Uncharacterized protein OS=Zea mays PE=2 SV=1	ath:AT3G24190	ABC1 family protein ; K08869 aarF domain-containing kinase	PB018418|Pfam-B_18418; PB001477|Pfam-B_1477
Gh_A13G1896	0.0973827	1.76931	5e-05	0.00199199	-2.8997	down	up	yes	OK	AT5G19400	Telomerase activating protein Est1	A9QM73	SMG7_ARATH Protein SMG7 OS=Arabidopsis thaliana GN=SMG7 PE=2 SV=1	M5WMB4	M5WMB4_PRUPE Uncharacterized protein OS=Prunus persica GN=PRUPE_ppa000760mg PE=4 SV=1	spu:589683	similar to KIAA0732 protein ; K11124 EST1-like protein A [EC:3.1.-.-]	PF10373.4|EST1_DNA_bind; PF10374.4|EST1; PB003668|Pfam-B_3668	IPR018834|DNA/RNA-binding domain, Est1-type; IPR019458|Telomerase activating protein Est1
Gh_A12G1207	0.093812	1.69132	0.0002	0.00632409	-2.89197	down	up	yes	OK	AT4G15475	F-box/RNI-like superfamily protein	Q9C5D2	FBL4_ARATH F-box/LRR-repeat protein 4 OS=Arabidopsis thaliana GN=FBL4 PE=2 SV=1	B9RGH0	B9RGH0_RICCO Glucose regulated repressor protein, putative OS=Ricinus communis GN=RCOM_1454030 PE=4 SV=1	cin:100180425	similar to F-box and leucine-rich repeat protein 20 ; K10286 F-box and leucine-rich repeat protein 20	PB001421|Pfam-B_1421; PB000048|Pfam-B_48; PB012346|Pfam-B_12346; PB006618|Pfam-B_6618; PF13516.1|LRR_6	IPR006553|Leucine-rich repeat, cysteine-containing subtype
Gh_A04G0861	0.311425	3.73259	0.0001	0.00360715	-2.4837	down	up	yes	OK	AT5G13170	senescence-associated gene 29	Q9FY94	SWT15_ARATH Bidirectional sugar transporter SWEET15 OS=Arabidopsis thaliana GN=SWEET15 PE=2 SV=1	D7M575	D7M575_ARALL Nodulin MtN3 family protein OS=Arabidopsis lyrata subsp. lyrata GN=ARALYDRAFT_488133 PE=4 SV=1			PF03083.11|MtN3_slv	IPR004316|SWEET sugar transporter	GO:0016021|integral to membrane
Gh_D05G1744	0.252622	2.63073	0.00195	0.0354558	-2.34312	down	up	yes	OK	AT1G20330	sterol methyltransferase 2	Q39227	SMT2_ARATH 24-methylenesterol C-methyltransferase 2 OS=Arabidopsis thaliana GN=SMT2 PE=1 SV=2	B0FDL8	B0FDL8_GOSHI 24-sterol C-methyltransferase OS=Gossypium hirsutum GN=SMT2-2 PE=2 SV=1	ath:AT1G20330	SMT2; SMT2 (STEROL METHYLTRANSFERASE 2) ; K08242 24-methylenesterol C-methyltransferase [EC:2.1.1.143]	PF08498.5|Sterol_MT_C; PF08241.7|Methyltransf_11	IPR013216|Methyltransferase type 11; IPR013705|Sterol methyltransferase C-terminal; IPR025769|ERGosterol biosynthesis methyltransferase, plant	GO:0006694|steroid biosynthetic process ; GO:0008757|S-adenosylmethionine-dependent methyltransferase activity ; GO:0008152|metabolic process ; GO:0008168|methyltransferase activity
Gh_A13G1319	0.135853	1.90845	5e-05	0.00199199	-2.64247	down	up	yes	OK	AT1G79090		A2RRV3	PATL1_DANRE Protein PAT1 homolog 1 OS=Danio rerio GN=patl1 PE=1 SV=1	B9RI49	B9RI49_RICCO Putative uncharacterized protein OS=Ricinus communis GN=RCOM_1576440 PE=4 SV=1	vvi:100267869	hypothetical protein LOC100267869 ; K12617 DNA topoisomerase 2-associated protein PAT1	PB008561|Pfam-B_8561; PF09770.4|PAT1	IPR019167|Topoisomerase II-associated protein PAT1
Gh_D02G1901	0.00256001	0.071677	5e-05	0.00199199	-3.33216	down	up	yes	OK	AT3G21870	cyclin p2;1	Q9LJ45	CCU11_ARATH Cyclin-U1-1 OS=Arabidopsis thaliana GN=CYCU1-1 PE=1 SV=1	B9RPQ9	B9RPQ9_RICCO Nuc-1 negative regulatory protein preg, putative OS=Ricinus communis GN=RCOM_1550090 PE=4 SV=1	cal:CaO19.5755	PHO80; similar to S. cerevisiae Pho80p cyclin: negative regulator of PHO81 and PHO5 ; K06654 phosphate system cyclin PHO80	PF08613.6|Cyclin	IPR013922|Cyclin PHO80-like	GO:0019901|protein kinase binding ; GO:0000079|regulation of cyclin-dependent protein kinase activity
Gh_D02G1680	0.00381275	0.097638	5e-05	0.00199199	-3.24292	down	up	yes	OK	AT1G24030	Protein kinase superfamily protein	Q9FE20	PBS1_ARATH Serine/threonine-protein kinase PBS1 OS=Arabidopsis thaliana GN=PBS1 PE=1 SV=1	K7K1J9	K7K1J9_SOYBN Uncharacterized protein OS=Glycine max PE=4 SV=1	ath:AT1G14370	APK2A; APK2A (PROTEIN KINASE 2A); kinase ; K00924	PF00069.20|Pkinase; PB003458|Pfam-B_3458	IPR000719|Protein kinase domain; IPR002290|Serine/threonine- / dual specificity protein kinase, catalytic domain; IPR008271|Serine/threonine-protein kinase, active site; IPR017441|Protein kinase, ATP binding site; IPR020635|Tyrosine-protein kinase, catalytic domain	GO:0004713|protein tyrosine kinase activity; GO:0005524|ATP binding ; GO:0004674|protein serine/threonine kinase activity ; GO:0004672|protein kinase activity ; GO:0006468|protein phosphorylation
Gh_A06G0604	4.52721	71.0989	0.003	0.0481485	-2.75397	down	up	yes	OK	AT4G26270	phosphofructokinase 3	Q94AA4	K6PF3_ARATH 6-phosphofructokinase 3 OS=Arabidopsis thaliana GN=PFK3 PE=1 SV=1	B9RKE5	B9RKE5_RICCO Phosphofructokinase, putative OS=Ricinus communis GN=RCOM_1048820 PE=4 SV=1	pop:POPTR_866992	hypothetical protein ; K00850 6-phosphofructokinase [EC:2.7.1.11]	PF00365.15|PFK	IPR000023|Phosphofructokinase domain; IPR022953|Phosphofructokinase	GO:0003872|6-phosphofructokinase activity ; GO:0006002|fructose 6-phosphate metabolic process; GO:0006096|glycolysis ; GO:0005945|6-phosphofructokinase complex
Gh_A03G0696	0.00770824	0.0959952	5e-05	0.00199199	-2.52201	down	up	yes	OK	AT1G45170		Q8H0Y1	OP24B_ARATH Outer envelope pore protein 24B, chloroplastic OS=Arabidopsis thaliana GN=OEP24B PE=1 SV=1	B9R7S0	B9R7S0_RICCO Putative uncharacterized protein OS=Ricinus communis GN=RCOM_1593920 PE=4 SV=1			PB000331|Pfam-B_331; PB019288|Pfam-B_19288
Gh_A01G0121	0.00920061	0.0973827	5e-05	0.00199199	-2.35938	down	up	yes	OK	AT1G53025	Ubiquitin-conjugating enzyme family protein	Q8GY87	UBC26_ARATH Probable ubiquitin-conjugating enzyme E2 26 OS=Arabidopsis thaliana GN=UBC26 PE=2 SV=2	A9PH42	A9PH42_POPTR Putative uncharacterized protein OS=Populus trichocarpa PE=2 SV=1	ppp:PHYPADRAFT_40312	hypothetical protein ; K10581 ubiquitin-conjugating enzyme E2 O [EC:6.3.2.19]	PF00179.21|UQ_con	IPR000608|Ubiquitin-conjugating enzyme, E2	GO:0016881|acid-amino acid ligase activity
Gh_D02G0778	1.48849	15.6759	5e-05	0.00199199	-2.35436	down	up	yes	OK	AT1G77300	histone methyltransferases(H3-K4 specific);histone methyltransferases(H3-K36 specific)	Q2LAE1	ASHH2_ARATH Histone-lysine N-methyltransferase ASHH2 OS=Arabidopsis thaliana GN=ASHH2 PE=1 SV=1	B9S2T8	B9S2T8_RICCO Huntingtin interacting protein, putative OS=Ricinus communis GN=RCOM_0561810 PE=4 SV=1	pop:POPTR_204626	SDG922; SET domain protein ; K11423 histone-lysine N-methyltransferase SETD2 [EC:2.1.1.43]	PB009267|Pfam-B_9267; PF00856.23|SET; PF07496.10|zf-CW	IPR001214|SET domain; IPR003616|Post-SET domain; IPR006560|AWS; IPR011124|Zinc finger, CW-type	GO:0005634|nucleus ; GO:0005515|protein binding ; GO:0008270|zinc ion binding ; GO:0018024|histone-lysine N-methyltransferase activity
Gh_A05G3931	0.00962461	0.0996931	0.0025	0.04239	-2.33777	down	up	yes	OK	AT4G32520	serine hydroxymethyltransferase 3	Q94JQ3	GLYP3_ARATH Serine hydroxymethyltransferase 3, chloroplastic OS=Arabidopsis thaliana GN=SHM3 PE=1 SV=2	A9PL11	A9PL11_POPTM Plastid serine hydroxymethyltransferase OS=Populus tremuloides GN=SHMT8 PE=1 SV=1	pop:POPTR_819509	SHMT8; serine hydroxymethyltransferase 8 (EC:2.1.2.1); K00600 glycine hydroxymethyltransferase [EC:2.1.2.1]	PF00464.14|SHMT	IPR001085|Serine hydroxymethyltransferase; IPR019798|Serine hydroxymethyltransferase, pyridoxal phosphate binding site	GO:0004372|glycine hydroxymethyltransferase activity ; GO:0006544|glycine metabolic process ; GO:0030170|pyridoxal phosphate binding ; GO:0006563|L-serine metabolic process
Gh_D07G0219	1.56454	16.0621	5e-05	0.00199199	-2.32887	down	up	yes	OK	AT4G20140	Leucine-rich repeat transmembrane protein kinase	O82318	Y2579_ARATH Probably inactive leucine-rich repeat receptor-like protein kinase At2g25790 OS=Arabidopsis thaliana GN=At2g25790 PE=1 SV=1	B9HE28	B9HE28_POPTR Predicted protein OS=Populus trichocarpa GN=POPTRDRAFT_819535 PE=4 SV=1	ath:AT1G75820	CLV1; CLV1 (CLAVATA 1); ATP binding / kinase/ protein serine/threonine kinase ; K00924	PF12799.2|LRR_4; PB012106|Pfam-B_12106; PB011516|Pfam-B_11516; PF00560.28|LRR_1; PF00069.20|Pkinase; PF13855.1|LRR_8; PF08263.7|LRRNT_2; PB000819|Pfam-B_819; PB001542|Pfam-B_1542; PB002910|Pfam-B_2910; PB002673|Pfam-B_2673; PF13516.1|LRR_6	IPR000719|Protein kinase domain; IPR001611|Leucine-rich repeat; IPR002290|Serine/threonine- / dual specificity protein kinase, catalytic domain; IPR003591|Leucine-rich repeat, typical subtype; IPR013210|Leucine-rich repeat-containing N-terminal, type 2; IPR020635|Tyrosine-protein kinase, catalytic domain; IPR025875|Leucine rich repeat 4	GO:0004713|protein tyrosine kinase activity; GO:0005524|ATP binding ; GO:0005515|protein binding ; GO:0004672|protein kinase activity ; GO:0006468|protein phosphorylation
Gh_A08G0283	5.4518	54.721	5e-05	0.00199199	-2.3063	down	up	yes	OK	AT4G00660	RNAhelicase-like 8	Q8RXK6	RH8_ARATH DEAD-box ATP-dependent RNA helicase 8 OS=Arabidopsis thaliana GN=RH8 PE=2 SV=1	B9RDP2	B9RDP2_RICCO Dead box ATP-dependent RNA helicase, putative OS=Ricinus communis GN=RCOM_1614640 PE=3 SV=1	pop:POPTR_755273	hypothetical protein ; K12614 ATP-dependent RNA helicase DDX6/DHH1 [EC:3.6.1.-]	PF00270.24|DEAD; PF00271.26|Helicase_C	IPR000629|RNA helicase, ATP-dependent, DEAD-box, conserved site; IPR001650|Helicase, C-terminal; IPR011545|DNA/RNA helicase, DEAD/DEAH box type, N-terminal; IPR014001|Helicase, superfamily 1/2, ATP-binding domain; IPR014014|RNA helicase, DEAD-box type, Q motif	GO:0005524|ATP binding ; GO:0004386|helicase activity ; GO:0008026|ATP-dependent helicase activity ; GO:0003676|nucleic acid binding
Gh_A11G0826	2.23881	21.5769	0.00125	0.0256779	-2.26568	down	up	yes	OK	AT4G01290				M5X6D3	M5X6D3_PRUPE Uncharacterized protein OS=Prunus persica GN=PRUPE_ppa000517mg PE=4 SV=1
Gh_D04G1897	4.94122	42.6085	5e-05	0.00199199	-2.15444	down	up	yes	OK	AT1G69420	DHHC-type zinc finger family protein	Q9C533	ZDHC1_ARATH Probable protein S-acyltransferase 22 OS=Arabidopsis thaliana GN=PAT22 PE=2 SV=2	M5XB84	M5XB84_PRUPE Uncharacterized protein OS=Prunus persica GN=PRUPE_ppa002901mg PE=4 SV=1	cne:CNA04190	palmitoyltransferase ; K00680	PF01529.15|zf-DHHC; PB000051|Pfam-B_51; PB016861|Pfam-B_16861	IPR001594|Zinc finger, DHHC-type, palmitoyltransferase	GO:0008270|zinc ion binding
Gh_A08G0788	0.00965933	0.0832453	0.00235	0.0406241	-2.15387	down	up	yes	OK	AT4G24250	Seven transmembrane MLO family protein	Q94KB2	MLO13_ARATH MLO-like protein 13 OS=Arabidopsis thaliana GN=MLO13 PE=2 SV=1	B9GK27	B9GK27_POPTR MLO-like protein OS=Populus trichocarpa GN=POPTRDRAFT_829403 PE=3 SV=1	ath:AT4G24250	MLO13; MLO13 (MILDEW RESISTANCE LOCUS O 13); calmodulin binding ; K08472 mlo protein	PF03094.10|Mlo	IPR004326|Mlo-related protein	GO:0006952|defense response ; GO:0016021|integral to membrane ; GO:0008219|cell death
Gh_A12G1099	1.93861	16.2208	5e-05	0.00199199	-2.12432	down	up	yes	OK	AT4G01860	Transducin family protein / WD-40 repeat family protein	A7Z052	WDR6_BOVIN WD repeat-containing protein 6 OS=Bos taurus GN=WDR6 PE=2 SV=1	B9GSZ1	B9GSZ1_POPTR Predicted protein OS=Populus trichocarpa GN=POPTRDRAFT_755707 PE=4 SV=1	cal:CaO19.8169	TAF5; WD40 repeat protein similar to S. cerevisiae TAF5 (YBR198C) subunit of TFIID and SAGA complexes, involved in RNA polymerase II transcription initiation and in chromatin modification ; K03130 transcription initiation factor TFIID subunit D4	PF00400.27|WD40	IPR001680|WD40 repeat; IPR017986|WD40-repeat-containing domain; IPR019775|WD40 repeat, conserved site	GO:0005515|protein binding
Gh_D06G2309	3.28431	26.5092	0.0029	0.0470004	-2.08834	down	up	yes	OK	AT1G59520	CW7	Q8LNZ2	NACK2_ARATH Kinesin-like protein NACK2 OS=Arabidopsis thaliana GN=NACK2 PE=1 SV=1	E0CNZ2	E0CNZ2_VITVI Putative uncharacterized protein OS=Vitis vinifera GN=VIT_18s0001g08720 PE=4 SV=1	ppp:PHYPADRAFT_129159	hypothetical protein ; K11498 centromeric protein E	PF09741.4|DUF2045; PF00225.18|Kinesin	IPR001752|Kinesin, motor domain; IPR019141|Protein of unknown function DUF2045	GO:0007018|microtubule-based movement ; GO:0005875|microtubule associated complex ; GO:0005524|ATP binding ; GO:0003777|microtubule motor activity ; GO:0008017|microtubule binding
Gh_A03G0049	4.30145	34.6074	5e-05	0.00199199	-2.08512	down	up	yes	OK	AT3G01680				E2FKH3	E2FKH3_SOYBN Sieve element occlusion c OS=Glycine max GN=SEOc PE=2 SV=1			PF14576.1|SEO_N; PF14577.1|SEO_C	IPR027942|Sieve element occlusion, N-terminal; IPR027944|Sieve element occlusion, C-terminal
Gh_A05G3820	0.00999384	0.000801267	0.0003	0.00871602	2.52353	down	up	yes	OK	AT1G17710	Pyridoxal phosphate phosphatase-related protein	Q9FZ62	PPSP2_ARATH Inorganic pyrophosphatase 2 OS=Arabidopsis thaliana GN=At1g17710 PE=2 SV=1	M5WUU9	M5WUU9_PRUPE Uncharacterized protein OS=Prunus persica GN=PRUPE_ppa009904mg PE=4 SV=1	dre:100002812	phospho1; phosphatase, orphan 1 (EC:3.1.3.-); K01112	PF06888.7|Put_Phosphatase	IPR016965|Phosphatase PHOSPHO-type	GO:0016791|phosphatase activity
Gh_A13G1426	6.95459	55.4296	5e-05	0.00199199	-2.07571	down	up	yes	OK	AT5G33370	GDSL-like Lipase/Acylhydrolase superfamily protein	Q8LB81	GDL79_ARATH GDSL esterase/lipase At5g33370 OS=Arabidopsis thaliana GN=At5g33370 PE=2 SV=1	A9QVW1	A9QVW1_GOSHI Lipase OS=Gossypium hirsutum PE=2 SV=1			PF00657.17|Lipase_GDSL	IPR001087|Lipase, GDSL	GO:0016788|hydrolase activity, acting on ester bonds ; GO:0006629|lipid metabolic process
Gh_D10G0044	12.8923	102.253	5e-05	0.00199199	-2.07082	down	up	yes	OK	AT4G20940	Leucine-rich receptor-like protein kinase family protein	C0LGQ9	Y4294_ARATH Probable LRR receptor-like serine/threonine-protein kinase At4g20940 OS=Arabidopsis thaliana GN=At4g20940 PE=1 SV=1	B9SB23	B9SB23_RICCO Protein binding protein, putative OS=Ricinus communis GN=RCOM_1337320 PE=4 SV=1	ath:AT1G28440	HSL1; HSL1 (HAESA-LIKE 1); ATP binding / kinase/ protein serine/threonine kinase ; K00924	PB012106|Pfam-B_12106; PB011516|Pfam-B_11516; PB001545|Pfam-B_1545; PF00560.28|LRR_1; PF07714.12|Pkinase_Tyr; PF13855.1|LRR_8; PF08263.7|LRRNT_2; PB002673|Pfam-B_2673; PB002910|Pfam-B_2910	IPR000719|Protein kinase domain; IPR001245|Serine-threonine/tyrosine-protein kinase catalytic domain; IPR001611|Leucine-rich repeat; IPR002290|Serine/threonine- / dual specificity protein kinase, catalytic domain; IPR003591|Leucine-rich repeat, typical subtype; IPR013210|Leucine-rich repeat-containing N-terminal, type 2; IPR020635|Tyrosine-protein kinase, catalytic domain	GO:0004713|protein tyrosine kinase activity; GO:0005524|ATP binding ; GO:0005515|protein binding ; GO:0004672|protein kinase activity ; GO:0006468|protein phosphorylation
Gh_D10G1046	6.03835	46.5817	5e-05	0.00199199	-2.04308	down	up	yes	OK	AT5G64440	fatty acid amide hydrolase	Q7XJJ7	FAAH_ARATH Fatty acid amide hydrolase OS=Arabidopsis thaliana GN=FAAH PE=1 SV=1	B9H4P0	B9H4P0_POPTR Predicted protein OS=Populus trichocarpa GN=POPTRDRAFT_558478 PE=4 SV=1	afm:AFUA_1G14880	N-acylethanolamine amidohydrolase (EC:3.5.1.4); K01426 amidase [EC:3.5.1.4]	PF01425.16|Amidase; PB008969|Pfam-B_8969	IPR000120|Amidase; IPR020556|Amidase, conserved site	GO:0016884|carbon-nitrogen ligase activity, with glutamine as amido-N-donor
Gh_D08G0823	3.01223	22.6881	0.0007	0.0167282	-2.01916	down	up	yes	OK	AT5G13000	glucan synthase-like 12	Q9LXT9	CALS3_ARATH Callose synthase 3 OS=Arabidopsis thaliana GN=CALS3 PE=2 SV=3	F6GUE7	F6GUE7_VITVI Putative uncharacterized protein OS=Vitis vinifera GN=VIT_06s0004g01270 PE=4 SV=1	ath:AT1G05570	CALS1; CALS1 (CALLOSE SYNTHASE 1); transferase, transferring glycosyl groups ; K11000 callose synthase [EC:2.4.1.-]	PF14288.1|FKS1_dom1; PF02364.10|Glucan_synthase; PB018879|Pfam-B_18879; PB003782|Pfam-B_3782; PF04652.11|DUF605; PB001748|Pfam-B_1748; PB019860|Pfam-B_19860; PB016490|Pfam-B_16490	IPR003440|Glycosyl transferase, family 48; IPR026899|1,3-beta-glucan synthase subunit FKS1-like, domain-1; IPR026953|Callose synthase	GO:0016020|membrane ; GO:0006075|(1->3)-beta-D-glucan biosynthetic process ; GO:0003843|1,3-beta-D-glucan synthase activity ; GO:0000148|1,3-beta-D-glucan synthase complex
Gh_D13G0285	2.2269	16.4775	5e-05	0.00199199	-2.00139	down	up	yes	OK	AT2G01830	CHASE domain containing histidine kinase protein	Q9C5U0	AHK4_ARATH Histidine kinase 4 OS=Arabidopsis thaliana GN=AHK4 PE=1 SV=1	B8QJH0	B8QJH0_BETPN Cytokinin receptor 1 (Fragment) OS=Betula pendula GN=CRE1 PE=2 SV=1	sce:YIL147C	SLN1; Histidine kinase osmosensor that regulates a MAP kinase cascade; transmembrane protein with an intracellular kinase domain that signals to Ypd1p and Ssk1p, thereby forming a phosphorelay system similar to bacterial two-component regulators (EC:2.7.3.-); K11231 osomolarity two-component system, sensor histidine kinase SLN1 [EC:2.7.13.3]	PF00072.19|Response_reg; PF00512.20|HisKA; PF03924.8|CHASE; PF02518.21|HATPase_c	IPR001789|Signal transduction response regulator, receiver domain; IPR003594|Histidine kinase-like ATPase, ATP-binding domain; IPR003661|Signal transduction histidine kinase, subgroup 1, dimerisation/phosphoacceptor domain; IPR004358|Signal transduction histidine kinase-related protein, C-terminal; IPR005467|Signal transduction histidine kinase, core; IPR006189|CHASE	GO:0016020|membrane ; GO:0000155|phosphorelay sensor kinase activity ; GO:0016310|phosphorylation ; GO:0007165|signal transduction ; GO:0005524|ATP binding ; GO:0000160|phosphorelay signal transduction system ; GO:0006355|regulation of transcription, DNA-dependent ; GO:0000156|phosphorelay response regulator activity ; GO:0016772|transferase activity, transferring phosphorus-containing groups
Gh_A09G2304	6.14868	54.4089	0.0001	0.00360715	-2.18029	down	up	yes	OK	AT3G08760	Protein kinase superfamily protein	Q9LFP7	Y5158_ARATH Probable receptor-like protein kinase At5g15080 OS=Arabidopsis thaliana GN=At5g15080 PE=1 SV=1	B9SRS3	B9SRS3_RICCO Protein kinase atsik, putative OS=Ricinus communis GN=RCOM_1057500 PE=4 SV=1	ath:AT3G55450	protein kinase, putative ; K00924	PF07714.12|Pkinase_Tyr	IPR000719|Protein kinase domain; IPR001245|Serine-threonine/tyrosine-protein kinase catalytic domain; IPR002290|Serine/threonine- / dual specificity protein kinase, catalytic domain; IPR020635|Tyrosine-protein kinase, catalytic domain	GO:0004713|protein tyrosine kinase activity; GO:0005524|ATP binding ; GO:0004672|protein kinase activity ; GO:0006468|protein phosphorylation
Gh_A07G2081	16.0658	123.981	0.00055	0.0138713	-2.04344	down	up	yes	OK	AT1G13440	glyceraldehyde-3-phosphate dehydrogenase C2	Q7FAH2	G3PC2_ORYSJ Glyceraldehyde-3-phosphate dehydrogenase 2, cytosolic OS=Oryza sativa subsp. japonica GN=GAPC2 PE=1 SV=1	D2D332	D2D332_GOSHI Glyceraldehyde-3-phosphate dehydrogenase C subunit OS=Gossypium hirsutum PE=2 SV=1	pop:POPTR_728998	hypothetical protein ; K00134 glyceraldehyde 3-phosphate dehydrogenase [EC:1.2.1.12]	PF02800.15|Gp_dh_C; PF00044.19|Gp_dh_N	IPR020828|Glyceraldehyde 3-phosphate dehydrogenase, NAD(P) binding domain; IPR020829|Glyceraldehyde 3-phosphate dehydrogenase, catalytic domain; IPR020830|Glyceraldehyde 3-phosphate dehydrogenase, active site; IPR020831|Glyceraldehyde/Erythrose phosphate dehydrogenase family	GO:0016620|oxidoreductase activity, acting on the aldehyde or oxo group of donors, NAD or NADP as acceptor ; GO:0055114|oxidation-reduction process
Gh_D02G1986	9.21038	82.3652	0.00185	0.0342025	-2.19083	down	up	yes	OK	AT5G64570	beta-D-xylosidase 4	A5JTQ3	XYL2_MEDSV Beta-xylosidase/alpha-L-arabinofuranosidase 2 OS=Medicago sativa subsp. varia GN=Xyl2 PE=2 SV=1	F6I6R4	F6I6R4_VITVI Putative uncharacterized protein OS=Vitis vinifera GN=VIT_12s0121g00230 PE=4 SV=1	ath:AT1G02640	BXL2; BXL2 (BETA-XYLOSIDASE 2); hydrolase, hydrolyzing O-glycosyl compounds ; K05349 beta-glucosidase [EC:3.2.1.21]	PF14310.1|Fn3-like; PB000726|Pfam-B_726; PF01915.17|Glyco_hydro_3_C; PF00933.16|Glyco_hydro_3	IPR001764|Glycoside hydrolase, family 3, N-terminal; IPR002772|Glycoside hydrolase family 3 C-terminal domain; IPR026891|Fibronectin type III-like domain; IPR026892|Glycoside hydrolase family 3	GO:0004553|hydrolase activity, hydrolyzing O-glycosyl compounds ; GO:0005975|carbohydrate metabolic process
Gh_A05G0808	25.1639	198.509	0.00045	0.0119291	-2.06542	down	up	yes	OK	AT2G39700	expansin A4	O48818	EXPA4_ARATH Expansin-A4 OS=Arabidopsis thaliana GN=EXPA4 PE=1 SV=1	I1T498	I1T498_9ROSI Expansin OS=Gossypium klotzschianum PE=3 SV=1			PF03330.13|DPBB_1; PF01357.16|Pollen_allerg_1	IPR002963|Expansin; IPR007112|Expansin/pollen allergen, DPBB domain; IPR007117|Expansin, cellulose-binding-like domain; IPR007118|Expansin/Lol pI; IPR009009|RlpA-like double-psi beta-barrel domain	GO:0009664|plant-type cell wall organization ; GO:0005576|extracellular region
Gh_D03G0436	6.18339	50.8938	0.00095	0.0210029	-2.10787	down	up	yes	OK	AT5G09970	cytochrome P450, family 78, subfamily A, polypeptide 7	Q9FIB0	C78A7_ARATH Cytochrome P450 78A7 OS=Arabidopsis thaliana GN=CYP78A7 PE=2 SV=1	F6H4A6	F6H4A6_VITVI Putative uncharacterized protein OS=Vitis vinifera GN=VIT_07s0031g01570 PE=3 SV=1	ath:AT5G09970	CYP78A7 (cytochrome P450, family 78, subfamily A, polypeptide 7); oxygen binding ; K00517	PF00067.17|p450	IPR001128|Cytochrome P450; IPR002401|Cytochrome P450, E-class, group I; IPR017972|Cytochrome P450, conserved site	GO:0009055|electron carrier activity ; GO:0020037|heme binding ; GO:0016705|oxidoreductase activity, acting on paired donors, with incorporation or reduction of molecular oxygen ; GO:0005506|iron ion binding ; GO:0055114|oxidation-reduction process
Gh_D12G1529	19.418	148.714	5e-05	0.00199199	-2.03582	down	up	yes	OK	AT2G02080	indeterminate(ID)-domain 4	Q9ZWA6	MGP_ARATH Zinc finger protein MAGPIE OS=Arabidopsis thaliana GN=MGP PE=1 SV=1	F6HG26	F6HG26_VITVI Putative uncharacterized protein OS=Vitis vinifera GN=VIT_01s0010g02090 PE=2 SV=1	ath:AT1G25250	ATIDD16 (ARABIDOPSIS THALIANA INDETERMINATE(ID)-DOMAIN 16); nucleic acid binding / transcription factor/ zinc ion binding ; K03540 ribonuclease P subunit RPR2 [EC:3.1.26.5]	PB010740|Pfam-B_10740; PB002286|Pfam-B_2286; PB000293|Pfam-B_293; PF13894.1|zf-C2H2_4; PB019704|Pfam-B_19704; PF00096.21|zf-C2H2; PB018070|Pfam-B_18070	IPR007087|Zinc finger, C2H2; IPR015880|Zinc finger, C2H2-like	GO:0046872|metal ion binding ; GO:0008270|zinc ion binding
Gh_A06G0975	3.06474	120.566	0.0007	0.0167282	-3.67223	down	up	yes	OK	AT4G16130	arabinose kinase	O23461	ARAK_ARATH L-arabinokinase OS=Arabidopsis thaliana GN=ARA1 PE=1 SV=1	M5XQN7	M5XQN7_PRUPE L-arabinokinase OS=Prunus persica GN=ARA PE=2 SV=1	vvi:100267958	hypothetical protein LOC100267958 ; K12446 L-arabinokinase [EC:2.7.1.46]	PF00288.21|GHMP_kinases_N; PF13528.1|Glyco_trans_1_3; PF10509.4|GalKase_gal_bdg; PB010204|Pfam-B_10204; PB015643|Pfam-B_15643	IPR006204|GHMP kinase N-terminal domain; IPR006206|Mevalonate/galactokinase; IPR019539|Galactokinase galactose-binding domain	GO:0008152|metabolic process ; GO:0005524|ATP binding ; GO:0016301|kinase activity ; GO:0016773|phosphotransferase activity, alcohol group as acceptor ; GO:0005737|cytoplasm
Gh_D06G0798	0.00169273	0.0956871	5e-05	0.00199199	-4.03474	down	up	yes	OK	AT2G27460	sec23/sec24 transport family protein	Q54U61	SEC24_DICDI Protein transport protein SEC24 OS=Dictyostelium discoideum GN=sec24 PE=3 SV=1	B9MYW1	B9MYW1_POPTR Predicted protein OS=Populus trichocarpa GN=POPTRDRAFT_827234 PE=4 SV=1			PF04811.10|Sec23_trunk	IPR006896|Sec23/Sec24, trunk domain	GO:0006886|intracellular protein transport ; GO:0030127|COPII vesicle coat ; GO:0006888|ER to Golgi vesicle-mediated transport
Gh_A08G1087	3.21328	27.8835	5e-05	0.00199199	-2.16074	down	up	yes	OK	AT1G70200	RNA-binding (RRM/RBD/RNP motifs) family protein			B9SZJ2	B9SZJ2_RICCO Putative uncharacterized protein (Fragment) OS=Ricinus communis GN=RCOM_0394460 PE=4 SV=1			PF00076.17|RRM_1	IPR000504|RNA recognition motif domain	GO:0003676|nucleic acid binding
Gh_A06G1672	6.7357	57.4248	5e-05	0.00199199	-2.14305	down	up	yes	OK	AT3G13772	transmembrane nine 7	Q4KLL4	TM9S4_RAT Transmembrane 9 superfamily member 4 OS=Rattus norvegicus GN=Tm9sf4 PE=2 SV=1	B9SN38	B9SN38_RICCO Endosomal P24A protein, putative OS=Ricinus communis GN=RCOM_0312330 PE=4 SV=1			PB006300|Pfam-B_6300; PF02990.11|EMP70	IPR004240|Nonaspanin (TM9SF)	GO:0016021|integral to membrane
Gh_D04G0380	7.5463	61.8975	5e-05	0.00199199	-2.10442	down	up	yes	OK	AT5G23490				D7TB49	D7TB49_VITVI Putative uncharacterized protein OS=Vitis vinifera GN=VIT_07s0130g00420 PE=4 SV=1			PB012554|Pfam-B_12554; PB013487|Pfam-B_13487
Gh_A08G0706	3.94283	41.4377	5e-05	0.00199199	-2.35229	down	up	yes	OK	AT5G13000	glucan synthase-like 12	Q9LXT9	CALS3_ARATH Callose synthase 3 OS=Arabidopsis thaliana GN=CALS3 PE=2 SV=3	F6GUE7	F6GUE7_VITVI Putative uncharacterized protein OS=Vitis vinifera GN=VIT_06s0004g01270 PE=4 SV=1	ath:AT1G05570	CALS1; CALS1 (CALLOSE SYNTHASE 1); transferase, transferring glycosyl groups ; K11000 callose synthase [EC:2.4.1.-]	PF14288.1|FKS1_dom1; PF02364.10|Glucan_synthase; PB018879|Pfam-B_18879; PB003782|Pfam-B_3782; PF04652.11|DUF605; PB001748|Pfam-B_1748; PB019860|Pfam-B_19860; PB016490|Pfam-B_16490	IPR003440|Glycosyl transferase, family 48; IPR026899|1,3-beta-glucan synthase subunit FKS1-like, domain-1; IPR026953|Callose synthase	GO:0016020|membrane ; GO:0006075|(1->3)-beta-D-glucan biosynthetic process ; GO:0003843|1,3-beta-D-glucan synthase activity ; GO:0000148|1,3-beta-D-glucan synthase complex
Gh_D02G0470	8.5728	64.1608	5e-05	0.00199199	-2.0128	down	up	yes	OK	AT1G04510	MOS4-associated complex 3A	Q94BR4	PR19A_ARATH Pre-mRNA-processing factor 19 homolog 1 OS=Arabidopsis thaliana GN=PRP19A PE=1 SV=1	D7SZN5	D7SZN5_VITVI Putative uncharacterized protein OS=Vitis vinifera GN=VIT_05s0049g01840 PE=4 SV=1	vvi:100249408	hypothetical protein LOC100249408 ; K10599 pre-mRNA-processing factor 19 [EC:6.3.2.19]	PF00400.27|WD40; PF04564.10|U-box; PF08606.6|Prp19	IPR001680|WD40 repeat; IPR003613|U box domain; IPR013915|Pre-mRNA-splicing factor 19; IPR017986|WD40-repeat-containing domain	GO:0005515|protein binding ; GO:0000151|ubiquitin ligase complex ; GO:0016567|protein ubiquitination ; GO:0004842|ubiquitin-protein ligase activity
Gh_A05G0537	3.55995	38.0597	5e-05	0.00199199	-2.36941	down	up	yes	OK	AT5G24810	ABC1 family protein	Q5M7P6	ADCK1_XENTR Uncharacterized aarF domain-containing protein kinase 1 OS=Xenopus tropicalis GN=adck1 PE=2 SV=1	F6H3C3	F6H3C3_VITVI Putative uncharacterized protein OS=Vitis vinifera GN=VIT_04s0008g02740 PE=4 SV=1	ath:AT5G24810	ABC1 family protein ; K08869 aarF domain-containing kinase	PB019912|Pfam-B_19912; PB016927|Pfam-B_16927; PF00144.19|Beta-lactamase; PF06176.6|WaaY; PF03109.11|ABC1	IPR001466|Beta-lactamase-related; IPR004147|UbiB domain; IPR009330|Lipopolysaccharide core heptose(II) kinase	GO:0009244|lipopolysaccharide core region biosynthetic process
Gh_D08G0871	3.90064	238.924	0.0008	0.018462	-4.11501	down	up	yes	OK	AT5G24710	Transducin/WD40 repeat-like superfamily protein			M5W424	M5W424_PRUPE Uncharacterized protein OS=Prunus persica GN=PRUPE_ppa000254mg PE=4 SV=1	dre:641491	taf5; TAF5 RNA polymerase II, TATA box binding protein (TBP)-associated factor ; K03130 transcription initiation factor TFIID subunit D4		IPR001680|WD40 repeat; IPR017986|WD40-repeat-containing domain; IPR019775|WD40 repeat, conserved site	GO:0005515|protein binding
Gh_A02G0192	3.83737	28.6042	5e-05	0.00199199	-2.00877	down	up	yes	OK	AT3G23900	RNA recognition motif (RRM)-containing protein	Q39610	DYHA_CHLRE Dynein alpha chain, flagellar outer arm OS=Chlamydomonas reinhardtii GN=ODA11 PE=1 SV=2	B9RWC1	B9RWC1_RICCO Putative uncharacterized protein OS=Ricinus communis GN=RCOM_1017950 PE=4 SV=1	nve:NEMVE_v1g198897	hypothetical protein ; K11997 tripartite motif-containing protein 2/3	PF00076.17|RRM_1; PF00630.14|Filamin	IPR000504|RNA recognition motif domain; IPR000571|Zinc finger, CCCH-type; IPR001298|Filamin/ABP280 repeat; IPR017868|Filamin/ABP280 repeat-like	GO:0046872|metal ion binding ; GO:0005515|protein binding ; GO:0003676|nucleic acid binding
Gh_D03G1426	4.28373	39.3357	5e-05	0.00199199	-2.21731	down	up	yes	OK	AT4G23490	Protein of unknown function (DUF604)			M5WBG6	M5WBG6_PRUPE Uncharacterized protein OS=Prunus persica GN=PRUPE_ppa004142mg PE=4 SV=1	bfo:BRAFLDRAFT_117512	hypothetical protein ; K05948 fringe [EC:2.4.1.222]	PF04646.7|DUF604; PB000462|Pfam-B_462	IPR006740|Protein of unknown function DUF604
Gh_D09G1750	4.69363	41.1518	5e-05	0.00199199	-2.17106	down	up	yes	OK	AT5G24310	ABL interactor-like protein 3	Q9M3A3	ABIL2_ARATH Protein ABIL2 OS=Arabidopsis thaliana GN=ABIL2 PE=1 SV=1	B9RSD0	B9RSD0_RICCO Protein ABIL2, putative OS=Ricinus communis GN=RCOM_1241260 PE=4 SV=1
Gh_D05G2500	4.3856	39.6834	0.0001	0.00360715	-2.20261	down	up	yes	OK	AT3G16150	N-terminal nucleophile aminohydrolases (Ntn hydrolases) superfamily protein	Q8GXG1	ASPGB_ARATH Probable isoaspartyl peptidase/L-asparaginase 2 OS=Arabidopsis thaliana GN=At3g16150 PE=2 SV=2	B9MVV9	B9MVV9_POPTR Predicted protein OS=Populus trichocarpa GN=POPTRDRAFT_740496 PE=4 SV=1	sbi:SORBI_06g030910	SORBIDRAFT_06g030910; hypothetical protein ; K01424 L-asparaginase [EC:3.5.1.1]	PF01112.13|Asparaginase_2	IPR000246|Peptidase T2, asparaginase 2	GO:0016787|hydrolase activity
Gh_D03G1668	4.78411	41.2728	0.00095	0.0210029	-2.1549	down	up	yes	OK	AT4G19006	Proteasome component (PCI) domain protein	Q8GYA6	PS13B_ARATH 26S proteasome non-ATPase regulatory subunit 13 homolog B OS=Arabidopsis thaliana GN=RPN9B PE=1 SV=1	M5WUH4	M5WUH4_PRUPE Uncharacterized protein OS=Prunus persica GN=PRUPE_ppa007016mg PE=4 SV=1	vvi:100252379	hypothetical protein LOC100252379 ; K03039 26S proteasome regulatory subunit N9	PF01399.22|PCI	IPR000717|Proteasome component (PCI) domain	GO:0005515|protein binding
Gh_A10G1232	4.9396	41.5769	0.0007	0.0167282	-2.13026	down	up	yes	OK	AT5G18960	FAR1-related sequence 12	Q9SZL8	FRS5_ARATH Protein FAR1-RELATED SEQUENCE 5 OS=Arabidopsis thaliana GN=FRS5 PE=2 SV=1	F6HYS5	F6HYS5_VITVI Putative uncharacterized protein OS=Vitis vinifera GN=VIT_05s0102g00440 PE=4 SV=1			PF03101.10|FAR1	IPR004330|FAR1 DNA binding domain
Gh_A08G1086	4.89846	41.2925	5e-05	0.00199199	-2.13176	down	up	yes	OK	AT4G01550	NAC domain containing protein 69	Q9M126	NAC69_ARATH NAC domain-containing protein 69 OS=Arabidopsis thaliana GN=NAC69 PE=2 SV=1	R0GRZ7	R0GRZ7_9BRAS Uncharacterized protein OS=Capsella rubella GN=CARUB_v10003260mg PE=4 SV=1			PF02365.10|NAM	IPR003441|NAC domain	GO:0003677|DNA binding ; GO:0006355|regulation of transcription, DNA-dependent
Gh_D06G2174	5.20586	42.6145	5e-05	0.00199199	-2.10241	down	up	yes	OK	AT1G28240	Protein of unknown function (DUF616)			B9H2U4	B9H2U4_POPTR Predicted protein OS=Populus trichocarpa GN=POPTRDRAFT_713945 PE=2 SV=1			PF04765.8|DUF616	IPR006852|Protein of unknown function DUF616
Gh_A12G2128	5.41935	43.5044	5e-05	0.00199199	-2.08289	down	up	yes	OK	AT5G41880	DNA primases;DNA primases	P20664	PRI1_MOUSE DNA primase small subunit OS=Mus musculus GN=Prim1 PE=1 SV=1	D7TVE8	D7TVE8_VITVI DNA primase OS=Vitis vinifera GN=VIT_02s0025g01350 PE=3 SV=1	vvi:100260326	hypothetical protein LOC100260326 ; K02684 DNA primase small subunit [EC:2.7.7.-]	PF01896.14|DNA_primase_S	IPR002755|DNA primase, small subunit; IPR014052|DNA primase, small subunit, eukaryotic/archaeal	GO:0006269|DNA replication, synthesis of RNA primer ; GO:0003896|DNA primase activity
Gh_A08G1305	5.65255	234.06	5e-05	0.00199199	-3.72347	down	up	yes	OK	AT5G05170	Cellulose synthase family protein	Q941L0	CESA3_ARATH Cellulose synthase A catalytic subunit 3 [UDP-forming] OS=Arabidopsis thaliana GN=CESA3 PE=1 SV=2	I1T875	I1T875_9ROSI Cellulose synthase catalytic subunit OS=Gossypium laxum PE=4 SV=1	ath:AT5G05170	CESA3; CESA3 (CELLULOSE SYNTHASE 3); cellulose synthase/ transferase, transferring glycosyl groups ; K10999 cellulose synthase A [EC:2.4.1.12]	PF14569.1|zf-UDP; PF03552.9|Cellulose_synt	IPR005150|Cellulose synthase; IPR027934|Cellulose synthase, RING-type zinc finger	GO:0016760|cellulose synthase (UDP-forming) activity ; GO:0016020|membrane ; GO:0030244|cellulose biosynthetic process
Gh_A05G3556	5.69861	44.1851	5e-05	0.00199199	-2.04817	down	up	yes	OK	AT5G04390	C2H2-type zinc finger family protein	Q681X4	ZAT5_ARATH Zinc finger protein ZAT5 OS=Arabidopsis thaliana GN=ZAT5 PE=2 SV=1	I1NHS8	I1NHS8_SOYBN Uncharacterized protein OS=Glycine max PE=4 SV=1	ecb:100064925	similar to zinc finger protein 709 ; K09228 KRAB domain-containing zinc finger protein	PF13912.1|zf-C2H2_6	IPR007087|Zinc finger, C2H2; IPR015880|Zinc finger, C2H2-like	GO:0046872|metal ion binding
Gh_A05G0489	5.68473	44.0595	0.0028	0.0458657	-2.04776	down	up	yes	OK	AT5G10840	Endomembrane protein 70 protein family	Q5RDY2	TM9S4_PONAB Transmembrane 9 superfamily member 4 OS=Pongo abelii GN=TM9SF4 PE=2 SV=1	B9RNV4	B9RNV4_RICCO Endosomal P24A protein, putative OS=Ricinus communis GN=RCOM_0920870 PE=4 SV=1			PB006300|Pfam-B_6300; PF02990.11|EMP70	IPR004240|Nonaspanin (TM9SF)	GO:0016021|integral to membrane
Gh_A03G0670	5.84694	44.5199	0.00045	0.0119291	-2.03002	down	up	yes	OK	AT1G74790	catalytics	Q9SSG3	HIPL1_ARATH HIPL1 protein OS=Arabidopsis thaliana GN=HIPL1 PE=1 SV=2	B9R921	B9R921_RICCO HIPL1 protein, putative OS=Ricinus communis GN=RCOM_1513150 PE=4 SV=1	xtr:448466	hhip; hedgehog interacting protein ; K06231 hedgehog interacting protein	PB007119|Pfam-B_7119; PF07995.6|GSDH	IPR012938|Glucose/Sorbosone dehydrogenase	GO:0016901|oxidoreductase activity, acting on the CH-OH group of donors, quinone or similar compound as acceptor ; GO:0005975|carbohydrate metabolic process ; GO:0048038|quinone binding
Gh_D13G1129	6.145	55.5571	5e-05	0.00199199	-2.20177	down	up	yes	OK	AT1G55020	lipoxygenase 1	Q43191	LOX15_SOLTU Probable linoleate 9S-lipoxygenase 5 OS=Solanum tuberosum GN=LOX1.5 PE=2 SV=1	Q93WZ2	Q93WZ2_GOSHI Lipoxygenase OS=Gossypium hirsutum GN=Lox1 PE=2 SV=3	ath:AT1G55020	LOX1; LOX1 (Lipoxygenase 1); lipoxygenase ; K00454 lipoxygenase [EC:1.13.11.12]	PF00305.14|Lipoxygenase; PF01477.18|PLAT	IPR000907|Lipoxygenase; IPR001024|PLAT/LH2 domain; IPR001246|Lipoxygenase, plant; IPR013819|Lipoxygenase, C-terminal; IPR020833|Lipoxygenase, iron binding site; IPR020834|Lipoxygenase, conserved site	GO:0016702|oxidoreductase activity, acting on single donors with incorporation of molecular oxygen, incorporation of two atoms of oxygen ; GO:0046872|metal ion binding ; GO:0005515|protein binding ; GO:0005506|iron ion binding ; GO:0055114|oxidation-reduction process ; GO:0016165|lipoxygenase activity
Gh_D11G0968	5.90986	54.5538	5e-05	0.00199199	-2.22257	down	up	yes	OK	AT4G01290				M5X6D3	M5X6D3_PRUPE Uncharacterized protein OS=Prunus persica GN=PRUPE_ppa000517mg PE=4 SV=1			PB003754|Pfam-B_3754
Gh_D05G0077	6.2346	48.8382	0.00095	0.0210029	-2.0584	down	up	yes	OK	AT4G32410	cellulose synthase 1	O48946	CESA1_ARATH Cellulose synthase A catalytic subunit 1 [UDP-forming] OS=Arabidopsis thaliana GN=CESA1 PE=1 SV=1	L7NU96	L7NU96_GOSHI CESA6 OS=Gossypium hirsutum GN=CesA6 PE=2 SV=1	ath:AT4G32410	CESA1; CESA1 (CELLULOSE SYNTHASE 1); transferase, transferring glycosyl groups ; K10999 cellulose synthase A [EC:2.4.1.12]	PF14569.1|zf-UDP; PF03552.9|Cellulose_synt	IPR005150|Cellulose synthase; IPR027934|Cellulose synthase, RING-type zinc finger	GO:0016760|cellulose synthase (UDP-forming) activity ; GO:0016020|membrane ; GO:0030244|cellulose biosynthetic process
Gh_D05G1861	5.98702	54.7784	0.0014	0.0279147	-2.2137	down	up	yes	OK	AT5G66730	C2H2-like zinc finger protein	Q9ZWA6	MGP_ARATH Zinc finger protein MAGPIE OS=Arabidopsis thaliana GN=MGP PE=1 SV=1	E0CQ24	E0CQ24_VITVI Putative uncharacterized protein OS=Vitis vinifera GN=VIT_18s0001g12220 PE=4 SV=1	ath:AT1G25250	ATIDD16 (ARABIDOPSIS THALIANA INDETERMINATE(ID)-DOMAIN 16); nucleic acid binding / transcription factor/ zinc ion binding ; K03540 ribonuclease P subunit RPR2 [EC:3.1.26.5]	PB010740|Pfam-B_10740; PB002286|Pfam-B_2286; PF12874.2|zf-met; PB000293|Pfam-B_293; PB019704|Pfam-B_19704; PF00096.21|zf-C2H2; PB018070|Pfam-B_18070	IPR007087|Zinc finger, C2H2; IPR015880|Zinc finger, C2H2-like	GO:0046872|metal ion binding ; GO:0008270|zinc ion binding
Gh_D05G2826	6.29265	65.8382	0.00225	0.0393638	-2.34782	down	up	yes	OK	AT5G03300	adenosine kinase 2	Q9LZG0	ADK2_ARATH Adenosine kinase 2 OS=Arabidopsis thaliana GN=ADK2 PE=1 SV=1	F6HNF4	F6HNF4_VITVI Putative uncharacterized protein OS=Vitis vinifera GN=VIT_13s0019g04480 PE=4 SV=1	vvi:100246211	GSVIVT00018170001; hypothetical protein LOC100246211 ; K00856 adenosine kinase [EC:2.7.1.20]	PF00294.19|PfkB	IPR001805|Adenosine kinase; IPR002173|Carbohydrate/puine kinase, PfkB, conserved site; IPR011611|Carbohydrate kinase PfkB	GO:0016773|phosphotransferase activity, alcohol group as acceptor ; GO:0006166|purine ribonucleoside salvage; GO:0004001|adenosine kinase activity
Gh_D11G3404	6.08772	54.8272	0.0021	0.037429	-2.19791	down	up	yes	OK	AT1G70080	Terpenoid cyclases/Protein prenyltransferases superfamily protein	O49853	DCS4_GOSAR (+)-delta-cadinene synthase isozyme C2 OS=Gossypium arboreum GN=CAD1-C2 PE=2 SV=1	K7PRF2	K7PRF2_GOSHI Sesquiterpene synthase OS=Gossypium hirsutum GN=TPS1 PE=2 SV=1	vvi:100261705	GSVIVT00030956001; hypothetical protein LOC100261705 ; K07385 1,8-cineole synthase [EC:4.2.3.-]	PF03936.11|Terpene_synth_C; PF01397.16|Terpene_synth	IPR001906|Terpene synthase, N-terminal domain; IPR005630|Terpene synthase, metal-binding domain	GO:0000287|magnesium ion binding ; GO:0016829|lyase activity ; GO:0008152|metabolic process ; GO:0010333|terpene synthase activity
Gh_D10G0545	7.32229	69.5995	0.00105	0.0226083	-2.25183	down	up	yes	OK	AT1G54270	eif4a-2	Q40467	IF414_TOBAC Eukaryotic initiation factor 4A-14 OS=Nicotiana tabacum PE=2 SV=1	D2X5K2	D2X5K2_PRUPE DEAD-box RNA helicase-like protein OS=Prunus persica GN=PRUPE_ppa006399mg PE=2 SV=1	vvi:100249159	GSVIVT00032180001; hypothetical protein LOC100249159 ; K03257 translation initiation factor eIF-4A	PF00270.24|DEAD; PB012417|Pfam-B_12417; PF00271.26|Helicase_C	IPR000629|RNA helicase, ATP-dependent, DEAD-box, conserved site; IPR001650|Helicase, C-terminal; IPR011545|DNA/RNA helicase, DEAD/DEAH box type, N-terminal; IPR014001|Helicase, superfamily 1/2, ATP-binding domain; IPR014014|RNA helicase, DEAD-box type, Q motif	GO:0005524|ATP binding ; GO:0004386|helicase activity ; GO:0008026|ATP-dependent helicase activity ; GO:0003676|nucleic acid binding
Gh_D13G1255	7.38433	59.6815	5e-05	0.00199199	-2.08966	down	up	yes	OK	AT4G15760	monooxygenase 1	Q9F131	3HBH1_PSEAC 3-hydroxybenzoate 6-hydroxylase 1 OS=Pseudomonas alcaligenes GN=xlnD PE=1 SV=1	K7LFM7	K7LFM7_SOYBN Uncharacterized protein OS=Glycine max PE=4 SV=1	aor:AO090003000349	hypothetical protein; K00480 salicylate hydroxylase [EC:1.14.13.1]	PF01494.14|FAD_binding_3	IPR002938|Monooxygenase, FAD-binding; IPR003042|Aromatic-ring hydroxylase-like	GO:0008152|metabolic process ; GO:0016491|oxidoreductase activity
Gh_D05G2375	6.54996	56.3018	5e-05	0.00199199	-2.15127	down	up	yes	OK	AT4G09960	K-box region and MADS-box transcription factor family protein	Q38836	AGL11_ARATH Agamous-like MADS-box protein AGL11 OS=Arabidopsis thaliana GN=AGL11 PE=1 SV=1	Q8H6F8	Q8H6F8_GOSHI MADS box protein GHMADS-2 OS=Gossypium hirsutum GN=MADS-2 PE=2 SV=1	ath:AT4G18960	AG; AG (AGAMOUS); transcription factor ; K09264 MADS-box transcription factor, plant	PF01486.12|K-box; PF00319.13|SRF-TF	IPR002100|Transcription factor, MADS-box; IPR002487|Transcription factor, K-box	GO:0005634|nucleus ; GO:0003677|DNA binding ; GO:0006355|regulation of transcription, DNA-dependent ; GO:0003700|sequence-specific DNA binding transcription factor activity ; GO:0046983|protein dimerization activity
Gh_D01G2251	0.0734476	0.000169273	5e-05	0.00199199	6.07282	up	down	yes	OK	AT2G38320	TRICHOME BIREFRINGENCE-LIKE 34			D7SR66	D7SR66_VITVI Putative uncharacterized protein OS=Vitis vinifera GN=VIT_08s0058g00480 PE=4 SV=1			PF14416.1|PMR5N; PF13839.1|PC-Esterase	IPR025846|PMR5 N-terminal domain; IPR026057|PC-Esterase
Gh_D03G0483	0.0806643	0.00911266	5e-05	0.00199199	2.18063	up	down	yes	OK	AT5G57560	Xyloglucan endotransglucosylase/hydrolase family protein	Q38857	XTH22_ARATH Xyloglucan endotransglucosylase/hydrolase protein 22 OS=Arabidopsis thaliana GN=XTH22 PE=1 SV=1	B9IM15	B9IM15_POPTR Predicted protein OS=Populus trichocarpa GN=POPTRDRAFT_1106810 PE=4 SV=1	ath:AT5G57560	TCH4; TCH4 (TOUCH 4); hydrolase, acting on glycosyl bonds / xyloglucan:xyloglucosyl transferase ; K08235 xyloglucan:xyloglucosyl transferase [EC:2.4.1.207]	PF06955.7|XET_C; PF00722.16|Glyco_hydro_16	IPR000757|Glycoside hydrolase, family 16; IPR008263|Glycoside hydrolase, family 16, active site; IPR010713|Xyloglucan endo-transglycosylase, C-terminal	GO:0048046|apoplast ; GO:0016762|xyloglucan:xyloglucosyl transferase activity ; GO:0004553|hydrolase activity, hydrolyzing O-glycosyl compounds ; GO:0005618|cell wall ; GO:0006073|cellular glucan metabolic process ; GO:0005975|carbohydrate metabolic process
Gh_D11G0921	0.0813585	0.00229843	0.00155	0.0301162	3.56664	up	down	yes	OK	AT1G01780	GATA type zinc finger transcription factor family protein	P29675	SF3_HELAN Pollen-specific protein SF3 OS=Helianthus annuus GN=SF3 PE=2 SV=1	B9RDN9	B9RDN9_RICCO Pollen-specific protein SF3, putative OS=Ricinus communis GN=RCOM_1614610 PE=4 SV=1	vvi:100260380	GSVIVT00016150001; hypothetical protein LOC100260380 ; K09377 cysteine and glycine-rich protein	PF00412.17|LIM	IPR001781|Zinc finger, LIM-type	GO:0008270|zinc ion binding
Gh_D01G0355	0.0988011	0.00153767	5e-05	0.00199199	4.16284	up	down	yes	OK	AT1G78590	NAD(H) kinase 3	Q500Y9	NADHK_ARATH NADH kinase OS=Arabidopsis thaliana GN=NADK3 PE=1 SV=1	B9N7R3	B9N7R3_POPTR Predicted protein OS=Populus trichocarpa GN=POPTRDRAFT_932041 PE=2 SV=1	tpv:TP03_0366	hypothetical protein ; K00858 NAD+ kinase [EC:2.7.1.23]	PF01513.16|NAD_kinase	IPR002504|Inorganic polyphosphate/ATP-NAD kinase, predicted	GO:0003951|NAD+ kinase activity ; GO:0008152|metabolic process ; GO:0006741|NADP biosynthetic process
Gh_D08G1624	5783.23	691.372	5e-05	0.00199199	2.12404	up	down	yes	OK			Q9D115	ZN706_MOUSE Zinc finger protein 706 OS=Mus musculus GN=Znf706 PE=2 SV=1	K3YXE6	K3YXE6_SETIT Uncharacterized protein OS=Setaria italica GN=Si018942m.g PE=4 SV=1			PF12907.2|zf-met2	IPR007087|Zinc finger, C2H2	GO:0046872|metal ion binding
Gh_D12G0186	0.0534567	0.000972606	0.0028	0.0458657	4.00665	up	down	yes	OK	AT1G24625	zinc finger protein 7	Q39266	ZFP7_ARATH Zinc finger protein 7 OS=Arabidopsis thaliana GN=ZFP7 PE=2 SV=1	B9GHU0	B9GHU0_POPTR Predicted protein OS=Populus trichocarpa GN=POPTRDRAFT_753019 PE=4 SV=1				IPR007087|Zinc finger, C2H2	GO:0046872|metal ion binding
Gh_D11G3038	0.0899552	0.0102017	0.00225	0.0393638	2.17676	up	down	yes	OK	AT5G17800	myb domain protein 56	Q9FDW1	MYB44_ARATH Transcription factor MYB44 OS=Arabidopsis thaliana GN=MYB44 PE=2 SV=1	B9IPV5	B9IPV5_POPTR Predicted protein OS=Populus trichocarpa GN=MYB062 PE=4 SV=1	ath:AT1G69560	MYB105; MYB105 (myb domain protein 105); DNA binding / transcription factor ; K09422 myb proto-oncogene protein, plant	PF13921.1|Myb_DNA-bind_6	IPR001005|SANT/Myb domain; IPR017930|Myb domain	GO:0003682|chromatin binding
Gh_D08G0499	0.0727698	0.00101583	5e-05	0.00199199	4.2716	up	down	yes	OK	AT1G03070	Bax inhibitor-1 family protein	Q94A20	BI1L_ARATH BI1-like protein OS=Arabidopsis thaliana GN=At4g15470 PE=2 SV=1	M5VKA6	M5VKA6_PRUPE Uncharacterized protein OS=Prunus persica GN=PRUPE_ppa010573mg PE=4 SV=1	pop:POPTR_710099	hypothetical protein ; K06890	PF01027.15|Bax1-I	IPR006214|Bax inhibitor 1-related
Gh_D02G1718	0.0387371	0.000435688	5e-05	0.00199199	4.48763	up	down	yes	OK	AT1G10380	Putative membrane lipoprotein			B9S2F0	B9S2F0_RICCO Putative uncharacterized protein OS=Ricinus communis GN=RCOM_0699140 PE=4 SV=1			PF14380.1|WAK_assoc; PF13947.1|GUB_WAK_bind	IPR025287|Wall-associated receptor kinase galacturonan-binding domain	GO:0030247|polysaccharide binding
Gh_A11G1837	0.0726579	0.000770824	0.00015	0.00504383	4.54606	up	down	yes	OK	AT5G10260	RAB GTPase homolog H1E	Q9LFT9	RAH1E_ARATH Ras-related protein RABH1e OS=Arabidopsis thaliana GN=RABH1E PE=2 SV=1	B9SZ42	B9SZ42_RICCO Putative uncharacterized protein OS=Ricinus communis GN=RCOM_0212790 PE=3 SV=1	ath:AT2G22290	AtRABH1d (Arabidopsis Rab GTPase homolog H1d); GTP binding ; K07976 Rab family, other	PF00071.17|Ras	IPR001806|Small GTPase superfamily; IPR002041|Ran GTPase; IPR003578|Small GTPase superfamily, Rho type; IPR003579|Small GTPase superfamily, Rab type; IPR020849|Small GTPase superfamily, Ras type	GO:0016020|membrane ; GO:0007165|signal transduction ; GO:0006184|GTP catabolic process ; GO:0005622|intracellular ; GO:0003924|GTPase activity ; GO:0006886|intracellular protein transport ; GO:0006913|nucleocytoplasmic transport; GO:0007264|small GTPase mediated signal transduction ; GO:0005525|GTP binding ; GO:0015031|protein transport
Gh_D02G0603	0.0245892	0.00229843	5e-05	0.00199199	2.37008	up	down	yes	OK					A5BK75	A5BK75_VITVI Putative uncharacterized protein OS=Vitis vinifera GN=VITISV_016147 PE=4 SV=1
Gh_D09G2299	77.2319	5.43284	5e-05	0.00199199	2.65435	up	down	yes	OK	AT4G15900	pleiotropic regulatory locus 1	Q42384	PRL1_ARATH Protein pleiotropic regulatory locus 1 OS=Arabidopsis thaliana GN=PRL1 PE=1 SV=1	B9RT69	B9RT69_RICCO PP1/PP2A phosphatases pleiotropic regulator PRL1, putative OS=Ricinus communis GN=RCOM_0681440 PE=4 SV=1	aor:AO090005000807	transcription initiation factor TFIID, subunit TAF5 (also component of histone acetyltransferase SAGA); K03130 transcription initiation factor TFIID subunit D4	PF00400.27|WD40	IPR001680|WD40 repeat; IPR017986|WD40-repeat-containing domain	GO:0005515|protein binding
Gh_D05G2254	0.0943376	3.81275e-05	5e-05	0.00199199	7.8137	up	down	yes	OK	AT1G21710	8-oxoguanine-DNA glycosylase 1	Q9FNY7	OGG1_ARATH N-glycosylase/DNA lyase OGG1 OS=Arabidopsis thaliana GN=OGG1 PE=1 SV=1	F6H0J9	F6H0J9_VITVI Putative uncharacterized protein OS=Vitis vinifera GN=VIT_18s0001g02200 PE=4 SV=1	vvi:100264280	GSVIVT00015423001; hypothetical protein LOC100264280 ; K03660 N-glycosylase/DNA lyase [EC:3.2.2.- 4.2.99.18]	PF07934.7|OGG_N; PF00730.20|HhH-GPD	IPR003265|HhH-GPD domain; IPR012904|8-oxoguanine DNA glycosylase, N-terminal	GO:0006284|base-excision repair ; GO:0003684|damaged DNA binding ; GO:0008534|oxidized purine nucleobase lesion DNA N-glycosylase activity ; GO:0006289|nucleotide-excision repair
Gh_D05G3222	0.0640204	2.56001e-05	0.00185	0.0342025	7.82436	up	down	yes	OK	AT1G17180	glutathione S-transferase TAU 25	Q03666	GSTX4_TOBAC Probable glutathione S-transferase OS=Nicotiana tabacum PE=2 SV=1	Q84VH2	Q84VH2_MALPU Glutathione S-transferase U1 OS=Malva pusilla PE=2 SV=1	ath:AT3G43800	ATGSTU27 (Arabidopsis thaliana Glutathione S-transferase (class tau) 27); glutathione transferase ; K00799 glutathione S-transferase [EC:2.5.1.18]	PF13417.1|GST_N_3; PF00043.20|GST_C	IPR004045|Glutathione S-transferase, N-terminal; IPR004046|Glutathione S-transferase, C-terminal; IPR017933|Glutathione S-transferase/chloride channel, C-terminal	GO:0005515|protein binding
Gh_A05G3554	0.0812183	2.29843e-05	5e-05	0.00199199	8.17009	up	down	yes	OK					B9H5X3	B9H5X3_POPTR Predicted protein OS=Populus trichocarpa GN=POPTRDRAFT_818888 PE=4 SV=1
Gh_D01G1313	2.28111	0.000959952	0.0001	0.00360715	7.77329	up	down	yes	OK	AT1G24100	UDP-glucosyl transferase 74B1	O48676	U74B1_ARATH UDP-glycosyltransferase 74B1 OS=Arabidopsis thaliana GN=UGT74B1 PE=1 SV=1	M5XJS4	M5XJS4_PRUPE Uncharacterized protein OS=Prunus persica GN=PRUPE_ppa020679mg PE=4 SV=1	ath:AT1G24100	UGT74B1 (UDP-glucosyl transferase 74B1); UDP-glycosyltransferase/ thiohydroximate beta-D-glucosyltransferase/ transferase, transferring glycosyl groups ; K11820 N-hydroxythioamide S-beta-glucosyltransferase [EC:2.4.1.195]	PB000579|Pfam-B_579; PB002051|Pfam-B_2051; PF00201.13|UDPGT; PB016807|Pfam-B_16807; PB016711|Pfam-B_16711; PB001111|Pfam-B_1111; PB019876|Pfam-B_19876	IPR002213|UDP-glucuronosyl/UDP-glucosyltransferase	GO:0008152|metabolic process ; GO:0016758|transferase activity, transferring hexosyl groups
Gh_D04G0409	2.00638	0.000489086	5e-05	0.00199199	8.3193	up	down	yes	OK	AT5G15410	Cyclic nucleotide-regulated ion channel family protein	O65718	CNGC2_ARATH Cyclic nucleotide-gated ion channel 2 OS=Arabidopsis thaliana GN=CNGC2 PE=1 SV=1	Q5D6H2	Q5D6H2_GOSHI CNGC2 OS=Gossypium hirsutum PE=2 SV=1	ath:AT5G15410	DND1; DND1 (DEFENSE NO DEATH 1); calcium channel/ calmodulin binding / cation channel/ cyclic nucleotide binding / inward rectifier potassium channel ; K05391 cyclic nucleotide gated channel, other eukaryote	PF00027.24|cNMP_binding; PF00520.26|Ion_trans	IPR000595|Cyclic nucleotide-binding domain; IPR005821|Ion transport domain	GO:0016020|membrane ; GO:0055085|transmembrane transport ; GO:0005216|ion channel activity ; GO:0006811|ion transport
Gh_A07G0685	3.93819	0.000782302	5e-05	0.00199199	8.52399	up	down	yes	OK	AT1G66520	formyltransferase, putative	B8E0X6	FMT_DICTD Methionyl-tRNA formyltransferase OS=Dictyoglomus turgidum (strain Z-1310 / DSM 6724) GN=fmt PE=3 SV=1	D7TSU1	D7TSU1_VITVI Putative uncharacterized protein OS=Vitis vinifera GN=VIT_14s0006g01830 PE=3 SV=1	vvi:100265562	hypothetical protein LOC100265562 ; K00604 methionyl-tRNA formyltransferase [EC:2.1.2.9]	PF00551.14|Formyl_trans_N; PF02911.13|Formyl_trans_C	IPR002376|Formyl transferase, N-terminal; IPR005793|Formyl transferase, C-terminal; IPR015518|Methionine tRNA Formyltransferase-like	GO:0009058|biosynthetic process ; GO:0016742|hydroxymethyl-, formyl- and related transferase activity
Gh_D05G3481	5.31538	0.00082815	0.0019	0.0348344	8.76692	up	down	yes	OK	AT5G54400	S-adenosyl-L-methionine-dependent methyltransferases superfamily protein	Q74LY0	UBIE_LACJO Demethylmenaquinone methyltransferase OS=Lactobacillus johnsonii (strain CNCM I-12250 / La1 / NCC 533) GN=ubiE PE=3 SV=1	B9N1L9	B9N1L9_POPTR Predicted protein OS=Populus trichocarpa GN=POPTRDRAFT_783604 PE=4 SV=1	pop:POPTR_420703	hypothetical protein ; K06127 ubiquinone biosynthesis methyltransferase [EC:2.1.1.-]	PF08241.7|Methyltransf_11	IPR013216|Methyltransferase type 11	GO:0008152|metabolic process ; GO:0008168|methyltransferase activity
Gh_A02G0132	5.88173	0.000640204	0.00285	0.0464595	9.12558	up	down	yes	OK	AT1G05810	RAB GTPase homolog A5E	P19892	RAA5E_ARATH Ras-related protein RABA5e OS=Arabidopsis thaliana GN=RABA5E PE=2 SV=1	B9SN17	B9SN17_RICCO Putative uncharacterized protein OS=Ricinus communis GN=RCOM_1518710 PE=3 SV=1	ath:AT1G05810	ARA/Ara-1/AtRABA5e/AtRab11D (Arabidopsis Rab GTPase homolog A5e); GTP binding ; K07976 Rab family, other	PF00071.17|Ras	IPR001806|Small GTPase superfamily; IPR002041|Ran GTPase; IPR003578|Small GTPase superfamily, Rho type; IPR003579|Small GTPase superfamily, Rab type; IPR020849|Small GTPase superfamily, Ras type	GO:0016020|membrane ; GO:0007165|signal transduction ; GO:0006184|GTP catabolic process ; GO:0005622|intracellular ; GO:0003924|GTPase activity ; GO:0006886|intracellular protein transport ; GO:0006913|nucleocytoplasmic transport; GO:0007264|small GTPase mediated signal transduction ; GO:0005525|GTP binding ; GO:0015031|protein transport
Gh_D08G1741	9.14841	0.000832453	5e-05	0.00199199	9.30471	up	down	yes	OK					Q4TZS6	Q4TZS6_GOSHI Fb17 (Fragment) OS=Gossypium hirsutum PE=2 SV=1
Gh_A05G3391	12.0669	0.000575925	5e-05	0.00199199	9.95	up	down	yes	OK	AT5G09900	26S proteasome regulatory subunit, putative (RPN5)	Q9FIB6	PS12A_ARATH 26S proteasome non-ATPase regulatory subunit 12 homolog A OS=Arabidopsis thaliana GN=RPN5A PE=1 SV=1	I1K4U3	I1K4U3_SOYBN Uncharacterized protein OS=Glycine max PE=4 SV=1	pop:POPTR_819875	hypothetical protein ; K03035 26S proteasome regulatory subunit N5	PB002179|Pfam-B_2179
Gh_D05G0649	11.3573	0.000451527	0.0001	0.00360715	10.1327	up	down	yes	OK	AT2G24550				B9N677	B9N677_POPTR Predicted protein OS=Populus trichocarpa GN=POPTRDRAFT_828258 PE=4 SV=1
Gh_D10G1688	7.69057	9.62461e-05	5e-05	0.00199199	11.2886	up	down	yes	OK	AT2G16950	transportin 1	B9FDR3	TNPO1_ORYSJ Transportin-1 OS=Oryza sativa subsp. japonica GN=TRN1 PE=2 SV=2	I1LF63	I1LF63_SOYBN Uncharacterized protein OS=Glycine max PE=4 SV=1			PB005903|Pfam-B_5903; PB001550|Pfam-B_1550
Gh_D01G1631	4.53851	2.56001e-05	5e-05	0.00199199	12.0855	up	down	yes	OK	AT4G38620	myb domain protein 4	P81393	MYB08_ANTMA Myb-related protein 308 OS=Antirrhinum majus GN=MYB308 PE=2 SV=1	Q9ATD1	Q9ATD1_GOSHI GHMYB9 OS=Gossypium hirsutum GN=ghmyb9 PE=2 SV=1	ath:AT4G38620	MYB4; MYB4 (myb domain protein 4); transcription factor ; K09422 myb proto-oncogene protein, plant	PB010914|Pfam-B_10914; PB005885|Pfam-B_5885; PF00249.26|Myb_DNA-binding; PB018780|Pfam-B_18780	IPR001005|SANT/Myb domain; IPR017930|Myb domain	GO:0003682|chromatin binding
Gh_A03G0206	0.00811509	0.000440907	0.0007	0.0167282	2.91265	up	down	yes	OK	AT2G30270	Protein of unknown function (DUF567)	Q8GWL2	LOR7_ARATH Protein LURP-one-related 7 OS=Arabidopsis thaliana GN=At2g30270 PE=2 SV=1	B9INQ1	B9INQ1_POPTR Predicted protein (Fragment) OS=Populus trichocarpa GN=POPTRDRAFT_250331 PE=4 SV=1			PF04525.7|Tub_2	IPR007612|LURP1-like domain
Gh_A13G0881	0.00531962	0.0006683	0.0002	0.00632409	2.07442	up	down	yes	OK	AT1G54860	Glycoprotein membrane precursor GPI-anchored	Q84MC0	UGPI4_ARATH Uncharacterized GPI-anchored protein At3g06035 OS=Arabidopsis thaliana GN=At3g06035 PE=2 SV=1	B9RF49	B9RF49_RICCO Putative uncharacterized protein OS=Ricinus communis GN=RCOM_1431380 PE=4 SV=1
Gh_D05G1905	0.00830893	0.000983968	5e-05	0.00199199	2.13349	up	down	yes	OK	AT1G69850	nitrate transporter 1:2	Q8H157	PTR19_ARATH Nitrate transporter 1.2 OS=Arabidopsis thaliana GN=NRT1.2 PE=1 SV=1	B9MVJ4	B9MVJ4_POPTR Predicted protein OS=Populus trichocarpa GN=POPTRDRAFT_591881 PE=4 SV=1	vvi:100255930	hypothetical protein LOC100255930 ; K03305 proton-dependent oligopeptide transporter, POT family	PB000780|Pfam-B_780; PB019907|Pfam-B_19907; PF00854.16|PTR2	IPR000109|Proton-dependent oligopeptide transporter family	GO:0016020|membrane ; GO:0006810|transport ; GO:0005215|transporter activity
