# Supplementary material for: Transcriptome analysis identified aberrant gene expression in pollen developmental pathways leading to CGMS in cotton (Gossypium hirsutum L.)
Source: PLoS One. 2019 Jun 24;14(6):e0218381. doi: 10.1371/journal.pone.0218381 (PMC6590983; doi:10.1371/journal.pone.0218381)
Supplement: S6 Table — (XLS) [file pone.0218381.s006.xls]

## Sheet: TF
Supplementary Table 6: Mitochondrial genes down-regulated in flower buds of JS178 line compare to fertile lines.
G. hirsutum gene ID	log2FC (JS178 Vs JB178)	Name	Functional Description
Gh_A10G1447	-9.447	Mitochondrial substrate carrier family protein	Transmembrane transport of mitochondrial thiamine pyrophosphate
Gh_A05G2038	-10.96	Thiamin diphosphate-binding superfamily protein	Mitochondrial metabolic process ; oxidoreductase activity, Donot of aldehyde/oxo group and acceptor of disulphide group
Gh_D11G0686	-11.267	Uncharacterised protein family (UPF0041)	Pyruvate carrier with in mitochondrial inner membrane
Gh_D05G3080	-9.056	Pyridoxal phosphate (PLP)-dependent transferases superfamily protein	Mitochondrial gamma-aminobutyrate transaminase and pyriridoxal phosphate binding activity
Gh_A08G0763	-12.18	Voltage-dependent anion channel-4 (VDAC4)	Mitochondrial outer membrane protein porin 4 for transmembrane transport
Gh_A11G0354	-11.95	Phosphate transporter 3;1	Mitochondrial phosphate carrier protein
Gh_Sca004797G01	-10.035	Cytochrome-C oxidase biogenesis	Mitochondrial assembly protein
Gh_A12G0571	-11.47	P-loop containing nucleoside triphosphate hydrolases superfamily protein	Mitochondrial chaperone bcs1; ATP binding; nucleotide binding and nucleoside-triphosphatase activity
Gh_D06G0146	-10.8	Polyketide cyclase (PLYP) protein	Mitochondrial coenzyme Q-binding protein
Gh_A10G1524	-10.98	Mitochondrial import inner membrane translocase subunit family protein (TIM17/22/23)	Chloroplastic outer envelope pore protein
Gh_D13G0796	-10.05	mcfB mitochondrial substrate carrier protein	Mitochondrial disjoining protein in transmembrane transport
									hypothetical protein ; K12115 clock-associated PAS protein ZTL	PF13415.1|Kelch_3; PF13426.1|PAS_9; PF12937.2|F-box-like; PF13418.1|Kelch_4	IPR000014|PAS domain	GO:0007165|signal transduction ; GO:0004871|signal transducer activity
										PF08387.5|FBD	IPR006566|FBD domain
									similar to F-box and leucine-rich repeat protein 2 ; K10268 F-box and leucine-rich repeat protein 2	PF00646.28|F-box; PB006618|Pfam-B_6618; PF13516.1|LRR_6	IPR001810|F-box domain; IPR006553|Leucine-rich repeat, cysteine-containing subtype	GO:0005515|protein binding
									FBXL2; F-box and leucine-rich repeat protein 2 ; K10268 F-box and leucine-rich repeat protein 2	PB018192|Pfam-B_18192; PF13516.1|LRR_6	IPR006553|Leucine-rich repeat, cysteine-containing subtype
									similar to F-box and leucine-rich repeat protein 20 ; K10286 F-box and leucine-rich repeat protein 20	PB001421|Pfam-B_1421; PB000048|Pfam-B_48; PB012346|Pfam-B_12346; PB006618|Pfam-B_6618; PF13516.1|LRR_6	IPR006553|Leucine-rich repeat, cysteine-containing subtype
										PF08387.5|FBD	IPR006566|FBD domain
										PF00646.28|F-box; PB009835|Pfam-B_9835	IPR001810|F-box domain	GO:0005515|protein binding
										PF14299.1|PP2	IPR001810|F-box domain; IPR025886|Phloem protein 2-like	GO:0005515|protein binding
									FBXL20; F-box and leucine-rich repeat protein 20 ; K10286 F-box and leucine-rich repeat protein 20	PB002352|Pfam-B_2352; PF12937.2|F-box-like; PF13516.1|LRR_6	IPR001810|F-box domain; IPR006553|Leucine-rich repeat, cysteine-containing subtype	GO:0005515|protein binding
