# Supplementary material for: Transcriptome analysis identified aberrant gene expression in pollen developmental pathways leading to CGMS in cotton (Gossypium hirsutum L.)
Source: PLoS One. 2019 Jun 24;14(6):e0218381. doi: 10.1371/journal.pone.0218381 (PMC6590983; doi:10.1371/journal.pone.0218381)
Supplement: S7 Table — (XLS) [file pone.0218381.s007.xls]

## Sheet: TF
Supplementary Table 7: A detailed of differentially expressed transcription factor between sterile and fertile lines.
Gene	Up/Down	Description	SwissProt_desc	Trembl_desc	KEGG_desc	Pfam_ids	InterProt_ids	GO_ids
Gh_A09G1458	Down	myb domain protein 3r-5	MB3R1_ARATH Myb-related protein 3R-1 OS=Arabidopsis thaliana GN=MYB3R-1 PE=2 SV=1	F6HLC5_VITVI Putative uncharacterized protein OS=Vitis vinifera GN=VIT_08s0007g00360 PE=4 SV=1	MYB3R-5 (myb domain protein 3R-5); DNA binding / transcription factor ; K09422 myb proto-oncogene protein, plant	PF00249.26|Myb_DNA-binding; PF13921.1|Myb_DNA-bind_6	IPR001005|SANT/Myb domain; IPR017930|Myb domain	GO:0003682|chromatin binding
Gh_A12G0337	Down	basic helix-loop-helix (bHLH) DNA-binding superfamily protein	AMS_ARATH Transcription factor ABORTED MICROSPORES OS=Arabidopsis thaliana GN=AMS PE=1 SV=2	F6HHT7_VITVI Putative uncharacterized protein OS=Vitis vinifera GN=VIT_01s0127g00860 PE=4 SV=1	PAP3/PIF3/POC1 (PHYTOCHROME INTERACTING FACTOR 3); DNA binding / protein binding / transcription factor/ transcription regulator ; K12126 phytochrome-interacting factor 3	PB010483|Pfam-B_10483; PF14215.1|bHLH-MYC_N; PF00010.21|HLH	IPR011598|Myc-type, basic helix-loop-helix (bHLH) domain; IPR025610|Transcription factor MYC/MYB N-terminal	GO:0046983|protein dimerization activity
Gh_A03G0887	Down	NAC-like, activated by AP3/PI	NAC29_ARATH NAC transcription factor 29 OS=Arabidopsis thaliana GN=NAC029 PE=2 SV=1	B9S8Z7_RICCO NAC domain-containing protein, putative OS=Ricinus communis GN=RCOM_0837530 PE=4 SV=1		PB018625|Pfam-B_18625; PF02365.10|NAM	IPR003441|NAC domain	GO:0003677|DNA binding ; GO:0006355|regulation of transcription, DNA-dependent
Gh_A07G0112	Down	basic helix-loop-helix (bHLH) DNA-binding family protein	BH041_ARATH Putative transcription factor bHLH041 OS=Arabidopsis thaliana GN=BHLH41 PE=4 SV=1	D7TB65_VITVI Putative uncharacterized protein OS=Vitis vinifera GN=VIT_11s0016g02070 PE=4 SV=1	similar to MAX protein isoform a ; K04453 Max protein	PF00010.21|HLH	IPR011598|Myc-type, basic helix-loop-helix (bHLH) domain	GO:0046983|protein dimerization activity
Gh_D07G2328	Down	WRKY family transcription factor family protein	WRK75_ARATH Probable WRKY transcription factor 75 OS=Arabidopsis thaliana GN=WRKY75 PE=2 SV=1	H9XSZ5_GOSBA WRKY transcription factor OS=Gossypium barbadense GN=WRKY1 PE=2 SV=1		PF03106.10|WRKY	IPR003657|DNA-binding WRKY	GO:0006355|regulation of transcription, DNA-dependent ; GO:0043565|sequence-specific DNA binding ; GO:0003700|sequence-specific DNA binding transcription factor activity
Gh_D13G0946	Down	Duplicated homeodomain-like superfamily protein	MYB28_ARATH Transcription factor MYB28 OS=Arabidopsis thaliana GN=MYB28 PE=1 SV=1	B9IEI5_POPTR Predicted protein OS=Populus trichocarpa GN=MYB070 PE=4 SV=1	AtMYB35 (myb domain protein 35); DNA binding / transcription factor ; K09422 myb proto-oncogene protein, plant	PB005885|Pfam-B_5885; PF00249.26|Myb_DNA-binding; PB018780|Pfam-B_18780	IPR001005|SANT/Myb domain; IPR017930|Myb domain	GO:0016702|oxidoreductase activity, acting on single donors with incorporation of molecular oxygen, incorporation of two atoms of oxygen ; GO:0046872|metal ion binding ; GO:0005515|protein binding ; GO:0005506|iron ion binding ; GO:0055114|oxidation-reduction process ; GO:0016165|lipoxygenase activity
Gh_D11G2469	Down	NAC domain containing protein 47	NAM2_HORVD NAC transcription factor NAM-2 OS=Hordeum vulgare var. distichum GN=NAM-2 PE=4 SV=1	C0J1R6_GOSHI NAC domain protein NAC5 OS=Gossypium hirsutum GN=NAC5 PE=2 SV=1		PB018625|Pfam-B_18625; PF02365.10|NAM	IPR003441|NAC domain	GO:0006520|cellular amino acid metabolic process ; GO:0055114|oxidation-reduction process ; GO:0016491|oxidoreductase activity
Gh_A05G1797	Down	AGAMOUS-like 104	AG_PETHY Floral homeotic protein AGAMOUS OS=Petunia hybrida GN=AG1 PE=1 SV=1	E0CPM9_VITVI Putative uncharacterized protein OS=Vitis vinifera GN=VIT_18s0001g09540 PE=3 SV=1	AG; AG (AGAMOUS); transcription factor ; K09264 MADS-box transcription factor, plant	PF00319.13|SRF-TF	IPR002100|Transcription factor, MADS-box	GO:0003677|DNA binding ; GO:0046983|protein dimerization activity
Gh_D03G0626	Down	AGAMOUS-like 15	AGL15_BRANA Agamous-like MADS-box protein AGL15 OS=Brassica napus GN=AGL15 PE=3 SV=1	B9H9K4_POPTR Predicted protein OS=Populus trichocarpa GN=POPTRDRAFT_762094 PE=3 SV=1	ANR1; ANR1; DNA binding / transcription factor ; K09264 MADS-box transcription factor, plant	PF01486.12|K-box; PF00319.13|SRF-TF	IPR002100|Transcription factor, MADS-box; IPR002487|Transcription factor, K-box	GO:0005634|nucleus ; GO:0003677|DNA binding ; GO:0006355|regulation of transcription, DNA-dependent ; GO:0003700|sequence-specific DNA binding transcription factor activity ; GO:0046983|protein dimerization activity
Gh_D10G2465	Down	Duplicated homeodomain-like superfamily protein	DIV_ANTMA Transcription factor DIVARICATA OS=Antirrhinum majus GN=DIVARICATA PE=2 SV=1	M5X4P2_PRUPE Uncharacterized protein OS=Prunus persica GN=PRUPE_ppa018139mg PE=4 SV=1	mybH; SWIRM domain-containing protein ; K11865 protein MYSM1	PF00249.26|Myb_DNA-binding	IPR001005|SANT/Myb domain; IPR017930|Myb domain
Gh_D10G0179	Down	basic helix-loop-helix (bHLH) DNA-binding superfamily protein	DYT1_ARATH Transcription factor DYSFUNCTIONAL TAPETUM 1 OS=Arabidopsis thaliana GN=DYT1 PE=2 SV=1	A5BG38_VITVI Putative uncharacterized protein OS=Vitis vinifera GN=VITISV_006000 PE=4 SV=1		PF00010.21|HLH	IPR011598|Myc-type, basic helix-loop-helix (bHLH) domain	GO:0006508|proteolysis ; GO:0004185|serine-type carboxypeptidase activity
Gh_A02G1782	Down	AGAMOUS-like 15	AGL15_BRANA Agamous-like MADS-box protein AGL15 OS=Brassica napus GN=AGL15 PE=3 SV=1	B9H9K4_POPTR Predicted protein OS=Populus trichocarpa GN=POPTRDRAFT_762094 PE=3 SV=1	ANR1; ANR1; DNA binding / transcription factor ; K09264 MADS-box transcription factor, plant	PF01486.12|K-box; PF00319.13|SRF-TF	IPR002100|Transcription factor, MADS-box; IPR002487|Transcription factor, K-box	GO:0005634|nucleus ; GO:0003677|DNA binding ; GO:0006355|regulation of transcription, DNA-dependent ; GO:0003700|sequence-specific DNA binding transcription factor activity ; GO:0046983|protein dimerization activity
Gh_A06G1989	Down	heat shock transcription factor A4A	HFA4A_ARATH Heat stress transcription factor A-4a OS=Arabidopsis thaliana GN=HSFA4A PE=2 SV=1	B9S8F1_RICCO Heat shock factor protein, putative OS=Ricinus communis GN=RCOM_1252030 PE=3 SV=1	similar to heat shock factor ; K09414 heat shock transcription factor 1	PF00447.12|HSF_DNA-bind; PB017957|Pfam-B_17957; PB019372|Pfam-B_19372; PB002426|Pfam-B_2426	IPR000232|Heat shock factor (HSF)-type, DNA-binding; IPR027709|Heat shock transcription factor, plant; IPR027725|Heat shock transcription factor family	GO:0005634|nucleus ; GO:0006355|regulation of transcription, DNA-dependent ; GO:0043565|sequence-specific DNA binding ; GO:0009408|response to heat; GO:0003700|sequence-specific DNA binding transcription factor activity
Gh_A11G0868	Down	WRKY DNA-binding protein 46	WRK46_ARATH Probable WRKY transcription factor 46 OS=Arabidopsis thaliana GN=WRKY46 PE=2 SV=1	G3FF79_9ROSI WRKY transcription factor 6-1 OS=Dimocarpus longan PE=2 SV=2		PF03106.10|WRKY	IPR003657|DNA-binding WRKY	GO:0006355|regulation of transcription, DNA-dependent ; GO:0043565|sequence-specific DNA binding ; GO:0003700|sequence-specific DNA binding transcription factor activity
Gh_A13G0895	Down	Heat shock protein 70 (Hsp 70) family protein	BIP5_TOBAC Luminal-binding protein 5 OS=Nicotiana tabacum GN=BIP5 PE=2 SV=1	M5W1A2_PRUPE Uncharacterized protein OS=Prunus persica GN=PRUPE_ppa002572mg PE=4 SV=1	GSVIVT00006687001; hypothetical protein LOC100251379 ; K09490 heat shock 70kDa protein 5	PF00012.15|HSP70	IPR013126|Heat shock protein 70 family; IPR018181|Heat shock protein 70, conserved site
Gh_D06G0196	Down	GATA type zinc finger transcription factor family protein	SF3_HELAN Pollen-specific protein SF3 OS=Helianthus annuus GN=SF3 PE=2 SV=1	K4P8I2_GOSHI LIM domain protein LIM-2 OS=Gossypium hirsutum PE=2 SV=1	GSVIVT00001483001; hypothetical protein LOC100266902 ; K09377 cysteine and glycine-rich protein	PF00412.17|LIM	IPR001781|Zinc finger, LIM-type	GO:0008270|zinc ion binding
Gh_D06G0401	Down	Tetratricopeptide repeat (TPR)-like superfamily protein	SGTB_MOUSE Small glutamine-rich tetratricopeptide repeat-containing protein beta OS=Mus musculus GN=Sgtb PE=2 SV=1	B9RJ86_RICCO Heat shock protein 70 (HSP70)-interacting protein, putative OS=Ricinus communis GN=RCOM_1032270 PE=4 SV=1	PAPP5/PP5 (PROTEIN PHOSPHATASE 5); phosphoprotein phosphatase/ protein binding / protein serine/threonine phosphatase ; K04460 protein phosphatase 5 [EC:3.1.3.16]	PF07719.12|TPR_2; PF13414.1|TPR_11	IPR013026|Tetratricopeptide repeat-containing domain; IPR013105|Tetratricopeptide TPR2; IPR019734|Tetratricopeptide repeat	GO:0005515|protein binding
Gh_A07G2342	Down	myb domain protein 7	MYBC_MAIZE Anthocyanin regulatory C1 protein OS=Zea mays GN=C1 PE=2 SV=1	Q9ATD3_GOSHI GHMYB36 OS=Gossypium hirsutum GN=ghmyb36 PE=2 SV=1	MYB7; MYB7 (myb domain protein 7); DNA binding / transcription factor ; K09422 myb proto-oncogene protein, plant	PB005885|Pfam-B_5885; PF00249.26|Myb_DNA-binding; PB018780|Pfam-B_18780	IPR001005|SANT/Myb domain; IPR017930|Myb domain	GO:0003682|chromatin binding
Gh_A03G0164	Down	heat shock protein 90.1	HSP83_IPONI Heat shock protein 83 OS=Ipomoea nil GN=HSP83A PE=2 SV=1	M0X173_HORVD Uncharacterized protein OS=Hordeum vulgare var. distichum PE=3 SV=1	hypothetical protein ; K04079 molecular chaperone HtpG	PF13589.1|HATPase_c_3; PB006815|Pfam-B_6815; PB000417|Pfam-B_417; PF00183.13|HSP90	IPR001404|Heat shock protein Hsp90 family; IPR003594|Histidine kinase-like ATPase, ATP-binding domain; IPR019805|Heat shock protein Hsp90, conserved site; IPR020575|Heat shock protein Hsp90, N-terminal	GO:0006457|protein folding ; GO:0005524|ATP binding ; GO:0051082|unfolded protein binding ; GO:0006950|response to stress
Gh_D08G1721	Down	NAC domain containing protein 71	NAC78_ARATH NAC domain-containing protein 78 OS=Arabidopsis thaliana GN=NAC078 PE=2 SV=2	B9S1H6_RICCO Transcription factor, putative OS=Ricinus communis GN=RCOM_0865060 PE=4 SV=1		PF02365.10|NAM	IPR003441|NAC domain	GO:0003677|DNA binding ; GO:0006355|regulation of transcription, DNA-dependent
Gh_A13G1402	Down	WUSCHEL related homeobox 11	WOX11_ARATH WUSCHEL-related homeobox 11 OS=Arabidopsis thaliana GN=WOX11 PE=2 SV=2	B9SI52_RICCO Protein WUSCHEL, putative OS=Ricinus communis GN=RCOM_1320640 PE=3 SV=1		PF00046.24|Homeobox	IPR001356|Homeobox domain	GO:0006355|regulation of transcription, DNA-dependent ; GO:0043565|sequence-specific DNA binding ; GO:0003700|sequence-specific DNA binding transcription factor activity
Gh_Sca004925G02	Down	myb-like HTH transcriptional regulator family protein	PHL1_ARATH Protein PHR1-LIKE 1 OS=Arabidopsis thaliana GN=PHL1 PE=1 SV=1	B9RHS2_RICCO Transcription factor, putative OS=Ricinus communis GN=RCOM_1573260 PE=4 SV=1		PF00249.26|Myb_DNA-binding; PF14379.1|Myb_CC_LHEQLE	IPR001005|SANT/Myb domain; IPR017930|Myb domain; IPR025756|MYB-CC type transcription factor, LHEQLE-containing domain	GO:0003676|nucleic acid binding
Gh_D11G1634	Down	GDSL-motif lipase 7	GLIP7_ARATH GDSL esterase/lipase 7 OS=Arabidopsis thaliana GN=GLIP7 PE=2 SV=1	B9N7N4_POPTR Predicted protein OS=Populus trichocarpa GN=POPTRDRAFT_786244 PE=4 SV=1		PB001851|Pfam-B_1851; PF00657.17|Lipase_GDSL	IPR001087|Lipase, GDSL	GO:0006355|regulation of transcription, DNA-dependent ; GO:0043565|sequence-specific DNA binding ; GO:0008270|zinc ion binding ; GO:0003700|sequence-specific DNA binding transcription factor activity
Gh_D02G0124	Down	NAC 014	NAC89_ARATH NAC domain-containing protein 89 OS=Arabidopsis thaliana GN=NAC089 PE=1 SV=1	G7ZZI3_MEDTR NAC domain protein OS=Medicago truncatula GN=MTR_082s0016 PE=4 SV=1		PF02365.10|NAM	IPR003441|NAC domain	GO:0003677|DNA binding ; GO:0006355|regulation of transcription, DNA-dependent
Gh_D13G0785	Down	AGAMOUS-like 30	GGM13_GNEGN MADS-box protein GGM13 OS=Gnetum gnemon GN=GGM13 PE=2 SV=1	B9HI83_POPTR Predicted protein OS=Populus trichocarpa GN=POPTRDRAFT_820484 PE=3 SV=1	AP3; AP3 (APETALA 3); DNA binding / transcription factor ; K09264 MADS-box transcription factor, plant	PF00319.13|SRF-TF	IPR002100|Transcription factor, MADS-box
Gh_A07G0558	Down	NAC domain containing protein 57	NAC74_ORYSJ NAC domain-containing protein 74 OS=Oryza sativa subsp. japonica GN=NAC74 PE=2 SV=1	B9SHL6_RICCO Transcription factor, putative OS=Ricinus communis GN=RCOM_1607080 PE=4 SV=1		PF02365.10|NAM	IPR003441|NAC domain	GO:0003677|DNA binding ; GO:0006355|regulation of transcription, DNA-dependent
Gh_A11G1614	Down	basic helix-loop-helix (bHLH) DNA-binding superfamily protein	BH121_ARATH Transcription factor bHLH121 OS=Arabidopsis thaliana GN=BHLH121 PE=2 SV=1	M5WH39_PRUPE Uncharacterized protein OS=Prunus persica GN=PRUPE_ppa008596mg PE=4 SV=1		PF00010.21|HLH	IPR011598|Myc-type, basic helix-loop-helix (bHLH) domain	GO:0046983|protein dimerization activity
Gh_D05G3474	Down	NAC (No Apical Meristem) domain transcriptional regulator superfamily protein	NAC72_ARATH NAC domain-containing protein 72 OS=Arabidopsis thaliana GN=NAC072 PE=2 SV=1	C0J1R5_GOSHI NAC domain protein NAC4 OS=Gossypium hirsutum GN=NAC4 PE=2 SV=1		PB018625|Pfam-B_18625; PF02365.10|NAM	IPR003441|NAC domain	GO:0003677|DNA binding ; GO:0006355|regulation of transcription, DNA-dependent
Gh_D11G1807	Down	GATA transcription factor 5	GATA5_ARATH GATA transcription factor 5 OS=Arabidopsis thaliana GN=GATA5 PE=2 SV=1	M5WGI3_PRUPE Uncharacterized protein OS=Prunus persica GN=PRUPE_ppa008278mg PE=4 SV=1		PF00320.22|GATA; PB017741|Pfam-B_17741	IPR000679|Zinc finger, GATA-type	GO:0016760|cellulose synthase (UDP-forming) activity ; GO:0016020|membrane ; GO:0005515|protein binding ; GO:0030244|cellulose biosynthetic process ; GO:0008270|zinc ion binding
Gh_D06G0691	Down	myb domain protein 36	RAX3_ARATH Transcription factor RAX3 OS=Arabidopsis thaliana GN=RAX3 PE=2 SV=1	D7TBD2_VITVI Putative uncharacterized protein OS=Vitis vinifera GN=VIT_11s0016g02780 PE=4 SV=1	MYB36; MYB36 (myb domain protein 36); DNA binding / transcription factor ; K09422 myb proto-oncogene protein, plant	PB002352|Pfam-B_2352; PB005885|Pfam-B_5885; PF00249.26|Myb_DNA-binding; PB018780|Pfam-B_18780	IPR001005|SANT/Myb domain; IPR017930|Myb domain	GO:0003682|chromatin binding
Gh_D05G0603	Down	WRKY family transcription factor		B9HB56_POPTR Predicted protein OS=Populus trichocarpa GN=POPTRDRAFT_561987 PE=4 SV=1
Gh_D07G2090	Down	myb domain protein 30	MYB06_ANTMA Myb-related protein 306 OS=Antirrhinum majus GN=MYB306 PE=2 SV=1	Q2QDD5_GOSHI Myb transcription factor MYB30 OS=Gossypium hirsutum PE=2 SV=1	MYB30; MYB30 (myb domain protein 30); DNA binding / transcription factor ; K09422 myb proto-oncogene protein, plant	PB005885|Pfam-B_5885; PF00249.26|Myb_DNA-binding	IPR001005|SANT/Myb domain; IPR017930|Myb domain	GO:0003682|chromatin binding
Gh_A11G0954	Down	WRKY family transcription factor	WRK47_ARATH Probable WRKY transcription factor 47 OS=Arabidopsis thaliana GN=WRKY47 PE=2 SV=2	G3FFC0_9ROSI WRKY transcription factor 47-2 OS=Dimocarpus longan PE=2 SV=2		PF03106.10|WRKY	IPR003657|DNA-binding WRKY	GO:0006355|regulation of transcription, DNA-dependent ; GO:0043565|sequence-specific DNA binding ; GO:0003700|sequence-specific DNA binding transcription factor activity
Gh_A12G1505	Down	NAC-like, activated by AP3/PI	NAC29_ARATH NAC transcription factor 29 OS=Arabidopsis thaliana GN=NAC029 PE=2 SV=1	B9S8Z7_RICCO NAC domain-containing protein, putative OS=Ricinus communis GN=RCOM_0837530 PE=4 SV=1		PB018625|Pfam-B_18625; PF02365.10|NAM	IPR003441|NAC domain	GO:0003677|DNA binding ; GO:0006355|regulation of transcription, DNA-dependent
Gh_A05G2120	Down	myb domain protein 3	MYB30_ANTMA Myb-related protein 330 OS=Antirrhinum majus GN=MYB330 PE=2 SV=1	Q8H271_GOSHI Myb-like transcription factor 1 OS=Gossypium hirsutum GN=MYB1 PE=4 SV=1	MYB3; MYB3 (myb domain protein 3); DNA binding / transcription factor ; K09422 myb proto-oncogene protein, plant	PB005885|Pfam-B_5885; PF00249.26|Myb_DNA-binding; PB018780|Pfam-B_18780	IPR001005|SANT/Myb domain; IPR017930|Myb domain	GO:0003682|chromatin binding
Gh_A11G2168	Down	NAC domain containing protein 47	NAM2_HORVD NAC transcription factor NAM-2 OS=Hordeum vulgare var. distichum GN=NAM-2 PE=4 SV=1	L7X5X2_GOSHI NAC protein 8 OS=Gossypium hirsutum GN=NAC8 PE=2 SV=1		PB018625|Pfam-B_18625; PF02365.10|NAM	IPR003441|NAC domain	GO:0003677|DNA binding ; GO:0006355|regulation of transcription, DNA-dependent
Gh_D01G1903	Down	bZIP transcription factor family protein	HBP1C_WHEAT Transcription factor HBP-1b(c1) (Fragment) OS=Triticum aestivum PE=1 SV=2	M5VWI1_PRUPE Uncharacterized protein OS=Prunus persica GN=PRUPE_ppa003825mg PE=4 SV=1	AHBP-1B (bZIP transcription factor HBP-1b homolog); DNA binding / transcription factor/ transcription repressor ; K09060 plant G-box-binding factor	PF14144.1|DOG1; PF00170.16|bZIP_1; PB008521|Pfam-B_8521	IPR004827|Basic-leucine zipper domain; IPR025422|Transcription factor TGA like domain	GO:0006355|regulation of transcription, DNA-dependent ; GO:0043565|sequence-specific DNA binding ; GO:0006351|transcription, DNA-dependent ; GO:0003700|sequence-specific DNA binding transcription factor activity
Gh_D03G1421	Down	heat shock protein 90.1	HSP83_IPONI Heat shock protein 83 OS=Ipomoea nil GN=HSP83A PE=2 SV=1	I1L314_SOYBN Uncharacterized protein OS=Glycine max PE=3 SV=1	hypothetical protein LOC100257736 ; K04079 molecular chaperone HtpG	PF13589.1|HATPase_c_3; PB006815|Pfam-B_6815; PB000417|Pfam-B_417; PF00183.13|HSP90	IPR001404|Heat shock protein Hsp90 family; IPR003594|Histidine kinase-like ATPase, ATP-binding domain; IPR019805|Heat shock protein Hsp90, conserved site; IPR020575|Heat shock protein Hsp90, N-terminal	GO:0006457|protein folding ; GO:0005524|ATP binding ; GO:0051082|unfolded protein binding ; GO:0006950|response to stress
Gh_A01G1655	Down	bZIP transcription factor family protein	HBP1C_WHEAT Transcription factor HBP-1b(c1) (Fragment) OS=Triticum aestivum PE=1 SV=2	M5VWI1_PRUPE Uncharacterized protein OS=Prunus persica GN=PRUPE_ppa003825mg PE=4 SV=1	AHBP-1B (bZIP transcription factor HBP-1b homolog); DNA binding / transcription factor/ transcription repressor ; K09060 plant G-box-binding factor	PF14144.1|DOG1; PF00170.16|bZIP_1; PB008521|Pfam-B_8521	IPR004827|Basic-leucine zipper domain; IPR025422|Transcription factor TGA like domain	GO:0006355|regulation of transcription, DNA-dependent ; GO:0043565|sequence-specific DNA binding ; GO:0006351|transcription, DNA-dependent ; GO:0003700|sequence-specific DNA binding transcription factor activity
Gh_A09G0901	Down	Basic-leucine zipper (bZIP) transcription factor family protein	AI5L1_ARATH ABSCISIC ACID-INSENSITIVE 5-like protein 1 OS=Arabidopsis thaliana GN=DPBF2 PE=1 SV=1	B9SCS5_RICCO Putative uncharacterized protein OS=Ricinus communis GN=RCOM_1280780 PE=4 SV=1	hypothetical LOC496056 ; K09054 activating transcription factor 6	PB011552|Pfam-B_11552; PB003852|Pfam-B_3852; PF00170.16|bZIP_1	IPR004827|Basic-leucine zipper domain	GO:0006355|regulation of transcription, DNA-dependent ; GO:0043565|sequence-specific DNA binding ; GO:0003700|sequence-specific DNA binding transcription factor activity
Gh_D12G0711	Down	Acyl-CoA N-acyltransferases (NAT) superfamily protein		B9SGZ0_RICCO N-acetyltransferase, putative OS=Ricinus communis GN=RCOM_0578960 PE=4 SV=1		PF00583.19|Acetyltransf_1; PB004179|Pfam-B_4179	IPR000182|GNAT domain	GO:0005634|nucleus ; GO:0003677|DNA binding ; GO:0006355|regulation of transcription, DNA-dependent ; GO:0003700|sequence-specific DNA binding transcription factor activity ; GO:0046983|protein dimerization activity
Gh_D12G0089	Down	C2H2-like zinc finger protein	NUC_ARATH Zinc finger protein NUTCRACKER OS=Arabidopsis thaliana GN=NUC PE=2 SV=1	B9S3T6_RICCO Nucleic acid binding protein, putative OS=Ricinus communis GN=RCOM_0555270 PE=4 SV=1	ATIDD16 (ARABIDOPSIS THALIANA INDETERMINATE(ID)-DOMAIN 16); nucleic acid binding / transcription factor/ zinc ion binding ; K03540 ribonuclease P subunit RPR2 [EC:3.1.26.5]	PB010740|Pfam-B_10740; PB002286|Pfam-B_2286; PB000293|Pfam-B_293; PB019704|Pfam-B_19704; PF00096.21|zf-C2H2; PB018070|Pfam-B_18070	IPR007087|Zinc finger, C2H2; IPR015880|Zinc finger, C2H2-like
Gh_D06G1740	Down	basic helix-loop-helix (bHLH) DNA-binding superfamily protein	BH091_ARATH Transcription factor bHLH91 OS=Arabidopsis thaliana GN=BHLH91 PE=2 SV=1	A5BKY1_VITVI Putative uncharacterized protein OS=Vitis vinifera GN=VITISV_003899 PE=4 SV=1		PF00010.21|HLH; PB000055|Pfam-B_55	IPR011598|Myc-type, basic helix-loop-helix (bHLH) domain	GO:0046983|protein dimerization activity
Gh_D06G1739	Down	basic helix-loop-helix (bHLH) DNA-binding superfamily protein	BH091_ARATH Transcription factor bHLH91 OS=Arabidopsis thaliana GN=BHLH91 PE=2 SV=1	A5BKY1_VITVI Putative uncharacterized protein OS=Vitis vinifera GN=VITISV_003899 PE=4 SV=1		PF00010.21|HLH; PB000055|Pfam-B_55	IPR011598|Myc-type, basic helix-loop-helix (bHLH) domain	GO:0046983|protein dimerization activity
Gh_D05G1861	Down	C2H2-like zinc finger protein	MGP_ARATH Zinc finger protein MAGPIE OS=Arabidopsis thaliana GN=MGP PE=1 SV=1	E0CQ24_VITVI Putative uncharacterized protein OS=Vitis vinifera GN=VIT_18s0001g12220 PE=4 SV=1	ATIDD16 (ARABIDOPSIS THALIANA INDETERMINATE(ID)-DOMAIN 16); nucleic acid binding / transcription factor/ zinc ion binding ; K03540 ribonuclease P subunit RPR2 [EC:3.1.26.5]	PB010740|Pfam-B_10740; PB002286|Pfam-B_2286; PF12874.2|zf-met; PB000293|Pfam-B_293; PB019704|Pfam-B_19704; PF00096.21|zf-C2H2; PB018070|Pfam-B_18070	IPR007087|Zinc finger, C2H2; IPR015880|Zinc finger, C2H2-like	GO:0046872|metal ion binding ; GO:0008270|zinc ion binding
Gh_D11G0184	Down	Heat shock protein 70 (Hsp 70) family protein	BIP5_TOBAC Luminal-binding protein 5 OS=Nicotiana tabacum GN=BIP5 PE=2 SV=1	D2D326_GOSHI Luminal binding protein OS=Gossypium hirsutum PE=2 SV=1	GSVIVT00006687001; hypothetical protein LOC100251379 ; K09490 heat shock 70kDa protein 5	PF00012.15|HSP70; PB015590|Pfam-B_15590	IPR013126|Heat shock protein 70 family; IPR018181|Heat shock protein 70, conserved site	GO:0005515|protein binding
Gh_D08G0299	Down	heat shock protein 81-3	HSP80_SOLLC Heat shock cognate protein 80 OS=Solanum lycopersicum GN=HSC80 PE=2 SV=1	F6HCU9_VITVI Putative uncharacterized protein OS=Vitis vinifera GN=VIT_00s0194g00030 PE=2 SV=1	similar to heat shock protein 90 ; K04079 molecular chaperone HtpG	PF13589.1|HATPase_c_3; PB006815|Pfam-B_6815; PB000417|Pfam-B_417; PF00183.13|HSP90	IPR001404|Heat shock protein Hsp90 family; IPR003594|Histidine kinase-like ATPase, ATP-binding domain; IPR019805|Heat shock protein Hsp90, conserved site; IPR020575|Heat shock protein Hsp90, N-terminal	GO:0006457|protein folding ; GO:0005524|ATP binding ; GO:0051082|unfolded protein binding ; GO:0006950|response to stress
Gh_D12G1529	Down	indeterminate(ID)-domain 4	MGP_ARATH Zinc finger protein MAGPIE OS=Arabidopsis thaliana GN=MGP PE=1 SV=1	F6HG26_VITVI Putative uncharacterized protein OS=Vitis vinifera GN=VIT_01s0010g02090 PE=2 SV=1	ATIDD16 (ARABIDOPSIS THALIANA INDETERMINATE(ID)-DOMAIN 16); nucleic acid binding / transcription factor/ zinc ion binding ; K03540 ribonuclease P subunit RPR2 [EC:3.1.26.5]	PB010740|Pfam-B_10740; PB002286|Pfam-B_2286; PB000293|Pfam-B_293; PF13894.1|zf-C2H2_4; PB019704|Pfam-B_19704; PF00096.21|zf-C2H2; PB018070|Pfam-B_18070	IPR007087|Zinc finger, C2H2; IPR015880|Zinc finger, C2H2-like	GO:0019752|carboxylic acid metabolic process ; GO:0016831|carboxy-lyase activity ; GO:0006536|glutamate metabolic process; GO:0004351|glutamate decarboxylase activity; GO:0030170|pyridoxal phosphate binding
Gh_D04G2008	Down	ARID/BRIGHT DNA-binding domain-containing protein	ARID5_ARATH AT-rich interactive domain-containing protein 5 OS=Arabidopsis thaliana GN=ARID5 PE=2 SV=1	B9RKY3_RICCO Transcription factor, putative OS=Ricinus communis GN=RCOM_1565520 PE=3 SV=1	hypothetical protein ; K11765 AT-rich interactive domain-containing protein 2	PF01388.16|ARID	IPR001606|ARID/BRIGHT DNA-binding domain; IPR002068|Alpha crystallin/Hsp20 domain	GO:0003677|DNA binding ; GO:0005622|intracellular
Gh_A06G1283	Down	Homeobox-leucine zipper family protein / lipid-binding START domain-containing protein	PDF2_ARATH Homeobox-leucine zipper protein PROTODERMAL FACTOR 2 OS=Arabidopsis thaliana GN=PDF2 PE=2 SV=1	I6ZZ25_GOSHI HD-1A OS=Gossypium hirsutum PE=3 SV=1	PDF2; PDF2 (PROTODERMAL FACTOR2); DNA binding / transcription factor ; K09338 homeobox-leucine zipper protein	PB012926|Pfam-B_12926; PF01852.14|START; PF00046.24|Homeobox	IPR001356|Homeobox domain; IPR002913|START domain	GO:0006355|regulation of transcription, DNA-dependent ; GO:0043565|sequence-specific DNA binding ; GO:0003700|sequence-specific DNA binding transcription factor activity
Gh_D10G0674	Down	Heat shock protein 70 (Hsp 70) family protein	HSP7O_ARATH Heat shock 70 kDa protein 14 OS=Arabidopsis thaliana GN=HSP70-14 PE=2 SV=1	B9SQC9_RICCO Heat shock 70 kDa protein, putative OS=Ricinus communis GN=RCOM_0980870 PE=3 SV=1	Os01g0180800; hypothetical protein ; K09489 heat shock 70kDa protein 4	PF00012.15|HSP70; PB013871|Pfam-B_13871; PB010221|Pfam-B_10221	IPR013126|Heat shock protein 70 family
Gh_D05G1126	up	Chaperone DnaJ-domain superfamily protein	DNAJ8_ARATH Chaperone protein dnaJ 8, chloroplastic OS=Arabidopsis thaliana GN=ATJ8 PE=2 SV=1	B9RGM8_RICCO Chaperone protein dnaJ 8, chloroplast, putative OS=Ricinus communis GN=RCOM_1442130 PE=4 SV=1	similar to heat shock protein 40 ; K09510 DnaJ homolog, subfamily B, member 4	PF00226.26|DnaJ	IPR001623|DnaJ domain
Gh_D11G3072	up	acyl-CoA-binding protein 6	ACBP_RICCO Acyl-CoA-binding protein OS=Ricinus communis PE=3 SV=1	K3YKH2_SETIT Uncharacterized protein OS=Setaria italica GN=Si014741m.g PE=4 SV=1	Os03g0576600; hypothetical protein ; K08762 diazepam-binding inhibitor (GABA receptor modulator, acyl-CoA-binding protein)	PF00887.14|ACBP	IPR000582|Acyl-CoA-binding protein, ACBP; IPR022408|Acyl-CoA-binding protein, ACBP, conserved site	GO:0006355|regulation of transcription, DNA-dependent ; GO:0043565|sequence-specific DNA binding ; GO:0003700|sequence-specific DNA binding transcription factor activity
Gh_D01G2324	up	multiprotein bridging factor 1A	MBF1A_ARATH Multiprotein-bridging factor 1a OS=Arabidopsis thaliana GN=MBF1A PE=2 SV=1	A5BHJ0_VITVI Putative uncharacterized protein OS=Vitis vinifera GN=VIT_12s0028g02020 PE=4 SV=1	GSVIVT00018751001; hypothetical protein LOC100245498 ; K03627 putative transcription factor	PF01381.17|HTH_3; PF08523.5|MBF1	IPR001387|Cro/C1-type helix-turn-helix domain; IPR013729|Multiprotein bridging factor 1, N-terminal	GO:0043565|sequence-specific DNA binding
Gh_D12G0328	up	basic helix-loop-helix (bHLH) DNA-binding superfamily protein	AMS_ARATH Transcription factor ABORTED MICROSPORES OS=Arabidopsis thaliana GN=AMS PE=1 SV=2	F6HHT7_VITVI Putative uncharacterized protein OS=Vitis vinifera GN=VIT_01s0127g00860 PE=4 SV=1	PAP3/PIF3/POC1 (PHYTOCHROME INTERACTING FACTOR 3); DNA binding / protein binding / transcription factor/ transcription regulator ; K12126 phytochrome-interacting factor 3	PB010483|Pfam-B_10483; PF14215.1|bHLH-MYC_N; PF00010.21|HLH	IPR011598|Myc-type, basic helix-loop-helix (bHLH) domain; IPR025610|Transcription factor MYC/MYB N-terminal	GO:0005515|protein binding ; GO:0030554|adenyl nucleotide binding
Gh_A12G2121	up	WRKY family transcription factor	WRK53_ARATH Probable WRKY transcription factor 53 OS=Arabidopsis thaliana GN=WRKY53 PE=1 SV=1	B9GXG9_POPTR Predicted protein OS=Populus trichocarpa GN=POPTRDRAFT_853712 PE=4 SV=1		PF03106.10|WRKY	IPR003657|DNA-binding WRKY	GO:0006355|regulation of transcription, DNA-dependent ; GO:0043565|sequence-specific DNA binding ; GO:0003700|sequence-specific DNA binding transcription factor activity
Gh_A12G2048	up	AGAMOUS-like 19	AGL19_ARATH Agamous-like MADS-box protein AGL19 OS=Arabidopsis thaliana GN=AGL19 PE=1 SV=1	C3PTE7_POPTO MADS box transcription factor OS=Populus tomentosa GN=MADS3 PE=2 SV=1	AGL6; AGL6 (AGAMOUS LIKE-6); DNA binding / transcription factor ; K09264 MADS-box transcription factor, plant	PF01486.12|K-box; PF00319.13|SRF-TF	IPR002100|Transcription factor, MADS-box; IPR002487|Transcription factor, K-box	GO:0005634|nucleus ; GO:0003677|DNA binding ; GO:0006355|regulation of transcription, DNA-dependent ; GO:0003700|sequence-specific DNA binding transcription factor activity ; GO:0046983|protein dimerization activity
Gh_D05G2375	up	K-box region and MADS-box transcription factor family protein	AGL11_ARATH Agamous-like MADS-box protein AGL11 OS=Arabidopsis thaliana GN=AGL11 PE=1 SV=1	Q8H6F8_GOSHI MADS box protein GHMADS-2 OS=Gossypium hirsutum GN=MADS-2 PE=2 SV=1	AG; AG (AGAMOUS); transcription factor ; K09264 MADS-box transcription factor, plant	PF01486.12|K-box; PF00319.13|SRF-TF	IPR002100|Transcription factor, MADS-box; IPR002487|Transcription factor, K-box	GO:0005634|nucleus ; GO:0003677|DNA binding ; GO:0006355|regulation of transcription, DNA-dependent ; GO:0003700|sequence-specific DNA binding transcription factor activity ; GO:0046983|protein dimerization activity
Gh_D12G0778	up	K-box region and MADS-box transcription factor family protein	JOIN_SOLLC MADS-box protein JOINTLESS OS=Solanum lycopersicum GN=J PE=1 SV=1	D7U6A4_VITVI Putative uncharacterized protein OS=Vitis vinifera GN=VIT_00s0313g00070 PE=3 SV=1	ANR1; ANR1; DNA binding / transcription factor ; K09264 MADS-box transcription factor, plant	PF01486.12|K-box; PF00319.13|SRF-TF	IPR002100|Transcription factor, MADS-box; IPR002487|Transcription factor, K-box	GO:0055114|oxidation-reduction process ; GO:0016491|oxidoreductase activity
Gh_D06G2207	up	Homeodomain-like superfamily protein	CPC_ARATH Transcription factor CPC OS=Arabidopsis thaliana GN=CPC PE=1 SV=1	B9SUR9_RICCO Triptychon and cpc, putative OS=Ricinus communis GN=RCOM_1362590 PE=4 SV=1	ETC1; ETC1 (ENHANCER OF TRY AND CPC 1); DNA binding / transcription factor ; K09422 myb proto-oncogene protein, plant	PF00249.26|Myb_DNA-binding	IPR001005|SANT/Myb domain; IPR017930|Myb domain	GO:0003682|chromatin binding
Gh_D12G2767	up	NAC-like, activated by AP3/PI	NAC29_ARATH NAC transcription factor 29 OS=Arabidopsis thaliana GN=NAC029 PE=2 SV=1	B9S8Z7_RICCO NAC domain-containing protein, putative OS=Ricinus communis GN=RCOM_0837530 PE=4 SV=1		PB018625|Pfam-B_18625; PF02365.10|NAM	IPR003441|NAC domain	GO:0009055|electron carrier activity ; GO:0020037|heme binding ; GO:0016705|oxidoreductase activity, acting on paired donors, with incorporation or reduction of molecular oxygen ; GO:0005506|iron ion binding ; GO:0055114|oxidation-reduction process
Gh_A08G1086	up	NAC domain containing protein 69	NAC69_ARATH NAC domain-containing protein 69 OS=Arabidopsis thaliana GN=NAC69 PE=2 SV=1	R0GRZ7_9BRAS Uncharacterized protein OS=Capsella rubella GN=CARUB_v10003260mg PE=4 SV=1		PF02365.10|NAM	IPR003441|NAC domain	GO:0003677|DNA binding ; GO:0006355|regulation of transcription, DNA-dependent
Gh_D01G1631	up	myb domain protein 4	MYB08_ANTMA Myb-related protein 308 OS=Antirrhinum majus GN=MYB308 PE=2 SV=1	Q9ATD1_GOSHI GHMYB9 OS=Gossypium hirsutum GN=ghmyb9 PE=2 SV=1	MYB4; MYB4 (myb domain protein 4); transcription factor ; K09422 myb proto-oncogene protein, plant	PB010914|Pfam-B_10914; PB005885|Pfam-B_5885; PF00249.26|Myb_DNA-binding; PB018780|Pfam-B_18780	IPR001005|SANT/Myb domain; IPR017930|Myb domain	GO:0003682|chromatin binding
Gh_D08G0239	Down	Galactose oxidase/kelch repeat superfamily protein	Q94BT6	ADO1_ARATH Adagio protein 1 OS=Arabidopsis thaliana GN=ADO1 PE=1 SV=2		B9T4Q0	B9T4Q0_RICCO Putative uncharacterized protein OS=Ricinus communis GN=RCOM_0545900 PE=4 SV=1	pop:POPTR_809263	hypothetical protein ; K12115 clock-associated PAS protein ZTL	PF13415.1|Kelch_3; PF13426.1|PAS_9; PF12937.2|F-box-like; PF13418.1|Kelch_4	IPR000014|PAS domain	GO:0007165|signal transduction ; GO:0004871|signal transducer activity
Gh_D08G0390	Down		Q9M365	FB331_ARATH Probable F-box protein At3g61730 OS=Arabidopsis thaliana GN=RMF PE=1 SV=2		D7UCQ1	D7UCQ1_VITVI Putative uncharacterized protein OS=Vitis vinifera GN=VIT_15s0046g00900 PE=4 SV=1
Gh_A08G0298	Down		Q9M365	FB331_ARATH Probable F-box protein At3g61730 OS=Arabidopsis thaliana GN=RMF PE=1 SV=2		K4AZX6	K4AZX6_SOLLC Uncharacterized protein OS=Solanum lycopersicum GN=Solyc01g095870.1 PE=4 SV=1
Gh_A04G0391	Down	F-box and Leucine Rich Repeat domains containing protein	Q9FYF4	FB77_ARATH Putative F-box protein At1g67390 OS=Arabidopsis thaliana GN=At1g67390 PE=4 SV=1		K7M213	K7M213_SOYBN Uncharacterized protein OS=Glycine max PE=4 SV=1			PF08387.5|FBD	IPR006566|FBD domain
Gh_A11G0373	Down	F-box family protein	Q9FXC7	FB79_ARATH Putative F-box protein At1g67623 OS=Arabidopsis thaliana GN=At1g67623 PE=4 SV=1		K4C4P9	K4C4P9_SOLLC Uncharacterized protein OS=Solanum lycopersicum GN=Solyc06g034260.1 PE=4 SV=1
Gh_A12G0327	Down	F-box/RNI-like superfamily protein	Q9SDA8	FBL10_ARATH F-box/LRR-repeat protein 10 OS=Arabidopsis thaliana GN=FBL10 PE=2 SV=1		B9SUY6	B9SUY6_RICCO Ubiquitin-protein ligase, putative OS=Ricinus communis GN=RCOM_1373720 PE=4 SV=1	ecb:100056080	similar to F-box and leucine-rich repeat protein 2 ; K10268 F-box and leucine-rich repeat protein 2	PF00646.28|F-box; PB006618|Pfam-B_6618; PF13516.1|LRR_6	IPR001810|F-box domain; IPR006553|Leucine-rich repeat, cysteine-containing subtype	GO:0005515|protein binding
Gh_Sca059072G01	Down	RNI-like superfamily protein	Q8RWU5	FBL3_ARATH F-box/LRR-repeat protein 3 OS=Arabidopsis thaliana GN=FBL3 PE=2 SV=1		B9IGK7	B9IGK7_POPTR Predicted protein OS=Populus trichocarpa GN=POPTRDRAFT_825391 PE=4 SV=1	hsa:25827	FBXL2; F-box and leucine-rich repeat protein 2 ; K10268 F-box and leucine-rich repeat protein 2	PB018192|Pfam-B_18192; PF13516.1|LRR_6	IPR006553|Leucine-rich repeat, cysteine-containing subtype
Gh_A12G1207	Down	F-box/RNI-like superfamily protein	Q9C5D2	FBL4_ARATH F-box/LRR-repeat protein 4 OS=Arabidopsis thaliana GN=FBL4 PE=2 SV=1		B9RGH0	B9RGH0_RICCO Glucose regulated repressor protein, putative OS=Ricinus communis GN=RCOM_1454030 PE=4 SV=1	cin:100180425	similar to F-box and leucine-rich repeat protein 20 ; K10286 F-box and leucine-rich repeat protein 20	PB001421|Pfam-B_1421; PB000048|Pfam-B_48; PB012346|Pfam-B_12346; PB006618|Pfam-B_6618; PF13516.1|LRR_6	IPR006553|Leucine-rich repeat, cysteine-containing subtype
Gh_D01G0595	Down	F-box/RNI-like superfamily protein	Q9LX46	FBL68_ARATH F-box/LRR-repeat protein At3g59250 OS=Arabidopsis thaliana GN=At3g59250 PE=2 SV=1		R0HJG1	R0HJG1_9BRAS Uncharacterized protein OS=Capsella rubella GN=CARUB_v10017193mg PE=4 SV=1			PF08387.5|FBD	IPR006566|FBD domain
Gh_D02G1512	Down	Galactose oxidase/kelch repeat superfamily protein	Q9FZK1	FBX6_ARATH F-box only protein 6 OS=Arabidopsis thaliana GN=FBX6 PE=2 SV=1		B8Y9B5	B8Y9B5_PONTR F-box family protein OS=Poncirus trifoliata PE=2 SV=1			PF00646.28|F-box; PB009835|Pfam-B_9835	IPR001810|F-box domain	GO:0005515|protein binding
Gh_A08G1614	Down	phloem protein 2-A12	Q9LN77	P2A12_ARATH F-box protein PP2-A12 OS=Arabidopsis thaliana GN=P2A12 PE=2 SV=1		M5WV13	M5WV13_PRUPE Uncharacterized protein OS=Prunus persica GN=PRUPE_ppa009544mg PE=4 SV=1			PF14299.1|PP2	IPR001810|F-box domain; IPR025886|Phloem protein 2-like	GO:0005515|protein binding
Gh_D02G2368	Down	RNI-like superfamily protein	Q9M0U9	SKI19_ARATH F-box protein SKIP19 OS=Arabidopsis thaliana GN=SKIP19 PE=1 SV=1		A5ALT6	A5ALT6_VITVI Putative uncharacterized protein OS=Vitis vinifera GN=VIT_10s0003g04300 PE=4 SV=1	gga:771869	FBXL20; F-box and leucine-rich repeat protein 20 ; K10286 F-box and leucine-rich repeat protein 20	PB002352|Pfam-B_2352; PF12937.2|F-box-like; PF13516.1|LRR_6	IPR001810|F-box domain; IPR006553|Leucine-rich repeat, cysteine-containing subtype	GO:0005515|protein binding
