# Supplementary material for: Transcriptome analysis identified aberrant gene expression in pollen developmental pathways leading to CGMS in cotton (Gossypium hirsutum L.)
Source: PLoS One. 2019 Jun 24;14(6):e0218381. doi: 10.1371/journal.pone.0218381 (PMC6590983; doi:10.1371/journal.pone.0218381)
Supplement: S8 Table — (XLS) [file pone.0218381.s008.xls]

## Sheet: pathway_table
Supplementary Table 8. KEGG analysis of up-regulated genes sterile and fertile lines
Between JS178 and JR178
KEGG ID	Pathway	Number of Sequences
ghi03010	Ribosome	55
ghi01100	Metabolic pathways	48
ghi01110	Biosynthesis of secondary metabolites	44
ghi00940	Phenylpropanoid biosynthesis	36
ghi00480	Glutathione metabolism	35
ghi04144	Endocytosis	35
ghi02010	ABC transporters	35
ghi04626	Plant-pathogen interaction	35
ghi00270	Cysteine and methionine metabolism	20
ghi04075	Plant hormone signal transduction	14
ghi00760	Nicotinate and nicotinamide metabolism	10
ghi00966	Glucosinolate biosynthesis	5
ghi00380	Tryptophan metabolism	5
ghi01210	2-Oxocarboxylic acid metabolism	5
ghi03050	Proteasome	4
ghi00130	Ubiquinone and other terpenoid-quinone biosynthesis	3
ghi00670	One carbon pool by folate	2
ghi00563	Glycosylphosphatidylinositol (GPI)-anchor biosynthesis	2
ghi03022	Basal transcription factors	2
ghi00970	Aminoacyl-tRNA biosynthesis	2
ghi00195	Photosynthesis	2
ghi03410	Base excision repair	1
Between JS178 and JB178
ghi03010	Ribosome	52
ghi03015	mRNA surveillance pathway -	48
ghi01100	Metabolic pathways	44
ghi04626	Plant-pathogen interaction	35
ghi03040	Spliceosome	25
ghi01110	Biosynthesis of secondary metabolites	19
ghi00500	Starch and sucrose metabolism	15
ghi03013	RNA transport	14
ghi04141	Protein processing in endoplasmic reticulum	13
ghi01230	Biosynthesis of amino acids	11
ghi00230	Purine metabolism	9
ghi01200	Carbon metabolism	9
ghi00030	Pentose phosphate pathway	6
ghi00100	Steroid biosynthesis	4
ghi00510	N-Glycan biosynthesis	4
ghi00190	Oxidative phosphorylation	4
ghi04144	Endocytosis	4
ghi00564	Glycerophospholipid metabolism	2
ghi00590	Arachidonic acid metabolism	2
ghi00052	Galactose metabolism	2
ghi00330	Arginine and proline metabolism	2
ghi00250	Alanine, aspartate and glutamate metabolism	2
ghi00565	Ether lipid metabolism	2
ghi00592	alpha-Linolenic acid metabolism	2
ghi00240	Pyrimidine metabolism	2
