# Supplementary material for: Transcriptome analysis identified aberrant gene expression in pollen developmental pathways leading to CGMS in cotton (Gossypium hirsutum L.)
Source: PLoS One. 2019 Jun 24;14(6):e0218381. doi: 10.1371/journal.pone.0218381 (PMC6590983; doi:10.1371/journal.pone.0218381)
Supplement: S9 Table — (XLS) [file pone.0218381.s009.xls]

## Sheet: pathway_table
Supplementary Table 9. KEGG analysis of down-regulated DEGs of JS178 vs JB178
KEGG ID	Pathway	No of sequences
ghi01100	Metabolic pathways	149
ghi01110	Biosynthesis of secondary metabolites	133
ghi00040	Pentose and glucuronate interconversions	130
ghi01200	Carbon metabolism	130
ghi00940	Phenylpropanoid biosynthesis	124
ghi00480	Glutathione metabolism	122
ghi04075	Plant hormone signal transduction	118
ghi04626	Plant-pathogen interaction	93
ghi04145	Phagosome	72
ghi00500	Starch and sucrose metabolism	48
ghi01212	Fatty acid metabolism	40
ghi00061	Fatty acid biosynthesis	40
ghi04141	Protein processing in endoplasmic reticulum	36
ghi00941	Flavonoid biosynthesis	33
ghi04070	Phosphatidylinositol signaling system	31
ghi00780	Biotin metabolism	30
ghi04120	Ubiquitin mediated proteolysis	29
ghi00904	Diterpenoid biosynthesis	28
ghi00945	Stilbenoid, diarylheptanoid and gingerol biosynthesis	25
ghi03010	Ribosome	24
ghi00130	Ubiquinone and other terpenoid-quinone biosynthesis	23
ghi00250	Alanine, aspartate and glutamate metabolism	22
ghi00520	Amino sugar and nucleotide sugar metabolism	21
ghi04016	MAPK signaling pathway - plant	21
ghi00053	Ascorbate and aldarate metabolism	20
ghi00360	Phenylalanine metabolism	20
ghi00564	Glycerophospholipid metabolism	17
ghi03018	RNA degradation	17
ghi00051	Fructose and mannose metabolism	16
ghi00460	Cyanoamino acid metabolism	16
ghi04144	Endocytosis	16
ghi00195	Photosynthesis	15
ghi00970	Aminoacyl-tRNA biosynthesis	15
ghi00052	Galactose metabolism	13
ghi01230	Biosynthesis of amino acids	12
ghi00910	Nitrogen metabolism	11
ghi00220	Arginine biosynthesis	10
ghi00230	Purine metabolism	9
ghi03040	Spliceosome	9
ghi00510	N-Glycan biosynthesis	8
ghi00750	Vitamin B6 metabolism	8
ghi00565	Ether lipid metabolism	7
ghi01040	Biosynthesis of unsaturated fatty acids	7
ghi00240	Pyrimidine metabolism	7
ghi00440	Phosphonate and phosphinate metabolism	7
ghi03060	Protein export	7
ghi03050	Proteasome	7
ghi00640	Propanoate metabolism	6
ghi00600	Sphingolipid metabolism	6
ghi00260	Glycine, serine and threonine metabolism	6
ghi00280	Valine, leucine and isoleucine degradation	6
ghi04712	Circadian rhythm - plant	6
ghi01210	2-Oxocarboxylic acid metabolism	5
ghi00030	Pentose phosphate pathway	5
ghi00190	Oxidative phosphorylation	5
ghi00380	Tryptophan metabolism	5
ghi00966	Glucosinolate biosynthesis	5
ghi03020	RNA polymerase	5
ghi04130	SNARE interactions in vesicular transport	5
ghi00592	alpha-Linolenic acid metabolism	4
ghi00020	Citrate cycle (TCA cycle)	3
ghi00620	Pyruvate metabolism	3
ghi00905	Brassinosteroid biosynthesis	3
ghi00511	Other glycan degradation	2
ghi00760	Nicotinate and nicotinamide metabolism	2
ghi00944	Flavone and flavonol biosynthesis	2
ghi03030	DNA replication	2
ghi03410	Base excision repair	2
ghi03420	Nucleotide excision repair	2
ghi03440	Homologous recombination	2
