# Supplementary material for: Transcriptome analysis identified aberrant gene expression in pollen developmental pathways leading to CGMS in cotton (Gossypium hirsutum L.)
Source: PLoS One. 2019 Jun 24;14(6):e0218381. doi: 10.1371/journal.pone.0218381 (PMC6590983; doi:10.1371/journal.pone.0218381)
Supplement: S10 Table — (XLS) [file pone.0218381.s010.xls]

## Sheet: pathway_table
Supplementary Table 10. KEGG analysis of down-regulated DEGs of JS178 vs JR178
KEGG ID	Pathway	No. of sequences
ghi01100	Metabolic pathways	175
ghi01110	Biosynthesis of secondary metabolites	174
ghi00940	Phenylpropanoid biosynthesis	144
ghi04075	Plant hormone signal transduction	125
ghi01200	Carbon metabolism	101
ghi04626	Plant-pathogen interaction	90
ghi00480	Glutathione metabolism	85
ghi01230	Biosynthesis of amino acids	82
ghi00040	Pentose and glucuronate interconversions	72
ghi04141	Protein processing in endoplasmic reticulum	64
ghi00010	Glycolysis / Gluconeogenesis	64
ghi04144	Endocytosis - Gossypium hirsutum	64
ghi04016	MAPK signaling pathway	61
ghi00630	Glyoxylate and dicarboxylate metabolism	60
ghi03018	RNA degradation	59
ghi00520	Amino sugar and nucleotide sugar metabolism	57
ghi04070	Phosphatidylinositol signaling system	49
ghi03010	Ribosome	44
ghi00030	Pentose phosphate pathway	44
ghi04145	Phagosome	42
ghi00330	Arginine and proline metabolism	42
ghi03040	Spliceosome	41
ghi00564	Glycerophospholipid metabolism	40
ghi00051	Fructose and mannose metabolism	38
ghi00270	Cysteine and methionine metabolism	37
ghi00410	beta-Alanine metabolism	36
ghi00460	Cyanoamino acid metabolism	35
ghi00053	Ascorbate and aldarate metabolism	35
ghi04120	Ubiquitin mediated proteolysis	35
ghi00052	Galactose metabolism	35
ghi00710	Carbon fixation in photosynthetic organisms	34
ghi00280	Valine, leucine and isoleucine degradation	33
ghi01212	Fatty acid metabolism	30
ghi00780	Biotin metabolism	30
ghi00565	Ether lipid metabolism	30
ghi00061	Fatty acid biosynthesis	30
ghi00260	Glycine, serine and threonine metabolism	28
ghi00500	Starch and sucrose metabolism	28
ghi00620	Pyruvate metabolism	28
ghi00020	Citrate cycle (TCA cycle)	27
ghi00100	Steroid biosynthesis	27
ghi01210	Oxocarboxylic acid metabolism	27
ghi03013	RNA transport	25
ghi00380	Tryptophan metabolism	24
ghi00670	One carbon pool by folate	24
ghi04130	SNARE interactions in vesicular transport	24
ghi00562	Inositol phosphate metabolism	23
ghi00360	Phenylalanine metabolism	22
ghi00909	Sesquiterpenoid and triterpenoid biosynthesis	22
ghi00190	Oxidative phosphorylation	20
ghi00240	Pyrimidine metabolism	19
ghi00310	Lysine degradation	18
ghi00770	Pantothenate and CoA biosynthesis	17
ghi03008	Ribosome biogenesis in eukaryotes	17
ghi03050	Proteasome	16
ghi00230	Purine metabolism	16
ghi03410	Base excision repair	15
ghi03015	mRNA surveillance pathway	15
ghi00561	Glycerolipid metabolism	15
ghi00071	Fatty acid degradation	15
ghi00340	Histidine metabolism	15
ghi04712	Circadian rhythm - plant	14
ghi04146	Peroxisome	14
ghi00290	Valine, leucine and isoleucine biosynthesis	13
ghi00906	Carotenoid biosynthesis	13
ghi00592	alpha-Linolenic acid metabolism	13
ghi00600	Sphingolipid metabolism	13
ghi00591	Linoleic acid metabolism	13
ghi00941	Flavonoid biosynthesis	11
ghi03020	RNA polymerase	10
ghi03060	Protein export	9
ghi00430	Taurine and hypotaurine metabolism	8
ghi00750	Vitamin B6 metabolism	8
ghi00250	Alanine, aspartate and glutamate metabolism	8
ghi00650	Butanoate metabolism	8
ghi01040	Biosynthesis of unsaturated fatty acids	7
ghi03022	Basal transcription factors	7
ghi00640	Propanoate metabolism	5
ghi03420	Nucleotide excision repair	5
ghi00902	Monoterpenoid biosynthesis	5
ghi00905	Brassinosteroid biosynthesis	4
ghi00130	Ubiquinone and other terpenoid-quinone biosynthesis	3
ghi00860	Porphyrin and chlorophyll metabolism	3
ghi00195	Photosynthesis	3
ghi03030	DNA replication	2
ghi00511	Other glycan degradation	2
ghi04136	Autophagy - other	2
ghi00510	N-Glycan biosynthesis	2
