# Supplementary material for: Transcriptome analysis identified aberrant gene expression in pollen developmental pathways leading to CGMS in cotton (Gossypium hirsutum L.)
Source: PLoS One. 2019 Jun 24;14(6):e0218381. doi: 10.1371/journal.pone.0218381 (PMC6590983; doi:10.1371/journal.pone.0218381)
Supplement: S11 Table — (XLS) [file pone.0218381.s011.xls]

## Sheet: Down S vs fertile
Supplementary Table 11 . GO classification of the down-regulated DEGs between sterile and fertile lines.
GO.ID	Term	Annotated	Count	Expected	p-value	q-value	Aspect	Genes	Origin input
GO:0044763	single-organism cellular process	9141	157	133.63	0.00827	0.9217	P	Gh_A01G0799, Gh_A01G0900, Gh_A01G1216, Gh_A01G1231, Gh_A02G0132, Gh_A02G0332, Gh_A03G0321, Gh_A03G0780, Gh_A03G1091, Gh_A03G1318, Gh_A03G1552, Gh_A03G1706, Gh_A05G1627, Gh_A05G1949, Gh_A05G2495, Gh_A05G3472, Gh_A05G3473, Gh_A05G3784, Gh_A05G3820, Gh_A05G3931, Gh_A06G0232, Gh_A06G0429, Gh_A06G0604, Gh_A06G0708, Gh_A06G0769, Gh_A06G1672, Gh_A07G0166, Gh_A07G0355, Gh_A07G0470, Gh_A07G1263, Gh_A08G00…	GH_A01G0799, GH_A01G0900, GH_A01G1216, GH_A01G1231, GH_A02G0132, GH_A02G0332, GH_A03G0321, GH_A03G0780, GH_A03G1091, GH_A03G1318, GH_A03G1552, GH_A03G1706, GH_A05G1627, GH_A05G1949, GH_A05G2495, GH_A05G3472, GH_A05G3473, GH_A05G3784, GH_A05G3820, GH_A05G3931, GH_A06G0232, GH_A06G0429, GH_A06G0604, GH_A06G0708, GH_A06G0769, GH_A06G1672, GH_A07G0166, GH_A07G0355, GH_A07G0470, GH_A07G1263, GH_A08G00…
GO:0009555	pollen development	231	43	3.38	4e-05	0.01725	P	Gh_A03G1091, Gh_A06G0232, Gh_A08G2286, Gh_A09G2313, Gh_A11G2384, Gh_A12G0337, Gh_A12G0367, Gh_D01G0225, Gh_D06G1740, Gh_D12G0110, Gh_D12G1132, Gh_D12G2768, Gh_D13G0946, Gh_A02G0332, Gh_A03G1091, Gh_A05G3820, Gh_A06G0232, Gh_A08G0195, Gh_A08G1087, Gh_A08G1305, Gh_A08G2286, Gh_A09G2313, Gh_A10G1503, Gh_A12G0367, Gh_A13G0500, Gh_D01G0058, Gh_D01G1631, Gh_D03G0483, Gh_D04G0202, Gh_D05G0077, Gh_D05G07…	GH_A03G1091, GH_A06G0232, GH_A08G2286, GH_A09G2313, GH_A11G2384, GH_A12G0337, GH_A12G0367, GH_D01G0225, GH_D06G1740, GH_D12G0110, GH_D12G1132, GH_D12G2768, GH_D13G0946
GO:0005975	carbohydrate metabolic process	1979	43	28.93	0.00616	0.7896	P	Gh_A01G1216, Gh_A03G0553, Gh_A03G0670, Gh_A05G2362, Gh_A05G2978, Gh_A05G3682, Gh_A06G0232, Gh_A06G0604, Gh_A06G0769, Gh_A07G0470, Gh_A07G2081, Gh_A08G0195, Gh_A08G0706, Gh_A08G1305, Gh_A08G2286, Gh_A09G0615, Gh_A09G2322, Gh_A11G1656, Gh_A13G0500, Gh_A13G0761, Gh_D02G1986, Gh_D03G0343, Gh_D03G0483, Gh_D03G0652, Gh_D04G1372, Gh_D04G1783, Gh_D05G0069, Gh_D05G0077, Gh_D05G0084, Gh_D05G1283, Gh_D05G23…	GH_A01G1216, GH_A03G0553, GH_A03G0670, GH_A05G2362, GH_A05G2978, GH_A05G3682, GH_A06G0232, GH_A06G0604, GH_A06G0769, GH_A07G0470, GH_A07G2081, GH_A08G0195, GH_A08G0706, GH_A08G1305, GH_A08G2286, GH_A09G0615, GH_A09G2322, GH_A11G1656, GH_A13G0500, GH_A13G0761, GH_D02G1986, GH_D03G0343, GH_D03G0483, GH_D03G0652, GH_D04G1372, GH_D04G1783, GH_D05G0069, GH_D05G0077, GH_D05G0084, GH_D05G1283, GH_D05G23…
GO:0048658	anther wall tapetum development	18	33	0.26	4.8e-06	0.002277	P	Gh_A12G0337, Gh_D06G1740, Gh_D10G0179, Gh_D12G0328, Gh_D13G0946, Gh_A01G0613, Gh_A01G1388, Gh_A02G0223, Gh_A02G0542, Gh_A03G2025, Gh_A05G1328, Gh_A05G1635, Gh_A05G3141, Gh_A08G0345, Gh_A10G1767, Gh_A11G0400, Gh_A12G1014, Gh_A12G2062, Gh_A13G2003, Gh_D01G1726, Gh_A03G1091, Gh_A06G0232, Gh_A08G2286, Gh_A09G2313, Gh_A12G0367, Gh_D12G0110, Gh_D12G1132, Gh_D12G2768, Gh_D01G2313, Gh_D01G2314, Gh_D02G06…	GH_A12G0337, GH_D06G1740, GH_D10G0179, GH_D12G0328, GH_D13G0946
GO:0071554	cell wall organization or biogenesis	597	33	8.73	0.00022	0.08027	P	Gh_A05G0808, Gh_A05G3493, Gh_A06G0232, Gh_A08G0195, Gh_A08G1305, Gh_A09G1454, Gh_A09G2322, Gh_A10G1503, Gh_A13G0500, Gh_A13G2059, Gh_D01G1313, Gh_D01G1631, Gh_D03G0483, Gh_D05G0077, Gh_D06G1740, Gh_D07G0144, Gh_D07G0974, Gh_D08G1682, Gh_D09G2019, Gh_D11G3302, Gh_D12G2455, Gh_A05G0808, Gh_A05G3493, Gh_A09G1454, Gh_A10G1503, Gh_A13G2059, Gh_D01G1313, Gh_D05G0077, Gh_D06G1740, Gh_D07G0144, Gh_D07G09…	GH_A05G0808, GH_A05G3493, GH_A06G0232, GH_A08G0195, GH_A08G1305, GH_A09G1454, GH_A09G2322, GH_A10G1503, GH_A13G0500, GH_A13G2059, GH_D01G1313, GH_D01G1631, GH_D03G0483, GH_D05G0077, GH_D06G1740, GH_D07G0144, GH_D07G0974, GH_D08G1682, GH_D09G2019, GH_D11G3302, GH_D12G2455
GO:0016788	hydrolase activity, acting on ester bonds	1261	31	18.11	0.00292	0.8945	F	Gh_A02G0755, Gh_A03G1318, Gh_A05G3820, Gh_A06G1342, Gh_A08G2316, Gh_A09G0200, Gh_A11G1478, Gh_A11G2206, Gh_A12G2174, Gh_A12G2214, Gh_A13G1426, Gh_D01G0058, Gh_D02G0034, Gh_D04G0205, Gh_D05G0020, Gh_D05G2254, Gh_D05G3151, Gh_D05G3595, Gh_D07G0002, Gh_D07G0144, Gh_D07G1695, Gh_D07G1763, Gh_D07G1851, Gh_D08G2688, Gh_D08G2690, Gh_D11G1634, Gh_D12G0242, Gh_D12G2353, Gh_D12G2455, Gh_D13G0265, Gh_D13G02…	GH_A02G0755, GH_A03G1318, GH_A05G3820, GH_A06G1342, GH_A08G2316, GH_A09G0200, GH_A11G1478, GH_A11G2206, GH_A12G2174, GH_A12G2214, GH_A13G1426, GH_D01G0058, GH_D02G0034, GH_D04G0205, GH_D05G0020, GH_D05G2254, GH_D05G3151, GH_D05G3595, GH_D07G0002, GH_D07G0144, GH_D07G1695, GH_D07G1763, GH_D07G1851, GH_D08G2688, GH_D08G2690, GH_D11G1634, GH_D12G0242, GH_D12G2353, GH_D12G2455, GH_D13G0265, GH_D13G02…
GO:0046906	tetrapyrrole binding	1076	27	15.46	0.00404	0.8945	F	Gh_A01G0613, Gh_A01G1388, Gh_A02G0223, Gh_A02G0542, Gh_A03G2025, Gh_A05G1328, Gh_A05G1635, Gh_A05G3141, Gh_A08G0345, Gh_A10G1767, Gh_A11G0400, Gh_A12G1014, Gh_A12G2062, Gh_A13G2003, Gh_D01G1726, Gh_D01G2313, Gh_D01G2314, Gh_D02G0606, Gh_D03G0436, Gh_D03G1107, Gh_D04G0742, Gh_D05G1626, Gh_D05G1817, Gh_D11G0463, Gh_D12G1132, Gh_D12G2482, Gh_D12G2768	GH_A01G0613, GH_A01G1388, GH_A02G0223, GH_A02G0542, GH_A03G2025, GH_A05G1328, GH_A05G1635, GH_A05G3141, GH_A08G0345, GH_A10G1767, GH_A11G0400, GH_A12G1014, GH_A12G2062, GH_A13G2003, GH_D01G1726, GH_D01G2313, GH_D01G2314, GH_D02G0606, GH_D03G0436, GH_D03G1107, GH_D04G0742, GH_D05G1626, GH_D05G1817, GH_D11G0463, GH_D12G1132, GH_D12G2482, GH_D12G2768
GO:0044085	cellular component biogenesis	945	24	13.81	0.00666	0.8313	P	Gh_A02G0332, Gh_A03G1091, Gh_A05G3820, Gh_A06G0232, Gh_A08G0195, Gh_A08G1087, Gh_A08G1305, Gh_A08G2286, Gh_A09G2313, Gh_A10G1503, Gh_A12G0367, Gh_A13G0500, Gh_D01G0058, Gh_D01G1631, Gh_D03G0483, Gh_D04G0202, Gh_D05G0077, Gh_D05G0717, Gh_D07G1269, Gh_D08G1682, Gh_D12G0110, Gh_D12G1132, Gh_D12G1615, Gh_D12G2768	GH_A02G0332, GH_A03G1091, GH_A05G3820, GH_A06G0232, GH_A08G0195, GH_A08G1087, GH_A08G1305, GH_A08G2286, GH_A09G2313, GH_A10G1503, GH_A12G0367, GH_A13G0500, GH_D01G0058, GH_D01G1631, GH_D03G0483, GH_D04G0202, GH_D05G0077, GH_D05G0717, GH_D07G1269, GH_D08G1682, GH_D12G0110, GH_D12G1132, GH_D12G1615, GH_D12G2768
GO:0005576	extracellular region	522	22	8.08	2.1e-05	0.01432	C	Gh_A03G0046, Gh_A03G1552, Gh_A05G0808, Gh_A05G3473, Gh_A05G3493, Gh_A08G0195, Gh_A09G1454, Gh_A10G0858, Gh_A13G0500, Gh_A13G2059, Gh_D01G2166, Gh_D02G0606, Gh_D03G0483, Gh_D05G1626, Gh_D07G0974, Gh_D08G1682, Gh_D08G1777, Gh_D09G1454, Gh_D10G0719, Gh_D10G0895, Gh_D10G2461, Gh_D11G3302	GH_A03G0046, GH_A03G1552, GH_A05G0808, GH_A05G3473, GH_A05G3493, GH_A08G0195, GH_A09G1454, GH_A10G0858, GH_A13G0500, GH_A13G2059, GH_D01G2166, GH_D02G0606, GH_D03G0483, GH_D05G1626, GH_D07G0974, GH_D08G1682, GH_D08G1777, GH_D09G1454, GH_D10G0719, GH_D10G0895, GH_D10G2461, GH_D11G3302
GO:0009653	anatomical structure morphogenesis	706	20	10.32	0.00403	0.7079	P	Gh_A03G1091, Gh_A05G3784, Gh_A06G0232, Gh_A07G1263, Gh_A08G2286, Gh_A09G2313, Gh_A12G0367, Gh_D01G0701, Gh_D03G0436, Gh_D03G1687, Gh_D04G0298, Gh_D05G1744, Gh_D05G2068, Gh_D10G0545, Gh_D12G0110, Gh_D12G0328, Gh_D12G1132, Gh_D12G2768, Gh_D13G0285, Gh_D13G1129	GH_A03G1091, GH_A05G3784, GH_A06G0232, GH_A07G1263, GH_A08G2286, GH_A09G2313, GH_A12G0367, GH_D01G0701, GH_D03G0436, GH_D03G1687, GH_D04G0298, GH_D05G1744, GH_D05G2068, GH_D10G0545, GH_D12G0110, GH_D12G0328, GH_D12G1132, GH_D12G2768, GH_D13G0285, GH_D13G1129
GO:0045229	external encapsulating structure organization	396	20	5.79	1.9e-06	0.001126	P	Gh_A03G1091, Gh_A05G0808, Gh_A05G3493, Gh_A06G0232, Gh_A08G2286, Gh_A09G1454, Gh_A09G2313, Gh_A10G1503, Gh_A12G0367, Gh_A13G2059, Gh_D01G1313, Gh_D05G0077, Gh_D06G1740, Gh_D07G0144, Gh_D07G0974, Gh_D11G3302, Gh_D12G0110, Gh_D12G1132, Gh_D12G2455, Gh_D12G2768	GH_A03G1091, GH_A05G0808, GH_A05G3493, GH_A06G0232, GH_A08G2286, GH_A09G1454, GH_A09G2313, GH_A10G1503, GH_A12G0367, GH_A13G2059, GH_D01G1313, GH_D05G0077, GH_D06G1740, GH_D07G0144, GH_D07G0974, GH_D11G3302, GH_D12G0110, GH_D12G1132, GH_D12G2455, GH_D12G2768
GO:0006979	response to oxidative stress	506	18	7.4	0.00053	0.1796	P	Gh_A01G1388, Gh_A02G0542, Gh_A05G1328, Gh_A05G1635, Gh_A05G3141, Gh_A06G0708, Gh_A08G0345, Gh_A11G0400, Gh_A13G2003, Gh_D01G1726, Gh_D02G0606, Gh_D02G2009, Gh_D05G1626, Gh_D05G1817, Gh_D07G1246, Gh_D08G0504, Gh_D08G0810, Gh_D11G0463	GH_A01G1388, GH_A02G0542, GH_A05G1328, GH_A05G1635, GH_A05G3141, GH_A06G0708, GH_A08G0345, GH_A11G0400, GH_A13G2003, GH_D01G1726, GH_D02G0606, GH_D02G2009, GH_D05G1626, GH_D05G1817, GH_D07G1246, GH_D08G0504, GH_D08G0810, GH_D11G0463
GO:0044262	cellular carbohydrate metabolic process	561	16	8.2	0.009	0.9246	P	Gh_A05G2362, Gh_A06G0232, Gh_A07G0470, Gh_A08G0195, Gh_A08G0706, Gh_A08G1305, Gh_A13G0500, Gh_D03G0343, Gh_D03G0483, Gh_D05G0077, Gh_D05G0084, Gh_D05G3860, Gh_D07G0535, Gh_D08G0823, Gh_D08G1682, Gh_D11G2235	GH_A05G2362, GH_A06G0232, GH_A07G0470, GH_A08G0195, GH_A08G0706, GH_A08G1305, GH_A13G0500, GH_D03G0343, GH_D03G0483, GH_D05G0077, GH_D05G0084, GH_D05G3860, GH_D07G0535, GH_D08G0823, GH_D08G1682, GH_D11G2235
GO:0016209	antioxidant activity	332	13	4.77	0.00115	0.5697	F	Gh_A01G1388, Gh_A02G0542, Gh_A05G1328, Gh_A05G1635, Gh_A05G3141, Gh_A08G0345, Gh_A11G0400, Gh_A13G2003, Gh_D01G1726, Gh_D02G0606, Gh_D05G1626, Gh_D05G1817, Gh_D11G0463	GH_A01G1388, GH_A02G0542, GH_A05G1328, GH_A05G1635, GH_A05G3141, GH_A08G0345, GH_A11G0400, GH_A13G2003, GH_D01G1726, GH_D02G0606, GH_D05G1626, GH_D05G1817, GH_D11G0463
GO:0016684	oxidoreductase activity, acting on peroxide as acceptor	294	13	4.22	0.00038	0.2982	F	Gh_A01G1388, Gh_A02G0542, Gh_A05G1328, Gh_A05G1635, Gh_A05G3141, Gh_A08G0345, Gh_A11G0400, Gh_A13G2003, Gh_D01G1726, Gh_D02G0606, Gh_D05G1626, Gh_D05G1817, Gh_D11G0463	GH_A01G1388, GH_A02G0542, GH_A05G1328, GH_A05G1635, GH_A05G3141, GH_A08G0345, GH_A11G0400, GH_A13G2003, GH_D01G1726, GH_D02G0606, GH_D05G1626, GH_D05G1817, GH_D11G0463
GO:0004601	peroxidase activity	289	13	4.15	0.00032	0.2982	F	Gh_A01G1388, Gh_A02G0542, Gh_A05G1328, Gh_A05G1635, Gh_A05G3141, Gh_A08G0345, Gh_A11G0400, Gh_A13G2003, Gh_D01G1726, Gh_D02G0606, Gh_D05G1626, Gh_D05G1817, Gh_D11G0463	GH_A01G1388, GH_A02G0542, GH_A05G1328, GH_A05G1635, GH_A05G3141, GH_A08G0345, GH_A11G0400, GH_A13G2003, GH_D01G1726, GH_D02G0606, GH_D05G1626, GH_D05G1817, GH_D11G0463
GO:0032989	cellular component morphogenesis	362	13	5.29	0.0028	0.5108	P	Gh_A03G1091, Gh_A05G3784, Gh_A06G0232, Gh_A08G2286, Gh_A09G2313, Gh_A12G0367, Gh_D01G0701, Gh_D05G1744, Gh_D05G2068, Gh_D10G0545, Gh_D12G0110, Gh_D12G1132, Gh_D12G2768	GH_A03G1091, GH_A05G3784, GH_A06G0232, GH_A08G2286, GH_A09G2313, GH_A12G0367, GH_D01G0701, GH_D05G1744, GH_D05G2068, GH_D10G0545, GH_D12G0110, GH_D12G1132, GH_D12G2768
GO:0048229	gametophyte development	316	13	4.62	0.00084	0.249	P	Gh_A03G1091, Gh_A06G0232, Gh_A08G2286, Gh_A09G2313, Gh_A11G2384, Gh_A12G0337, Gh_A12G0367, Gh_D01G0225, Gh_D06G1740, Gh_D12G0110, Gh_D12G1132, Gh_D12G2768, Gh_D13G0946	GH_A03G1091, GH_A06G0232, GH_A08G2286, GH_A09G2313, GH_A11G2384, GH_A12G0337, GH_A12G0367, GH_D01G0225, GH_D06G1740, GH_D12G0110, GH_D12G1132, GH_D12G2768, GH_D13G0946
GO:0048046	apoplast	323	12	5	0.0046	0.7502	C	Gh_A03G1552, Gh_A05G3473, Gh_A08G0195, Gh_A10G0858, Gh_A13G0500, Gh_D01G2166, Gh_D03G0483, Gh_D08G1682, Gh_D09G1454, Gh_D10G0719, Gh_D10G0895, Gh_D10G2461	GH_A03G1552, GH_A05G3473, GH_A08G0195, GH_A10G0858, GH_A13G0500, GH_D01G2166, GH_D03G0483, GH_D08G1682, GH_D09G1454, GH_D10G0719, GH_D10G0895, GH_D10G2461
GO:0048646	anatomical structure formation involved in morphogenesis	160	12	2.34	4.5e-06	0.002277	P	Gh_A03G1091, Gh_A06G0232, Gh_A08G2286, Gh_A09G2313, Gh_A12G0367, Gh_D03G0436, Gh_D04G0298, Gh_D12G0110, Gh_D12G0328, Gh_D12G1132, Gh_D12G2768, Gh_D13G1129	GH_A03G1091, GH_A06G0232, GH_A08G2286, GH_A09G2313, GH_A12G0367, GH_D03G0436, GH_D04G0298, GH_D12G0110, GH_D12G0328, GH_D12G1132, GH_D12G2768, GH_D13G1129
GO:0071555	cell wall organization	368	12	5.38	0.00842	0.9217	P	Gh_A05G0808, Gh_A05G3493, Gh_A09G1454, Gh_A10G1503, Gh_A13G2059, Gh_D01G1313, Gh_D05G0077, Gh_D06G1740, Gh_D07G0144, Gh_D07G0974, Gh_D11G3302, Gh_D12G2455	GH_A05G0808, GH_A05G3493, GH_A09G1454, GH_A10G1503, GH_A13G2059, GH_D01G1313, GH_D05G0077, GH_D06G1740, GH_D07G0144, GH_D07G0974, GH_D11G3302, GH_D12G2455
GO:0048827	phyllome development	373	12	5.45	0.00931	0.9246	P	Gh_A04G0861, Gh_A07G1263, Gh_A12G0337, Gh_A12G1505, Gh_D04G0298, Gh_D05G2375, Gh_D05G2906, Gh_D06G1740, Gh_D08G0810, Gh_D10G0179, Gh_D12G0328, Gh_D13G0946	GH_A04G0861, GH_A07G1263, GH_A12G0337, GH_A12G1505, GH_D04G0298, GH_D05G2375, GH_D05G2906, GH_D06G1740, GH_D08G0810, GH_D10G0179, GH_D12G0328, GH_D13G0946
GO:0006073	cellular glucan metabolic process	329	11	4.81	0.00957	0.9246	P	Gh_A05G2362, Gh_A08G0195, Gh_A08G0706, Gh_A08G1305, Gh_A13G0500, Gh_D03G0483, Gh_D05G0077, Gh_D05G0084, Gh_D08G0823, Gh_D08G1682, Gh_D11G2235	GH_A05G2362, GH_A08G0195, GH_A08G0706, GH_A08G1305, GH_A13G0500, GH_D03G0483, GH_D05G0077, GH_D05G0084, GH_D08G0823, GH_D08G1682, GH_D11G2235
GO:0044042	glucan metabolic process	329	11	4.81	0.00957	0.9246	P	Gh_A05G2362, Gh_A08G0195, Gh_A08G0706, Gh_A08G1305, Gh_A13G0500, Gh_D03G0483, Gh_D05G0077, Gh_D05G0084, Gh_D08G0823, Gh_D08G1682, Gh_D11G2235	GH_A05G2362, GH_A08G0195, GH_A08G0706, GH_A08G1305, GH_A13G0500, GH_D03G0483, GH_D05G0077, GH_D05G0084, GH_D08G0823, GH_D08G1682, GH_D11G2235
GO:0071669	plant-type cell wall organization or biogenesis	243	11	3.55	0.00097	0.2706	P	Gh_A05G0808, Gh_A05G3493, Gh_A06G0232, Gh_A08G1305, Gh_A09G1454, Gh_A10G1503, Gh_A13G2059, Gh_D01G1631, Gh_D05G0077, Gh_D07G0974, Gh_D11G3302	GH_A05G0808, GH_A05G3493, GH_A06G0232, GH_A08G1305, GH_A09G1454, GH_A10G1503, GH_A13G2059, GH_D01G1631, GH_D05G0077, GH_D07G0974, GH_D11G3302
GO:0019748	secondary metabolic process	189	11	2.76	0.00011	0.04348	P	Gh_A08G1305, Gh_A10G0858, Gh_A12G0367, Gh_D01G1313, Gh_D01G1631, Gh_D01G2166, Gh_D04G0298, Gh_D05G1123, Gh_D09G1454, Gh_D10G0895, Gh_D10G2461	GH_A08G1305, GH_A10G0858, GH_A12G0367, GH_D01G1313, GH_D01G1631, GH_D01G2166, GH_D04G0298, GH_D05G1123, GH_D09G1454, GH_D10G0895, GH_D10G2461
GO:0042546	cell wall biogenesis	242	9	3.54	0.00963	0.9246	P	Gh_A06G0232, Gh_A08G0195, Gh_A08G1305, Gh_A10G1503, Gh_A13G0500, Gh_D01G1631, Gh_D03G0483, Gh_D05G0077, Gh_D08G1682	GH_A06G0232, GH_A08G0195, GH_A08G1305, GH_A10G1503, GH_A13G0500, GH_D01G1631, GH_D03G0483, GH_D05G0077, GH_D08G1682
GO:0030198	extracellular matrix organization	71	9	1.04	9.4e-07	0.0006369	P	Gh_A03G1091, Gh_A06G0232, Gh_A08G2286, Gh_A09G2313, Gh_A10G1503, Gh_A12G0367, Gh_D12G0110, Gh_D12G1132, Gh_D12G2768	GH_A03G1091, GH_A06G0232, GH_A08G2286, GH_A09G2313, GH_A10G1503, GH_A12G0367, GH_D12G0110, GH_D12G1132, GH_D12G2768
GO:0043062	extracellular structure organization	71	9	1.04	9.4e-07	0.0006369	P	Gh_A03G1091, Gh_A06G0232, Gh_A08G2286, Gh_A09G2313, Gh_A10G1503, Gh_A12G0367, Gh_D12G0110, Gh_D12G1132, Gh_D12G2768	GH_A03G1091, GH_A06G0232, GH_A08G2286, GH_A09G2313, GH_A10G1503, GH_A12G0367, GH_D12G0110, GH_D12G1132, GH_D12G2768
GO:0010927	cellular component assembly involved in morphogenesis	34	8	0.5	2.5e-08	2.371e-05	P	Gh_A03G1091, Gh_A06G0232, Gh_A08G2286, Gh_A09G2313, Gh_A12G0367, Gh_D12G0110, Gh_D12G1132, Gh_D12G2768	GH_A03G1091, GH_A06G0232, GH_A08G2286, GH_A09G2313, GH_A12G0367, GH_D12G0110, GH_D12G1132, GH_D12G2768
GO:0085029	extracellular matrix assembly	31	8	0.45	1.1e-08	1.304e-05	P	Gh_A03G1091, Gh_A06G0232, Gh_A08G2286, Gh_A09G2313, Gh_A12G0367, Gh_D12G0110, Gh_D12G1132, Gh_D12G2768	GH_A03G1091, GH_A06G0232, GH_A08G2286, GH_A09G2313, GH_A12G0367, GH_D12G0110, GH_D12G1132, GH_D12G2768
GO:0048438	floral whorl development	157	8	2.3	0.00225	0.4447	P	Gh_A07G1263, Gh_A12G0337, Gh_D05G2375, Gh_D06G1740, Gh_D10G0179, Gh_D12G0328, Gh_D12G0778, Gh_D13G0946	GH_A07G1263, GH_A12G0337, GH_D05G2375, GH_D06G1740, GH_D10G0179, GH_D12G0328, GH_D12G0778, GH_D13G0946
GO:0009698	phenylpropanoid metabolic process	149	8	2.18	0.00162	0.3659	P	Gh_A08G1305, Gh_A10G0858, Gh_D01G1631, Gh_D01G2166, Gh_D05G1123, Gh_D09G1454, Gh_D10G0895, Gh_D10G2461	GH_A08G1305, GH_A10G0858, GH_D01G1631, GH_D01G2166, GH_D05G1123, GH_D09G1454, GH_D10G0895, GH_D10G2461
GO:0010584	pollen exine formation	23	8	0.34	7.9e-10	3.747e-06	P	Gh_A03G1091, Gh_A06G0232, Gh_A08G2286, Gh_A09G2313, Gh_A12G0367, Gh_D12G0110, Gh_D12G1132, Gh_D12G2768	GH_A03G1091, GH_A06G0232, GH_A08G2286, GH_A09G2313, GH_A12G0367, GH_D12G0110, GH_D12G1132, GH_D12G2768
GO:0010208	pollen wall assembly	31	8	0.45	1.1e-08	1.304e-05	P	Gh_A03G1091, Gh_A06G0232, Gh_A08G2286, Gh_A09G2313, Gh_A12G0367, Gh_D12G0110, Gh_D12G1132, Gh_D12G2768	GH_A03G1091, GH_A06G0232, GH_A08G2286, GH_A09G2313, GH_A12G0367, GH_D12G0110, GH_D12G1132, GH_D12G2768
GO:0016903	oxidoreductase activity, acting on the aldehyde or oxo group of donors	140	7	2.01	0.00424	0.8945	F	Gh_A01G0799, Gh_A05G2038, Gh_A07G2081, Gh_A12G1314, Gh_D02G2009, Gh_D07G2296, Gh_D12G1438	GH_A01G0799, GH_A05G2038, GH_A07G2081, GH_A12G1314, GH_D02G2009, GH_D07G2296, GH_D12G1438
GO:0009808	lignin metabolic process	112	7	1.64	0.00132	0.3295	P	Gh_A08G1305, Gh_A10G0858, Gh_D01G2166, Gh_D05G1123, Gh_D09G1454, Gh_D10G0895, Gh_D10G2461	GH_A08G1305, GH_A10G0858, GH_D01G2166, GH_D05G1123, GH_D09G1454, GH_D10G0895, GH_D10G2461
GO:0016620	oxidoreductase activity, acting on the aldehyde or oxo group of donors, NAD or NADP as acceptor	107	6	1.54	0.00456	0.8945	F	Gh_A01G0799, Gh_A07G2081, Gh_A12G1314, Gh_D02G2009, Gh_D07G2296, Gh_D12G1438	GH_A01G0799, GH_A07G2081, GH_A12G1314, GH_D02G2009, GH_D07G2296, GH_D12G1438
GO:0048193	Golgi vesicle transport	117	6	1.71	0.00756	0.919	P	Gh_A12G0846, Gh_A13G0074, Gh_D05G3941, Gh_D06G0798, Gh_D09G2154, Gh_D12G0262	GH_A12G0846, GH_A13G0074, GH_D05G3941, GH_D06G0798, GH_D09G2154, GH_D12G0262
GO:0072593	reactive oxygen species metabolic process	107	6	1.56	0.00493	0.7086	P	Gh_A01G0799, Gh_A06G0708, Gh_D01G1726, Gh_D02G0606, Gh_D04G0298, Gh_D05G1626	GH_A01G0799, GH_A06G0708, GH_D01G1726, GH_D02G0606, GH_D04G0298, GH_D05G1626
GO:0044550	secondary metabolite biosynthetic process	95	6	1.39	0.00274	0.5108	P	Gh_A08G1305, Gh_A12G0367, Gh_D01G1313, Gh_D01G1631, Gh_D04G0298, Gh_D05G1123	GH_A08G1305, GH_A12G0367, GH_D01G1313, GH_D01G1631, GH_D04G0298, GH_D05G1123
GO:0090376	seed trichome differentiation	119	6	1.74	0.00819	0.9217	P	Gh_A05G3784, Gh_D01G0701, Gh_D01G1631, Gh_D05G1744, Gh_D05G2068, Gh_D05G2375	GH_A05G3784, GH_D01G0701, GH_D01G1631, GH_D05G1744, GH_D05G2068, GH_D05G2375
GO:0052716	hydroquinone:oxygen oxidoreductase activity	71	5	1.02	0.00359	0.8945	F	Gh_A10G0858, Gh_D01G2166, Gh_D09G1454, Gh_D10G0895, Gh_D10G2461	GH_A10G0858, GH_D01G2166, GH_D09G1454, GH_D10G0895, GH_D10G2461
GO:0048466	androecium development	79	5	1.15	0.00606	0.7896	P	Gh_A12G0337, Gh_D06G1740, Gh_D10G0179, Gh_D12G0328, Gh_D13G0946	GH_A12G0337, GH_D06G1740, GH_D10G0179, GH_D12G0328, GH_D13G0946
GO:0048653	anther development	58	5	0.85	0.00158	0.3659	P	Gh_A12G0337, Gh_D06G1740, Gh_D10G0179, Gh_D12G0328, Gh_D13G0946	GH_A12G0337, GH_D06G1740, GH_D10G0179, GH_D12G0328, GH_D13G0946
GO:0010150	leaf senescence	75	5	1.1	0.00487	0.7086	P	Gh_A04G0861, Gh_A12G1505, Gh_D04G0298, Gh_D05G2906, Gh_D08G0810	GH_A04G0861, GH_A12G1505, GH_D04G0298, GH_D05G2906, GH_D08G0810
GO:0046274	lignin catabolic process	73	5	1.07	0.00434	0.7086	P	Gh_A10G0858, Gh_D01G2166, Gh_D09G1454, Gh_D10G0895, Gh_D10G2461	GH_A10G0858, GH_D01G2166, GH_D09G1454, GH_D10G0895, GH_D10G2461
GO:0010260	organ senescence	75	5	1.1	0.00487	0.7086	P	Gh_A04G0861, Gh_A12G1505, Gh_D04G0298, Gh_D05G2906, Gh_D08G0810	GH_A04G0861, GH_A12G1505, GH_D04G0298, GH_D05G2906, GH_D08G0810
GO:0046271	phenylpropanoid catabolic process	74	5	1.08	0.0046	0.7086	P	Gh_A10G0858, Gh_D01G2166, Gh_D09G1454, Gh_D10G0895, Gh_D10G2461	GH_A10G0858, GH_D01G2166, GH_D09G1454, GH_D10G0895, GH_D10G2461
GO:0080110	sporopollenin biosynthetic process	6	5	0.09	3.9e-09	9.249e-06	P	Gh_A03G1091, Gh_A12G0367, Gh_D12G0110, Gh_D12G1132, Gh_D12G2768	GH_A03G1091, GH_A12G0367, GH_D12G0110, GH_D12G1132, GH_D12G2768
GO:0048443	stamen development	79	5	1.15	0.00606	0.7896	P	Gh_A12G0337, Gh_D06G1740, Gh_D10G0179, Gh_D12G0328, Gh_D13G0946	GH_A12G0337, GH_D06G1740, GH_D10G0179, GH_D12G0328, GH_D13G0946
GO:0030127	COPII vesicle coat	44	4	0.68	0.0047	0.7502	C	Gh_A12G0846, Gh_A13G0074, Gh_D06G0798, Gh_D09G2154	GH_A12G0846, GH_A13G0074, GH_D06G0798, GH_D09G2154
GO:0030134	ER to Golgi transport vesicle	46	4	0.71	0.0055	0.7502	C	Gh_A12G0846, Gh_A13G0074, Gh_D06G0798, Gh_D09G2154	GH_A12G0846, GH_A13G0074, GH_D06G0798, GH_D09G2154
GO:0012507	ER to Golgi transport vesicle membrane	44	4	0.68	0.0047	0.7502	C	Gh_A12G0846, Gh_A13G0074, Gh_D06G0798, Gh_D09G2154	GH_A12G0846, GH_A13G0074, GH_D06G0798, GH_D09G2154
GO:0042743	hydrogen peroxide metabolic process	37	4	0.54	0.00203	0.4269	P	Gh_D01G1726, Gh_D02G0606, Gh_D04G0298, Gh_D05G1626	GH_D01G1726, GH_D02G0606, GH_D04G0298, GH_D05G1626
GO:0052545	callose localization	28	3	0.41	0.00775	0.919	P	Gh_D01G1313, Gh_D06G1740, Gh_D13G0946	GH_D01G1313, GH_D06G1740, GH_D13G0946
GO:0042744	hydrogen peroxide catabolic process	23	3	0.34	0.00442	0.7086	P	Gh_D01G1726, Gh_D02G0606, Gh_D05G1626	GH_D01G1726, GH_D02G0606, GH_D05G1626
GO:0033037	polysaccharide localization	29	3	0.42	0.00855	0.9217	P	Gh_D01G1313, Gh_D06G1740, Gh_D13G0946	GH_D01G1313, GH_D06G1740, GH_D13G0946
GO:0004474	malate synthase activity	2	2	0.03	0.00021	0.2982	F	Gh_A07G0470, Gh_D07G0535	GH_A07G0470, GH_D07G0535
GO:0016647	oxidoreductase activity, acting on the CH-NH group of donors, oxygen as acceptor	7	2	0.1	0.00412	0.8945	F	Gh_D06G1118, Gh_D12G0881	GH_D06G1118, GH_D12G0881
GO:0009976	tocopherol cyclase activity	4	2	0.06	0.00121	0.5697	F	Gh_A07G0166, Gh_D07G0223	GH_A07G0166, GH_D07G0223
GO:0071324	cellular response to disaccharide stimulus	8	2	0.12	0.00563	0.7854	P	Gh_D04G0298, Gh_D13G0285	GH_D04G0298, GH_D13G0285
GO:0006097	glyoxylate cycle	4	2	0.06	0.00125	0.3294	P	Gh_A07G0470, Gh_D07G0535	GH_A07G0470, GH_D07G0535
GO:0046487	glyoxylate metabolic process	5	2	0.07	0.00207	0.4269	P	Gh_A07G0470, Gh_D07G0535	GH_A07G0470, GH_D07G0535
GO:0009833	plant-type primary cell wall biogenesis	3	2	0.04	0.00063	0.1992	P	Gh_A08G1305, Gh_D05G0077	GH_A08G1305, GH_D05G0077

## Sheet: Sheet1
term_type	term	number	percent	GO	%
