# Supplementary material for: Transcriptome analysis identified aberrant gene expression in pollen developmental pathways leading to CGMS in cotton (Gossypium hirsutum L.)
Source: PLoS One. 2019 Jun 24;14(6):e0218381. doi: 10.1371/journal.pone.0218381 (PMC6590983; doi:10.1371/journal.pone.0218381)
Supplement: S12 Table — (XLS) [file pone.0218381.s012.xls]

## Sheet: Q1Q3
Table : List of primers with details of sequence and expression profile used for qRT-PCR validation (14 randomly selected transcripts)
Sr. No.	Gene ID	Gene Name / Target	Primer Sequence (F)	Primer Sequence (R)	Product size (bp)	Fold Change in RNA-Seq	Fold Change in qPCR	Concordance with NGS Data
1	Gh_A05G3682	beta-galactosidase 16	GTTGGGGCTTCGAAGGGTAA	AACGTTGCTTGAGGAGTGGT	133	-14.29	-11.28	YES
2	Gh_D11G3302	expansin A4	AAGATCCCCGGCGTTTACTC	ATGGGGGACTTGGGAGTGTA	118	-13.71	-8.76	YES
3	Gh_D04G1783	Pectin lyase-like superfamily protein	AAAGGCTACGGCAATGGACA	TGCCTCCACCTTACATGCAG	129	-2.62	-1.03	YES
4	Gh_A01G0900	tubulin beta-1 chain	GGATGGCATCGACTTTTGTGG	AATGCAAAAACGCCTTGCGA	105	-4.24	-3.52	YES
5	Gh_D07G0486	homolog of Medicago truncatula MTN3	GTTGCCCTAGTGAGTGCGAT	ATCCGAGCTTTCTTGGGAGC	149	-15.57	-3.04	YES
6	Gh_A08G0788	Seven transmembrane MLO family protein	TCGATTTCTACAGTACCAGCAG	TTATGACGGCTGCCCTTCTC	109	-9.34	-18.12	YES
7	Gh_A01G1209	TBP-associated factor 15	CCAAATGATTGGCCTTGCCC	CACCACCCTCATTGTGACCA	103	-2.86	-1.93	YES
8	Gh_D11G3072	acyl-CoA-binding protein 6	CCCGAGAACACTACCAACGAC	CGGTTTCCCTTCAACAGCCT	150	2.59	-1.12	NO
9	Gh_A05G0419	Reticulon family protein	GGCAATGGCCATCTTCACAC	ACTAGGCCCGTCTTCATCCT	145	3.35	4.49	YES
10	Gh_D01G1631	myb domain protein 4	CCAGCAAACCCAACCAGAGT	AGTAGTGATGGTGCTGCAAGT	109	17.43	12.67	YES
11	Gh_A04G1346	Plant protein of unknown function (DUF828)	AAAACGCACGTCACCTACCT	TCCGGTACTGTTTGCTTCGG	101	-2.98	-4.38	YES
12	Gh_A11G0133	RNA-binding (RRM/RBD/RNP motifs) family protein	ATCCCTCCTCTCGTCGGAAA	GGTTGCCCGCATTGTTCTTT	111	3.17	5.68	YES
13	Gh_A01G0153	jasmonate-zim-domain protein 10	CCGGAGCTTCCGAGGTATTC	CTCGACGGAACCGAAAAGGA	129	13.51	3.89	YES
14	Gh_A09G0200	Inositol monophosphatase family protein	AAGACGTTCTCACGGCCATT	TTCCTCCATCCAGCAAAGCC	144	4.11	1.77	YES
15	Internal Control	Gossypium hirsutum elongation factor 1-alpha	GCGATCTGGTAAGGAGCTTG	GGAGAAGGTTTCCACAACCA
						0.820356
